# Supplementary material for: DNAJB1-PRKACA fusion protein-regulated LINC00473 promotes tumor growth and alters mitochondrial fitness in fibrolamellar carcinoma
Source: PLoS Genet. 2024 Mar 21;20(3):e1011216. doi: 10.1371/journal.pgen.1011216 (PMC11020935; doi:10.1371/journal.pgen.1011216)
Supplement: S1 Table — Information on primary patient samples including tumor (FLC) and normal/non- malignant liver (NML) tissues. Institutions that performed bulk RNA-sequencing from Cornell University or Fred Hutchinson Cancer Center (FHCC) are listed. (XLSX) [file pgen.1011216.s007.xlsx]

## Sheet: Cohort 1
Type_Sample	Sample	Type	Seq source	Individual	Cancer Category	LINC00473	Sex	Age
FLC_FLC01_LNBS	FLC01_LNBS	FLC	UNC	FLC01	Metastatic	2322.26	F	24
FLC_FLC02_HMTK	FLC02_HMTK	FLC	UNC	FLC02	Metastatic	176.334	M	32
FLC_FLC03_AAJH	FLC03_AAJH	FLC	UNC	FLC03	Metastatic	48.6844	M	19
FLC_FLC04_CDHM	FLC04_CDHM	FLC	UNC	FLC04	Metastatic	422.298	M	27
NML_FLC06_SLVP	FLC06_SLVP	Normal	Cornell	FLC06	Normal	35.6466	F	20
FLC_FLC06_DZIS	FLC06_DZIS	FLC	Cornell	FLC06	Metastatic	9.52296	F	20
FLC_FLC07_LFOC	FLC07_LFOC	FLC	UNC	FLC07	Primary	356.329	M	16
NML_FLC09_TZOG	FLC09_TZOG	Normal	Cornell	FLC09	Normal	4.01103	M	28
FLC_FLC09_MUOD	FLC09_MUOD	FLC	Cornell	FLC09	Primary	576.695	M	28
FLC_FLC12_CTTF	FLC12_CTTF	FLC	Cornell	FLC12	Recurrent	748.914	M	27
FLC_FLC13_QQEI	FLC13_QQEI	FLC	Cornell	FLC13	Metastatic	79.281	F	17
FLC_FLC15_AWTJ	FLC15_AWTJ	FLC	Cornell	FLC15	Metastatic	114.719	F	48
FLC_FLC17_WCKN	FLC17_WCKN	FLC	Cornell	FLC17	Metastatic	9.39178	F	17
FLC_FLC18_MKZC	FLC18_MKZC	FLC	Cornell	FLC18	Primary	365.704	F	18
FLC_FLC20_ZDNV	FLC20_ZDNV	FLC	Cornell	FLC20	Metastatic	305.307	M	19
FLC_FLC24_DJZW	FLC24_DJZW	FLC	Cornell	FLC24	Primary	117.612	N/A	N/A
FLC_FLC25_UYHR	FLC25_UYHR	FLC	Cornell	FLC25	Metastatic	105.338	F	22
NML_FLC26_ICBQ	FLC26_ICBQ	Normal	Cornell	FLC26	Normal	45.0168	N/A	N/A
FLC_FLC26_YJEE	FLC26_YJEE	FLC	Cornell	FLC26	Primary	2741.94	M	18
NML_FLC27_BWSX	FLC27_BWSX	Normal	Cornell	FLC27	Normal	42.1979	F	18
FLC_FLC27_BDCH	FLC27_BDCH	FLC	Cornell	FLC27	Primary	408.012	F	18
FLC_FLC28_RKXK	FLC28_RKXK	FLC	Cornell	FLC28	Metastatic	120.951	F	30
FLC_FLC29_QLXW	FLC29_QLXW	FLC	Cornell	FLC29	Metastatic	298.604	F	29
FLC_FLC30_KPKS	FLC30_KPKS	FLC	Cornell	FLC30	Metastatic	324.373	F	31
FLC_FLC31_OTOK	FLC31_OTOK	FLC	Cornell	FLC31	Metastatic	679.741	F	27
FLC_FLC32_UOTX	FLC32_UOTX	FLC	Cornell	FLC32	Metastatic	1669.18	F	16
FLC_FLC33_NYTS	FLC33_NYTS	FLC	Cornell	FLC33	Metastatic	153.88	M	54
NML_FLC34_PMVV	FLC34_PMVV	Normal	Cornell	FLC34	Normal	28.8802	M	18
FLC_FLC34_YROP	FLC34_YROP	FLC	Cornell	FLC34	Primary	139.816	M	18
FLC_FLC55_T	FLC55_T	FLC	Cornell	FLC55	Recurrent	3395.18	F	32
NML_FLC56_N	FLC56_N	Normal	Cornell	FLC56	Normal	16.4178	F	25
FLC_FLC56_T	FLC56_T	FLC	Cornell	FLC56	Primary	974.547	F	25
FLC_FLC57_T	FLC57_T	FLC	Cornell	FLC57	Primary	47.3291	F	27
FLC_FLC58L_T	FLC58L_T	FLC	Cornell	FLC58L	Primary	12.9333	F	27
FLC_FLC82_T	FLC82_T	FLC	Cornell	FLC82	Primary	1834.05	M	15
NML_FLC83_N	FLC83_N	Normal	Cornell	FLC83	Normal	78.4475	F	19
FLC_FLC83_T	FLC83_T	FLC	Cornell	FLC83	Primary	3389.42	F	19
FLC_FLC84_T	FLC84_T	FLC	Cornell	FLC84	Primary	967.799	M	21
FLC_FLC85_T	FLC85_T	FLC	Cornell	FLC85	Metastatic	2528.13	M	12
NML_FLC87_N	FLC87_N	Normal	Cornell	FLC87	Normal	5.23246	F	31
FLC_FLC88_T	FLC88_T	FLC	Cornell	FLC88	Primary	566.963	F	25
NML_FLC89_N	FLC89_N	Normal	Cornell	FLC89	Normal	12.2007	M	29
FLC_FLC89_T	FLC89_T	FLC	Cornell	FLC89	Primary	774.668	M	29
NML_FLC90_N	FLC90_N	Normal	Cornell	FLC90	Normal	17.1029	M	36
FLC_FLC90_T	FLC90_T	FLC	Cornell	FLC90	Metastatic	111.984	M	36
FLC_FLC01_FHCC	FLC1	FLC	FHCC	FLC01_FHCC	Primary	146.278	F	14
FLC_FLC02_FHCC	FLC2	FLC	FHCC	FLC02_FHCC	Primary	1602.75	F	18
FLC_FLC03_FHCC	FLC3	FLC	FHCC	FLC03_FHCC	Primary	232.732	M	14
FLC_FLC04_FHCC	FLC4	FLC	FHCC	FLC04_FHCC	Primary	427.874	F	37
FLC_FLC05_FHCC	FLC5	FLC	FHCC	FLC05_FHCC	Primary	1352.37	M	23
NML_FLC01_FHCC	NML1	NML	FHCC	FLC01_FHCC	Normal	0.839052	F	14
NML_FLC02_FHCC	NML2	NML	FHCC	FLC02_FHCC	Normal	69.1404	F	18
NML_FLC03_FHCC	NML3	NML	FHCC	FLC03_FHCC	Normal	0	M	14
NML_FLC04_FHCC	NML4	NML	FHCC	FLC04_FHCC	Normal	0	F	37
NML_FLC05_FHCC	NML5	NML	FHCC	FLC05_FHCC	Normal	0	M	23
