# Supplementary material for: DNAJB1-PRKACA fusion protein-regulated LINC00473 promotes tumor growth and alters mitochondrial fitness in fibrolamellar carcinoma
Source: PLoS Genet. 2024 Mar 21;20(3):e1011216. doi: 10.1371/journal.pgen.1011216 (PMC11020935; doi:10.1371/journal.pgen.1011216)
Supplement: S2 Table — Genes significantly differentially expressed in primary FLC tumors (n = 35) versus non-malignant liver (NML) (n = 10). Genes filtered for expression with base mean > 1000, log2FC > 1 or < -1, and padj < 0.05 (DESeq). (XLSX) [file pgen.1011216.s008.xlsx]

## Sheet: FLCvsNML_DESeq
geneString	baseMean	log2FoldChange	lfcSE	stat	pvalue	padj	avg_NML	avg_FLC
A1BG	41001.5	-4.4303	0.659547	-6.71718	1.85e-11	7.78e-10	154005	8714.62
A1BG-AS1	165.276	-1.14473	0.338113	-3.38566	0.000710082	0.00348879	265.883	136.531
A1CF	10376.3	-2.05641	0.379548	-5.41806	6.02e-08	1.02e-06	27667.8	5435.9
A2M	181625	0.119865	0.30556	0.39228	0.694851	0.803411	170320	184855
A2M-AS1	203.282	0.427406	0.327496	1.30507	0.191869	0.325818	169.687	212.88
A2MP1	33.5727	0.846035	0.548115	1.54354	0.122701	0.232939	13.0889	39.4253
A4GALT	662.955	0.934046	0.340086	2.7465	0.00602345	0.0209909	380.774	743.579
AAAS	1334.13	0.216165	0.131061	1.64935	0.0990763	0.197385	1180.8	1377.94
AACS	839.429	1.37725	0.192581	7.15152	8.58e-13	4.99e-11	411.767	961.618
AADAC	5119.96	-2.46967	0.608236	-4.06038	4.9e-05	0.00035508	12680.9	2959.7
AADACP1	73.7623	-3.79573	0.572074	-6.63504	3.24e-11	1.29e-09	264.797	19.1811
AADAT	488.096	-3.80074	0.395324	-9.61423	6.96e-22	3.01e-19	1767	122.697
AAED1	524.554	-0.30718	0.238464	-1.28816	0.19769	0.332667	548.834	517.617
AAGAB	1402.08	0.753061	0.156825	4.80191	1.57e-06	1.78e-05	834.719	1564.19
AAK1	2725.64	0.306068	0.262154	1.16751	0.243003	0.387427	2833.29	2694.88
AAMDC	472.775	-1.18501	0.227797	-5.20205	1.97e-07	2.89e-06	763.63	389.673
AAMP	3882.62	-0.319633	0.137723	-2.32084	0.0202955	0.056338	4351.45	3748.66
AAR2	1279.77	-0.374983	0.143382	-2.61528	0.00891547	0.0290197	1448.68	1231.5
AARD	9.15727	4.22629	0.867399	4.87236	1.1e-06	1.3e-05	0.16819	11.7256
AARS	6621.92	0.114738	0.211144	0.543413	0.586846	0.718236	6356	6697.9
AARS2	820.908	0.358737	0.211531	1.69591	0.0899033	0.183131	750.4	841.054
AARSD1	1108.43	-0.0421322	0.148578	-0.28357	0.77674	0.85993	1071.79	1118.9
AASDH	437.102	-0.40233	0.212794	-1.8907	0.058664	0.13051	578.317	396.754
AASDHPPT	1277.91	-0.22086	0.161296	-1.36928	0.170911	0.299137	1439.07	1231.86
AASS	3558.49	0.164844	0.396027	0.416244	0.677232	0.789837	4411.57	3314.75
AATBC	57.7941	0.0404346	0.466237	0.0867254	0.93089	0.959584	59.0522	57.4346
AATF	1740.29	0.00419514	0.147383	0.0284641	0.977292	0.98703	1572.43	1788.26
AATK	301.419	0.612399	0.330067	1.85538	0.0635422	0.139109	240.74	318.757
AB019441.29	12.9886	-0.256525	0.366395	-0.700131	0.483845	0.630812	11.0282	13.5488
ABALON	117.813	0.340484	0.323953	1.05103	0.293245	0.44479	124.952	115.774
ABAT	13235.8	-2.00502	0.455593	-4.4009	1.08e-05	9.5e-05	34425.8	7181.59
ABC12-49244600F4.4	40.9567	-0.908969	0.583005	-1.55911	0.11897	0.227155	60.8166	35.2824
ABC13-47488600E17.1	145.207	1.96886	0.618599	3.18277	0.00145874	0.00639403	51.198	172.067
ABC7-42404400C24.1	84.581	0.812605	0.629311	1.29126	0.196613	0.331246	67.9665	89.328
ABCA1	8824.71	-0.811028	0.278109	-2.91622	0.00354299	0.0134246	14549.9	7188.93
ABCA10	248.573	-0.383331	0.342818	-1.11818	0.263492	0.411438	345.782	220.8
ABCA11P	82.0899	0.177219	0.29464	0.601476	0.547523	0.686476	72.2714	84.8952
ABCA12	39.564	2.98148	1.02184	2.91776	0.00352553	0.0133674	5.64692	49.2545
ABCA13	80.6916	-0.814956	0.745086	-1.09377	0.274054	0.423563	137.361	64.5002
ABCA17P	8.57112	0.346407	0.601188	0.576203	0.564478	0.701145	6.6802	9.11138
ABCA2	4963.15	0.942057	0.275234	3.42275	0.000619914	0.00310767	2790.69	5583.85
ABCA3	953.757	1.82059	0.478067	3.80823	0.000139964	0.000871055	242.204	1157.06
ABCA4	65.0565	-0.382692	0.406702	-0.940963	0.346724	0.501741	80.3476	60.6876
ABCA5	2101.61	-0.522154	0.285118	-1.83136	0.0670465	0.145009	2987.36	1848.54
ABCA6	2453.26	-2.4271	0.349729	-6.93995	3.92e-12	1.96e-10	7102.75	1124.84
ABCA7	1802.51	1.39625	0.386523	3.61233	0.00030346	0.001698	836.694	2078.46
ABCA8	3036.94	-0.298063	0.342771	-0.86957	0.384535	0.538786	4147.27	2719.7
ABCA9	653.863	-1.31673	0.309656	-4.25222	2.12e-05	0.000171936	1455.56	424.807
ABCA9-AS1	5.5056	-0.748087	0.688936	-1.08586	0.277541	0.427169	10.6618	4.03241
ABCB1	1976.75	-0.921443	0.363238	-2.53675	0.0111886	0.0348774	2969.21	1693.19
ABCB10	1351.64	-0.0700768	0.237797	-0.294692	0.768229	0.854104	1418.82	1332.45
ABCB11	2094.86	-4.70892	0.610456	-7.71377	1.22e-14	1.08e-12	7933.53	426.666
ABCB4	4306.2	-1.82998	0.416448	-4.39425	1.11e-05	9.78e-05	9166.25	2917.62
ABCB5	14.0174	3.01968	0.799315	3.77784	0.000158194	0.000966105	3.42171	17.0448
ABCB6	1605.09	0.148265	0.265448	0.558546	0.576471	0.710812	1421.31	1657.59
ABCB7	961.878	-0.149448	0.167074	-0.894499	0.371055	0.525687	1082.96	927.282
ABCB8	2053.7	0.741405	0.178118	4.16245	3.15e-05	0.000241515	1430.32	2231.8
ABCB9	154.231	1.02098	0.216976	4.7055	2.53e-06	2.7e-05	100.983	169.445
ABCC1	1719.78	0.976435	0.21991	4.44015	8.99e-06	8.14e-05	1134.87	1886.89
ABCC10	960.562	0.578525	0.244042	2.3706	0.0177593	0.050493	757.408	1018.61
ABCC11	466.261	-0.262395	0.500129	-0.524656	0.599823	0.72855	268.269	522.83
ABCC12	13.7549	2.90113	0.972465	2.98327	0.00285184	0.0112117	1.71687	17.1943
ABCC2	6854.99	-0.496799	0.417447	-1.19009	0.234012	0.377197	10067.8	5937.04
ABCC3	4611.23	-1.20374	0.326254	-3.68959	0.000224617	0.00130391	8724.62	3435.97
ABCC4	476.206	0.758172	0.243673	3.11143	0.00186184	0.00783649	351.178	511.929
ABCC5	1421.18	1.01491	0.209555	4.84318	1.28e-06	1.48e-05	879.809	1575.85
ABCC6	7165.47	-0.0527549	0.314636	-0.16767	0.866843	0.919215	8171.16	6878.13
ABCC6P1	1151.96	-0.638626	0.347922	-1.83555	0.0664249	0.143909	1753.15	980.188
ABCC6P2	92.1315	-0.738553	0.378597	-1.95076	0.0510851	0.117298	127.064	82.1506
ABCC8	20.5248	1.08953	0.737003	1.47832	0.139322	0.256532	10.8827	23.2797
ABCC9	3200.05	-0.674866	0.350334	-1.92635	0.054061	0.122467	5641.77	2502.42
ABCD1	1243.76	0.529921	0.189411	2.79774	0.00514618	0.0184223	955.841	1326.02
ABCD2	40.7707	1.14299	0.527238	2.16789	0.0301674	0.0774461	17.6903	47.3651
ABCD3	3257.39	-0.975531	0.265554	-3.67356	0.00023919	0.00137759	5419.01	2639.78
ABCD4	1530.11	-0.69835	0.166945	-4.18312	2.88e-05	0.000223307	2125.83	1359.9
ABCE1	2531.69	-0.250942	0.192874	-1.30107	0.193235	0.327338	2822.02	2448.74
ABCF1	3580.66	-0.383144	0.173187	-2.21232	0.0269447	0.0707043	4373.8	3354.05
ABCF2	2018.9	0.830532	0.184204	4.50876	6.52e-06	6.14e-05	1228.17	2244.82
ABCF3	2376.09	-0.346087	0.112413	-3.07871	0.00207902	0.00861907	2826.18	2247.49
ABCG1	1342.07	0.586255	0.287427	2.03966	0.0413838	0.0997285	1046	1426.67
ABCG2	628.141	-1.99907	0.358213	-5.58067	2.4e-08	4.49e-07	1603.73	349.402
ABCG4	20.2111	-0.569526	0.421145	-1.35233	0.17627	0.306212	26.3011	18.4712
ABCG5	1444.96	-2.13539	0.472507	-4.51928	6.2e-06	5.89e-05	3812.97	768.39
ABCG8	1696.06	-1.4296	0.552225	-2.5888	0.00963104	0.0308955	3620.97	1146.09
ABHD1	53.7602	-1.98892	0.286347	-6.94584	3.76e-12	1.88e-10	138.18	29.6403
ABHD10	1039.68	-0.660746	0.164833	-4.00857	6.11e-05	0.000429606	1463.69	918.534
ABHD11	464.455	-0.572317	0.228024	-2.5099	0.0120767	0.0369983	594.194	427.386
ABHD11-AS1	7.53699	0.608182	0.660331	0.921026	0.357037	0.512037	3.60231	8.66118
ABHD12	2096.39	0.641551	0.192607	3.33088	0.000865724	0.00411794	1435.75	2285.15
ABHD12B	16.1653	-0.608604	0.724564	-0.839958	0.400932	0.554529	15.1758	16.448
ABHD13	762.713	-0.700347	0.198787	-3.52309	0.00042654	0.00227557	1013.56	691.041
ABHD14A	518.924	-0.282871	0.200244	-1.41263	0.157765	0.281717	586.791	499.534
ABHD14A-ACY1	393.216	-0.61863	0.364087	-1.69913	0.0892952	0.182116	552.41	347.732
ABHD14B	4624.24	-0.35965	0.190263	-1.89028	0.0587202	0.130599	5512.78	4370.38
ABHD15	1114.54	-1.78317	0.322295	-5.53273	3.15e-08	5.71e-07	2637.08	679.527
ABHD16A	2608.58	0.425549	0.165877	2.56544	0.0103044	0.0325799	1872.66	2818.85
ABHD16B	14.6179	-0.639436	1.88072	-0.339995	0.73386	0.831729	25.6536	11.4648
ABHD17A	3984.61	0.0728863	0.16277	0.447787	0.654307	0.771763	3568.47	4103.5
ABHD17AP1	27.174	-0.424934	0.369574	-1.14979	0.25023	0.395831	44.3245	22.2738
ABHD17AP3	5.85887	0.40163	0.538652	0.745621	0.455897	0.606512	4.81378	6.15747
ABHD17B	945.985	0.26262	0.221253	1.18696	0.235242	0.3789	850.44	973.284
ABHD17C	569.62	1.37002	0.281757	4.86243	1.16e-06	1.36e-05	233.64	665.614
ABHD18	788.715	-0.492186	0.171796	-2.86494	0.00417092	0.0154338	1110.93	696.655
ABHD2	18142.9	-1.04304	0.278617	-3.74365	0.000181364	0.00108863	34803.8	13382.7
ABHD3	1260.89	-0.401522	0.21121	-1.90106	0.0572943	0.128173	1483.65	1197.25
ABHD4	1416.76	0.523593	0.213095	2.45709	0.0140068	0.0416398	1023.54	1529.11
ABHD5	584.306	-0.992918	0.231407	-4.29079	1.78e-05	0.000147319	930.79	485.311
ABHD6	1456.15	-0.759355	0.285192	-2.66261	0.0077537	0.0259043	2221.35	1237.52
ABHD8	739.069	-0.106579	0.168046	-0.634225	0.525934	0.667789	790.604	724.345
ABI1	1835.31	0.0827606	0.147417	0.561405	0.574521	0.709127	1588.82	1905.73
ABI2	1846.21	0.184738	0.153661	1.20224	0.229269	0.371483	1741.57	1876.11
ABI3	772.223	-0.0406563	0.299493	-0.13575	0.892019	0.935468	739.904	781.457
ABI3BP	990.122	0.827949	0.445216	1.85966	0.0629339	0.138027	426.879	1151.05
ABL1	3334.15	0.738401	0.171698	4.30058	1.7e-05	0.000141781	2324.58	3622.6
ABL2	2041.37	0.436942	0.216917	2.01432	0.0439754	0.104313	1860.43	2093.07
ABLIM1	5264	-0.0530162	0.181385	-0.292285	0.770069	0.85539	6817.71	4820.08
ABLIM2	752.213	2.22956	0.394487	5.65179	1.59e-08	3.12e-07	228.33	901.894
ABLIM3	6111.15	-1.5882	0.278652	-5.69959	1.2e-08	2.44e-07	13207.4	4083.64
ABO	68.1045	1.75255	0.555086	3.15726	0.0015926	0.00687605	28.7018	79.3624
ABR	2094.18	0.814346	0.269815	3.01816	0.00254314	0.0101833	1613.6	2231.49
ABRACL	684.788	-1.06598	0.33901	-3.14439	0.00166433	0.0071411	1148.4	552.328
ABT1	1289.52	-0.259197	0.146885	-1.76463	0.0776254	0.163026	1418.91	1252.56
ABTB1	1471.29	-0.215896	0.234977	-0.918796	0.358202	0.513252	1648.58	1420.63
ABTB2	1088.43	-1.62081	0.300366	-5.39613	6.81e-08	1.13e-06	2563.79	666.895
AC000032.2	11.3738	-3.02253	1.09132	-2.76961	0.00561236	0.0197922	42.4999	2.4806
AC000036.4	5.2716	-1.46923	0.733164	-2.00397	0.0450737	0.106425	11.2393	3.56653
AC000068.5	27.2593	0.99337	0.365318	2.71919	0.0065441	0.0224877	20.1685	29.2853
AC000078.5	17.3329	-0.0591141	0.412948	-0.143152	0.886171	0.931496	28.1307	14.2478
AC000089.3	19.8399	0.671025	0.319106	2.10283	0.0354808	0.0882385	13.1874	21.7406
AC000095.9	10.2601	3.32428	0.922912	3.60195	0.000315837	0.00175628	1.6221	12.7281
AC000120.7	31.9749	-0.218365	0.366694	-0.595498	0.55151	0.690184	57.247	24.7543
AC000123.2	202.514	0.220605	0.213246	1.03451	0.300899	0.453087	240.382	191.695
AC000123.3	26.8011	0.265209	0.320952	0.826321	0.408622	0.5616	24.9838	27.3204
AC000123.4	7.40649	0.537099	0.403821	1.33004	0.183505	0.315428	5.26482	8.01839
AC000403.4	23.4047	1.593	0.411599	3.87028	0.000108711	0.000704294	7.30834	28.0036
AC002044.1	40.1018	0.737856	0.443358	1.66424	0.0960635	0.192579	37.5004	40.845
AC002044.3	5.47607	0.421373	0.606664	0.694575	0.487322	0.6335	4.73243	5.68854
AC002056.3	6.44688	0.735143	0.468093	1.57051	0.116298	0.223481	3.39195	7.31972
AC002116.7	5.57441	1.05197	0.634263	1.65857	0.0972026	0.194357	3.06415	6.29163
AC002116.8	41.5028	0.0977084	0.603641	0.161865	0.871412	0.922057	28.6505	45.1749
AC002310.11	14.1563	-1.2575	2.17966	-0.576924	0.563991	0.700692	35.799	7.97267
AC002310.12	48.9755	0.0906479	0.307013	0.295258	0.767797	0.853835	43.2221	50.6193
AC002310.13	6.98117	-1.37823	2.53482	-0.54372	0.586634	0.718014	12.1083	5.51628
AC002310.14	93.3743	0.866961	0.301292	2.87747	0.00400873	0.0149204	79.1853	97.4283
AC002310.7	6.49594	-0.664446	0.523377	-1.26954	0.20425	0.340952	11.4332	5.08531
AC002398.11	17.0357	0.0949132	0.377703	0.25129	0.80159	0.876671	18.9517	16.4882
AC002398.12	5.12679	2.32575	0.95612	2.43249	0.0149954	0.044107	2.19765	5.96369
AC002398.9	94.7648	-0.530719	0.430005	-1.23422	0.217122	0.356799	97.6277	93.9468
AC002400.1	12.6487	0.478379	0.535451	0.893414	0.371636	0.526243	15.2281	11.9118
AC002451.3	6.21739	-1.08598	0.526496	-2.06266	0.0391449	0.0954854	8.90105	5.45064
AC002456.2	9.47593	-0.0610241	0.738188	-0.0826674	0.934116	0.96168	9.99259	9.32831
AC002467.7	50.6853	0.14426	0.282684	0.510324	0.609825	0.736591	43.8102	52.6496
AC002480.3	28.8867	3.3709	0.723404	4.65977	3.17e-06	3.27e-05	4.10751	35.9664
AC002480.5	16.0352	1.64743	0.926839	1.77747	0.0754913	0.15945	3.71225	19.5561
AC002543.2	18.3454	-0.750791	0.345249	-2.17463	0.0296575	0.0764293	39.4163	12.3251
AC003002.6	8.67605	0.77703	0.612135	1.26938	0.204307	0.341024	8.39322	8.75685
AC003075.4	54.9564	-0.154369	0.254145	-0.607405	0.543582	0.68313	60.7416	53.3035
AC003080.4	25.7807	0.672168	0.62143	1.08165	0.279409	0.429333	31.5228	24.1401
AC003090.1	20.6623	3.45295	0.896191	3.85292	0.00011672	0.000747563	2.17151	25.9454
AC003104.1	15.3036	-0.459884	0.347841	-1.32211	0.186131	0.318627	26.6805	12.0531
AC003973.3	30.152	0.224636	0.461207	0.487061	0.626215	0.749499	19.5075	33.1933
AC003989.4	20.5095	0.814116	0.488861	1.66533	0.0958466	0.192218	20.022	20.6488
AC003991.3	19.4323	1.10129	0.66093	1.66627	0.095659	0.191921	9.30405	22.326
AC004012.1	6.43332	0.0491486	0.744111	0.0660501	0.947338	0.96966	7.16138	6.22531
AC004019.10	29.3468	-2.91394	0.884348	-3.29501	0.000984166	0.00458569	98.9706	9.45432
AC004019.13	78.2679	-0.277178	0.421988	-0.65684	0.511284	0.654993	133.858	62.385
AC004022.8	49.489	-0.394412	0.449661	-0.877131	0.380415	0.534811	100.622	34.8795
AC004057.1	865.527	0.180581	0.269499	0.670061	0.502819	0.647243	622.317	935.016
AC004067.5	7.55866	0.663396	0.579063	1.14564	0.251946	0.397724	5.56462	8.12839
AC004076.5	21.2364	0.525735	0.418378	1.2566	0.208897	0.346462	17.2671	22.3704
AC004156.3	17.6945	0.366144	0.44501	0.822779	0.410634	0.563564	14.8599	18.5044
AC004381.6	94.6574	0.337879	0.268412	1.25881	0.208099	0.345579	81.1434	98.5185
AC004453.8	64.5502	-0.0823421	0.241361	-0.341157	0.732985	0.831088	49.7655	68.7744
AC004471.9	11.6418	-0.31536	0.488927	-0.645004	0.518925	0.661669	18.1607	9.77926
AC004490.1	29.154	-0.325177	0.414874	-0.783798	0.433159	0.585243	49.8281	23.2471
AC004538.3	59.8339	-3.11197	0.570688	-5.45302	4.95e-08	8.6e-07	202.426	19.0933
AC004540.4	16.906	-2.42006	0.600618	-4.02929	5.59e-05	0.000399005	42.4608	9.60465
AC004540.5	18.1426	0.985214	0.427248	2.30596	0.0211131	0.0582031	9.5305	20.6032
AC004593.3	23.1321	-2.31549	0.732007	-3.1632	0.00156044	0.00675649	68.9788	10.033
AC004623.3	93.6742	0.0977423	0.31916	0.306248	0.759416	0.848639	137.299	81.21
AC004754.3	14.0491	0.196147	0.377962	0.51896	0.603788	0.732153	13.3766	14.2412
AC004862.6	45.2781	-3.90471	0.74819	-5.21888	1.8e-07	2.68e-06	173.473	8.65104
AC004870.4	13.3785	5.77593	1.17185	4.9289	8.27e-07	1.01e-05	0	17.201
AC004893.10	14.4725	-0.0459024	0.42897	-0.107006	0.914784	0.949425	19.1047	13.149
AC004893.11	137.781	-0.605484	0.26183	-2.31251	0.0207495	0.0573466	226.735	112.365
AC004945.1	9.09797	-1.71203	1.08456	-1.57855	0.114439	0.220804	26.2214	4.20556
AC004951.6	100.442	0.237549	0.363219	0.65401	0.513106	0.656534	115.506	96.1386
AC004967.7	6.07767	0.548913	0.577969	0.949727	0.342251	0.497143	1.95921	7.25438
AC004980.7	325.942	0.303289	0.313236	0.968246	0.332922	0.487575	402.173	304.162
AC004985.12	5.16034	-0.186329	0.638943	-0.291621	0.770577	0.855769	5.6822	5.01124
AC004987.9	30.0562	0.187698	0.317602	0.590986	0.55453	0.692662	20.0122	32.9259
AC004988.1	22.5528	-0.263857	0.490049	-0.538429	0.590281	0.72058	34.397	19.1688
AC005037.3	22.1253	-0.322532	0.45822	-0.703879	0.481508	0.628782	37.1094	17.8441
AC005042.2	20.4542	-0.0471548	0.478893	-0.0984663	0.921562	0.953914	35.2589	16.2243
AC005042.4	34.0255	0.631496	0.346262	1.82375	0.0681895	0.146994	37.7545	32.9601
AC005062.2	65.9807	-0.145121	0.312746	-0.464023	0.642631	0.762655	40.7419	73.1918
AC005076.5	11.4899	0.284309	0.36304	0.783132	0.43355	0.585523	8.22533	12.4227
AC005077.14	272.88	-0.995704	0.48517	-2.05228	0.0401426	0.0973977	520.899	202.018
AC005077.7	13.1604	-2.54426	0.861407	-2.95361	0.00314078	0.0121598	36.2061	6.57593
AC005082.12	41.6927	1.35155	0.604099	2.23729	0.0252671	0.0671467	15.903	49.0612
AC005083.1	5.96652	-1.69175	0.670695	-2.52238	0.0116564	0.0359828	7.94939	5.39998
AC005104.3	6.46147	-0.120992	0.545524	-0.22179	0.824477	0.891457	9.60951	5.56203
AC005154.6	924.516	0.344314	0.21929	1.57013	0.116386	0.223544	871.363	939.702
AC005154.7	44.6386	0.452292	0.353606	1.27908	0.200868	0.33663	44.8434	44.5801
AC005224.2	25.7558	1.02987	0.352195	2.92414	0.00345411	0.0131517	16.0246	28.5362
AC005237.4	8.07856	0.416757	0.66175	0.629779	0.528839	0.670512	9.12902	7.77843
AC005251.3	5.05173	0.0833843	0.625898	0.133224	0.894017	0.936751	0.879837	6.2437
AC005253.2	110.295	0.635667	0.250451	2.53809	0.0111458	0.0347669	89.2077	116.319
AC005256.1	13.8247	5.39247	1.03812	5.19447	2.05e-07	2.99e-06	0	17.7746
AC005264.2	14.1712	1.59283	0.548621	2.90333	0.00369219	0.0139136	4.98753	16.7952
AC005301.9	33.7451	-0.82658	0.475818	-1.73717	0.0823563	0.170656	38.3967	32.4161
AC005306.3	41.7913	0.820794	0.496415	1.65344	0.0982406	0.196059	25.4272	46.4668
AC005329.7	140.503	-0.983147	0.487767	-2.01561	0.043841	0.104114	248.359	109.688
AC005336.4	164.449	-1.95263	0.5179	-3.77028	0.000163062	0.000992575	451.968	82.3008
AC005355.2	47.3574	-0.139604	0.360231	-0.38754	0.698357	0.805883	53.9897	45.4624
AC005481.5	7.57871	1.47232	0.562009	2.61975	0.00879946	0.0286962	4.5792	8.43571
AC005517.3	5.86602	-0.359133	0.505682	-0.710197	0.477582	0.625512	9.74766	4.75698
AC005519.4	56.068	0.151453	0.32358	0.468055	0.639746	0.76061	59.8836	54.9778
AC005523.2	283.013	0.310024	0.599919	0.516777	0.605312	0.733306	477.779	227.366
AC005538.3	40.2016	0.365084	0.930145	0.392502	0.694687	0.803336	34.3954	41.8605
AC005540.3	104.977	0.561855	0.612428	0.917421	0.358922	0.513918	136.454	95.9831
AC005550.3	7.8024	-1.04724	0.639133	-1.63853	0.101311	0.200894	14.1881	5.9779
AC005562.1	74.4968	0.111195	0.31548	0.352464	0.72449	0.825287	53.9348	80.3717
AC005618.6	28.5118	2.31664	0.531453	4.35907	1.31e-05	0.000112225	8.0222	34.366
AC005618.8	6.37371	0.617699	1.57709	0.391671	0.695301	0.803815	3.43968	7.212
AC005682.5	43.799	0.92167	0.36149	2.54964	0.0107833	0.0338639	31.7777	47.2337
AC005682.6	6.04033	0.186698	0.512888	0.364013	0.715848	0.818391	3.82413	6.67352
AC005740.6	18.9483	0.94496	0.376677	2.50867	0.0121186	0.0370939	12.3833	20.824
AC005754.8	6.40278	1.58193	0.57604	2.74621	0.00602883	0.0210066	2.36448	7.55658
AC005775.2	11.1918	1.00145	0.48428	2.06791	0.0386483	0.0946363	6.0517	12.6604
AC005785.2	62.054	-0.115585	0.388529	-0.297494	0.76609	0.852763	79.533	57.06
AC005785.5	11.6168	0.400314	0.508166	0.787762	0.430836	0.582853	10.934	11.8119
AC005795.1	10.5602	0.2168	0.435467	0.497857	0.618585	0.743614	7.00025	11.5773
AC005822.1	17.0894	-0.12361	0.287113	-0.430528	0.666812	0.781909	13.6019	18.0859
AC005943.2	50.322	-1.61697	1.30755	-1.23664	0.21622	0.355582	22.2719	58.3363
AC005944.2	17.5093	-4.9312	0.814318	-6.05562	1.4e-09	3.61e-08	24.8701	15.4062
AC006011.4	37.8864	-0.819742	0.403114	-2.03353	0.0419993	0.100814	60.3772	31.4605
AC006014.7	7.72255	-0.117694	0.460462	-0.255599	0.798261	0.874625	10.3193	6.98062
AC006014.8	20.8423	0.00357999	0.365077	0.00980614	0.992176	0.9958	26.4469	19.241
AC006042.8	6.61766	0.17849	0.702197	0.254188	0.79935	0.875263	7.43449	6.38428
AC006077.3	37.018	-0.118399	0.30549	-0.387569	0.698335	0.805883	44.6303	34.843
AC006116.17	8.17409	0.897818	0.485512	1.84922	0.0644263	0.140569	5.39203	8.96896
AC006116.19	5.00257	0.553381	0.687196	0.805275	0.420661	0.573031	4.68733	5.09264
AC006116.20	8.72024	0.142108	0.478456	0.297013	0.766457	0.852998	10.5687	8.19209
AC006116.27	15.7478	-0.932655	0.75971	-1.22765	0.21958	0.359713	33.9176	10.5565
AC006128.2	383.391	0.0671173	0.264974	0.253298	0.800038	0.875725	462.964	360.655
AC006129.1	7.21947	0.0760138	0.736001	0.103279	0.917741	0.951163	3.67066	8.23342
AC006129.2	49.3974	0.616673	0.589728	1.04569	0.295704	0.447517	14.5745	59.3468
AC006262.6	6.80474	-1.98085	0.795262	-2.49081	0.0127451	0.0386204	12.6116	5.14564
AC006273.5	15.1787	0.968225	0.570355	1.69758	0.0895864	0.182586	9.07659	16.9221
AC006277.2	7.98135	1.20386	0.489075	2.46151	0.0138353	0.0412143	4.2693	9.04194
AC006277.3	38.2458	1.44564	0.348276	4.15084	3.31e-05	0.000252415	21.2886	43.0907
AC006449.2	5.57307	-1.25265	1.78584	-0.701435	0.483032	0.630091	14.1475	3.12323
AC006486.10	21.7168	0.608869	0.300764	2.02441	0.0429281	0.102535	16.6979	23.1507
AC006538.1	11.0697	1.12977	0.509549	2.2172	0.0266098	0.0700086	6.37394	12.4113
AC006547.13	34.2053	-0.146489	0.294388	-0.497604	0.618763	0.743746	41.0797	32.2412
AC006548.28	35.1945	0.115077	0.690747	0.166598	0.867686	0.919846	29.3949	36.8515
AC006942.4	29.6001	-0.0919298	0.309726	-0.29681	0.766611	0.853053	31.3231	29.1078
AC006978.6	247.434	0.0680035	0.268224	0.253532	0.799857	0.87558	255.524	245.122
AC006994.1	7.34822	-0.654657	0.547998	-1.19463	0.232231	0.375145	14.0224	5.44131
AC007009.1	23.4737	0.477812	0.513736	0.930072	0.352334	0.507701	14.0276	26.1726
AC007036.5	9.43385	1.04922	0.915698	1.14582	0.25187	0.397631	6.39924	10.3009
AC007036.6	11.5754	1.41111	0.755737	1.86719	0.061875	0.136336	4.22974	13.6741
AC007038.7	35.4682	0.144915	0.366075	0.39586	0.692208	0.801423	46.2484	32.3881
AC007040.11	10.9563	0.588853	0.600574	0.980484	0.326848	0.481245	5.44923	12.5298
AC007050.17	5.24071	-0.748076	0.950893	-0.786709	0.431453	0.583459	7.81997	4.50378
AC007099.1	231.177	2.80761	0.811668	3.45906	0.000542067	0.00278084	49.1826	283.175
AC007163.1	12.2225	1.41895	1.0654	1.33185	0.18291	0.314761	1.59052	15.2602
AC007163.3	8.7177	1.83813	0.737606	2.49202	0.0127018	0.0385132	3.5944	10.1815
AC007163.6	5.35682	0.419153	0.68119	0.615325	0.53834	0.678623	5.60806	5.28503
AC007182.6	157.806	0.511488	0.58479	0.874652	0.381763	0.536114	164.048	156.023
AC007191.4	130.255	0.983913	0.290059	3.39211	0.000693564	0.00342085	96.2848	139.961
AC007228.11	10.7831	-0.00379191	0.490585	-0.00772936	0.993833	0.996677	11.2672	10.6448
AC007228.9	22.0931	0.327332	0.367656	0.890323	0.373293	0.528021	12.6876	24.7804
AC007229.3	5.17127	0.75438	0.588106	1.28273	0.199587	0.335112	1.88437	6.11038
AC007238.1	20.6131	0.162882	0.386944	0.420945	0.673796	0.787477	7.62723	24.3233
AC007246.3	242.639	-0.262387	0.179896	-1.45855	0.144689	0.264261	291.74	228.611
AC007255.8	9.0904	1.13752	0.637399	1.78463	0.0743222	0.157545	6.64787	9.78827
AC007256.5	14.1325	-0.199116	0.328715	-0.605742	0.544686	0.684021	20.1891	12.402
AC007278.3	11.0989	-0.561939	0.624435	-0.899917	0.368164	0.523037	16.0117	9.69527
AC007279.2	17.4822	-0.103068	0.467147	-0.220633	0.825378	0.891888	28.1686	14.4289
AC007283.5	15.7972	0.151545	0.645683	0.234706	0.814437	0.885049	12.3673	16.7771
AC007292.3	53.3359	0.046677	0.26886	0.173611	0.862171	0.916241	66.5096	49.5719
AC007292.6	24.1994	0.241572	0.356938	0.676792	0.498538	0.643485	24.7291	24.0481
AC007318.5	319.158	1.0544	0.262032	4.02395	5.72e-05	0.000406981	107.788	379.55
AC007319.1	21.7739	-1.22927	0.345557	-3.55736	0.0003746	0.0020408	37.0716	17.4032
AC007326.10	31.0925	2.58192	0.774118	3.3353	0.000852066	0.00407139	9.3934	37.2922
AC007326.9	6.07282	3.69089	1.16058	3.18019	0.00147176	0.00644175	0.436381	7.68323
AC007362.3	5.45735	-0.013433	0.531168	-0.0252896	0.979824	0.98812	7.04318	5.00426
AC007364.1	18.5628	0.26052	0.459129	0.567423	0.570427	0.705932	21.2575	17.7928
AC007383.3	54.8889	-0.495727	0.218371	-2.27011	0.0232007	0.0626543	60.0983	53.4005
AC007383.4	5.48119	-1.97823	3.69574	-0.535274	NA	NA	18.4697	1.77019
AC007386.4	6.31092	0.297712	0.730192	0.407717	0.683481	0.794443	3.99425	6.97283
AC007405.4	13.4355	0.924316	0.458938	2.01403	0.0440061	0.104373	9.9725	14.4249
AC007405.6	22.0334	0.0320874	0.486047	0.0660171	0.947364	0.96966	19.2409	22.8312
AC007566.10	19.5313	-0.598437	0.311579	-1.92066	0.0547748	0.123782	25.8446	17.7275
AC007620.3	24.2187	-0.155344	0.489801	-0.317158	0.751124	0.843192	41.1719	19.3749
AC007743.1	40.2395	2.25239	0.401968	5.60341	2.1e-08	3.99e-07	14.723	47.53
AC007750.5	25.7216	2.53007	0.555453	4.55497	5.24e-06	5.06e-05	4.38847	31.8167
AC007773.2	14.5165	0.773732	0.405977	1.90585	0.0566698	0.127114	11.9253	15.2568
AC007787.2	10.4161	-0.03345	0.879345	-0.0380396	0.969656	0.98295	14.9826	9.11137
AC007787.3	6.39199	0.611017	0.575661	1.06142	0.2885	0.439559	6.55333	6.34589
AC007790.4	5.84932	-0.213861	0.57207	-0.373838	0.708525	0.813066	10.773	4.44256
AC007879.7	6.62928	1.23893	0.613942	2.018	0.0435915	0.103644	2.5632	7.79102
AC007950.2	8.69435	-0.392235	0.505011	-0.776687	0.437344	0.588955	12.3696	7.64428
AC007952.5	79.3404	-0.455783	0.500937	-0.909859	0.362897	0.517996	89.5607	76.4203
AC007952.6	15.5799	0.101843	0.538859	0.188997	0.850095	0.908331	16.1536	15.4159
AC007969.5	351.766	-0.0036417	0.243567	-0.0149515	0.988071	0.993123	288.166	369.938
AC008060.7	5.31868	4.53633	1.53528	2.95472	0.0031295	0.0121258	0	6.8383
AC008074.1	12.0199	-0.0353513	0.441426	-0.0800843	0.93617	0.963098	13.7103	11.5369
AC008079.10	106.582	-0.395757	0.330038	-1.19912	0.23048	0.372895	153.749	93.105
AC008132.13	5.47515	-0.101882	0.798109	-0.127654	0.898423	0.93917	6.38756	5.21447
AC008268.2	8.95694	0.922099	0.950662	0.969954	0.332069	0.486681	6.46197	9.66978
AC008277.1	6.68138	-0.980899	0.61588	-1.59268	0.111232	0.215944	11.603	5.27521
AC008522.1	84.5244	0.5366	0.499362	1.07457	0.282568	0.432866	92.1445	82.3473
AC008592.4	5.7938	-1.84398	0.607163	-3.03704	0.00238913	0.00965152	11.7675	4.08703
AC008592.8	53.7143	1.20659	0.651338	1.85248	0.0639575	0.139778	32.8626	59.6719
AC008746.12	34.2875	0.495968	0.40545	1.22325	0.221234	0.361541	27.7181	36.1644
AC008982.2	5.40473	-0.0596741	0.621831	-0.0959652	0.923548	0.954989	6.88692	4.98125
AC008985.1	31.892	0.486466	0.526575	0.923831	0.355574	0.5108	32.5646	31.6998
AC008993.2	28.9898	0.76561	0.405985	1.88581	0.0593203	0.131667	26.4646	29.7113
AC009005.2	40.6298	2.41795	0.474991	5.0905	3.57e-07	4.85e-06	9.27089	49.5895
AC009014.3	92.3429	2.19441	0.619787	3.54058	0.000399242	0.00215562	28.5999	110.555
AC009095.4	15.2146	0.980282	0.403672	2.42841	0.0151651	0.0444707	13.3961	15.7342
AC009120.11	9.99632	-0.643702	0.51856	-1.24133	0.214486	0.353403	15.1763	8.51632
AC009120.3	16.0495	0.364539	0.480026	0.759417	0.447603	0.599034	14.2877	16.5529
AC009120.5	8.65196	1.13577	0.447907	2.53573	0.0112213	0.0349443	5.66501	9.50537
AC009120.6	158.814	0.521581	0.255804	2.03898	0.0414515	0.099872	130.132	167.009
AC009133.12	322.821	1.52185	0.216015	7.04512	1.85e-12	9.91e-11	151.661	371.724
AC009133.15	71.3078	0.510468	3.69199	0.138264	0.890032	0.934196	83.2089	67.9074
AC009133.17	8.00404	1.30051	0.77233	1.68388	0.0922051	0.186758	3.34177	9.33612
AC009133.22	482.868	0.448928	0.857117	0.523766	0.600441	0.729045	606.335	447.592
AC009166.5	13.1073	-1.09328	0.46765	-2.33782	0.0193965	0.0542977	24.4072	9.87881
AC009166.7	35.1211	-0.646742	0.459513	-1.40745	0.159293	0.283775	69.3499	25.3415
AC009237.8	161.622	0.417842	0.338102	1.23585	0.216515	0.355898	164.351	160.842
AC009245.3	20.134	0.336194	0.283742	1.18486	0.236075	0.379709	20.8322	19.9345
AC009299.3	91.8974	-1.15454	0.432201	-2.6713	0.00755588	0.025359	170.766	69.3635
AC009299.5	18.9705	0.860396	0.841911	1.02196	0.306802	0.459395	12.3719	20.8559
AC009303.1	14.5494	-0.137094	0.369213	-0.371315	0.710403	0.814266	23.0745	12.1136
AC009303.2	43.6865	-0.000817523	0.28407	-0.0028779	0.997704	0.998985	40.3471	44.6406
AC009336.19	18.6298	5.55806	1.05427	5.27195	1.35e-07	2.09e-06	0.331256	23.8579
AC009403.2	202.845	-0.195022	0.212343	-0.918429	0.358394	0.513358	203.384	202.692
AC009404.2	107.43	0.293564	0.305288	0.961599	0.336251	0.490914	93.6981	111.354
AC009487.6	44.9378	0.069818	0.398125	0.175367	0.860791	0.915319	37.5209	47.0569
AC009501.4	54.2452	-0.468766	0.37477	-1.25081	0.211004	0.348933	88.0373	44.5904
AC009505.2	6.40413	0.0269354	0.467738	0.0575865	0.954078	0.973814	5.88398	6.55275
AC009506.1	91.9292	-0.16828	0.158092	-1.06445	0.287125	0.438043	103.127	88.7298
AC009542.2	8.59193	0.333565	0.360636	0.924933	0.355001	0.510298	9.07963	8.45259
AC009948.5	154.322	0.596548	0.245599	2.42895	0.0151426	0.0444155	116.404	165.156
AC009950.1	75.4012	-0.667742	1.67184	-0.399405	0.689595	0.799359	103.914	67.2547
AC009950.2	206.188	3.09946	0.473851	6.541	6.11e-11	2.27e-09	40.0917	253.645
AC009961.3	14.8396	0.332133	0.417247	0.796011	0.426026	0.578449	13.7818	15.1418
AC010084.1	8.70735	-1.45674	1.43166	-1.01751	0.30891	0.461751	21.8935	4.93987
AC010091.1	16.8352	3.76246	0.899261	4.18395	2.86e-05	0.000222725	1.45119	21.2306
AC010127.3	5.18986	-0.297862	1.357	-0.2195	0.826261	0.892323	5.48637	5.10514
AC010150.1	6.49876	-0.298709	0.749064	-0.398777	0.690058	0.79962	9.96825	5.50748
AC010226.4	39.3278	-0.759927	0.298769	-2.54353	0.010974	0.0343154	60.7005	33.2213
AC010240.2	23.8192	-0.0207754	0.415833	-0.049961	0.960153	0.977079	37.1286	20.0165
AC010287.1	19.1195	-0.103203	0.386901	-0.266742	0.789668	0.868912	30.4409	15.8848
AC010468.1	16.4269	0.183333	0.410952	0.446118	0.655512	0.772631	7.48019	18.9831
AC010524.2	14.1718	0.102808	0.608423	0.168974	0.865817	0.91871	13.6533	14.3199
AC010525.4	5.39928	-0.992351	0.481396	-2.0614	0.0392647	0.0957578	9.94395	4.1008
AC010547.9	107.408	1.22072	0.447195	2.72973	0.0063387	0.0218894	63.6855	119.9
AC010642.1	93.0589	0.493849	0.325393	1.5177	0.12909	0.242006	91.2537	93.5747
AC010642.2	6.15493	-0.548199	0.676081	-0.810848	0.417453	0.570204	8.38226	5.51855
AC010649.1	5.35604	2.26855	1.19922	1.89169	0.0585321	0.130264	0.299521	6.80076
AC010733.5	7.07993	-0.965004	0.388697	-2.48266	0.0130404	0.0393082	12.3231	5.58189
AC010761.13	7.57952	-0.12126	0.543557	-0.223085	0.823469	0.890701	11.7345	6.39238
AC010761.8	53.2868	0.294438	0.308514	0.954375	0.339894	0.49464	41.0797	56.7746
AC010761.9	13.0345	0.265645	0.485279	0.547407	0.584099	0.716434	15.3713	12.3668
AC010872.1	41.2286	-1.29979	0.408612	-3.18098	0.00146777	0.00642776	95.6205	25.688
AC010883.5	7.67978	-0.383169	0.48593	-0.788526	0.430389	0.582542	9.8991	7.04569
AC010886.2	13.833	-0.14697	0.48929	-0.300375	0.763891	0.851633	20.9049	11.8124
AC010894.3	21.0395	-0.705767	0.363617	-1.94097	0.0522624	0.119365	29.7726	18.5444
AC010900.2	6.30379	-0.0452535	0.485556	-0.0931993	0.925745	0.956753	8.6639	5.62948
AC010969.1	15.4613	-5.63252	1.04959	-5.36642	8.03e-08	1.31e-06	61.2196	2.38747
AC010976.2	35.9199	0.11168	0.347144	0.321713	0.74767	0.840924	42.1613	34.1367
AC011239.2	17.9466	1.11879	0.573193	1.95186	0.0509553	0.117065	13.4049	19.2442
AC011290.5	10.6106	0.674091	0.40109	1.68065	0.0928312	0.187649	8.08969	11.3309
AC011294.3	27.3909	3.24812	1.00624	3.22797	0.0012467	0.0056017	4.16237	34.0277
AC011330.13	22.9207	-0.17082	0.29164	-0.585724	0.558061	0.695732	23.6693	22.7068
AC011330.5	90.5925	1.11921	0.60675	1.8446	0.065096	0.141664	86.3538	91.8036
AC011343.1	51.3658	-2.4483	0.663757	-3.68855	0.000225536	0.00130785	167.897	18.0712
AC011558.5	19.6036	0.306146	1.09807	0.278804	0.780396	0.862713	16.7214	20.427
AC011747.4	56.4581	0.631614	0.71348	0.885258	0.376017	0.530656	26.4335	65.0365
AC011752.1	6.85421	3.64575	1.19167	3.05935	0.00221815	0.00908129	0.457342	8.68189
AC011816.1	5.90514	-1.83282	0.53741	-3.41046	0.000648523	0.00322954	12.3979	4.05008
AC011899.10	8.37739	1.1385	1.31284	0.867205	0.38583	0.53996	1.99242	10.2017
AC011899.9	96.3708	-0.292138	0.374506	-0.780063	0.435354	0.587159	124.105	88.4467
AC012066.1	44.6037	0.284643	0.571171	0.498351	0.618237	0.743409	49.7065	43.1458
AC012074.2	5.88697	1.22525	0.763582	1.6046	0.108581	0.211732	3.36766	6.60677
AC012146.7	63.8371	0.665512	0.281528	2.36393	0.0180823	0.0511998	36.1062	71.7602
AC012314.8	91.2639	0.306699	0.267219	1.14774	0.251074	0.396841	90.6333	91.4441
AC012358.4	28.118	0.343382	0.314801	1.09079	0.275364	0.4249	28.2885	28.0693
AC012358.8	45.4506	-0.748878	0.260065	-2.87958	0.00398202	0.0148301	74.6505	37.1078
AC012360.6	25.8802	1.6165	0.447232	3.61445	0.000300981	0.00168618	15.5256	28.8387
AC012485.2	11.6498	2.89592	0.816474	3.54686	0.000389857	0.00211231	3.2034	14.063
AC012513.4	17.4077	-0.446503	0.46366	-0.962998	0.335549	0.490176	29.3371	13.9994
AC012531.25	8.03213	3.6053	1.30125	2.77063	0.00559472	0.0197473	1.06525	10.0227
AC012613.2	386.922	-1.54593	0.398615	-3.87826	0.000105208	0.000686464	1000.58	211.591
AC013264.1	213.309	0.35696	0.446789	0.798945	0.424322	0.576752	251.165	202.493
AC013264.2	6.25238	-0.243951	0.781932	-0.311985	0.755052	0.845825	4.59296	6.7265
AC013271.3	56.8694	-1.6647	0.451534	-3.68677	0.000227119	0.00131622	117.818	39.4554
AC013275.2	30.9785	0.70918	0.536291	1.32238	0.186042	0.318497	26.496	32.2592
AC013444.1	41.0527	4.9568	0.768188	6.45259	1.1e-10	3.8e-09	1.78466	52.2721
AC013461.1	3154	-0.0867858	0.154915	-0.560215	0.575333	0.709859	3406.48	3081.86
AC013463.2	9.00714	-2.33087	0.565422	-4.12235	3.75e-05	0.000280901	26.9815	3.8716
AC013472.3	7.53914	-0.552597	0.561119	-0.984812	0.324716	0.478961	10.9883	6.55366
AC015849.16	12.6928	-0.306883	0.559259	-0.548732	0.58319	0.715707	14.3445	12.2209
AC015849.19	14.9009	-0.339155	0.429804	-0.789091	0.430059	0.582355	20.1562	13.3994
AC015971.2	43.6786	-0.903882	0.306564	-2.94842	0.00319398	0.0123322	91.933	29.8916
AC016142.1	6.08142	-0.68263	0.507714	-1.34452	0.178781	0.309595	10.336	4.86583
AC016292.3	18.3736	0.267415	0.402124	0.665005	0.506047	0.650256	13.2687	19.8322
AC016549.1	35.4842	-0.486224	0.406828	-1.19516	0.232025	0.374926	60.2499	28.4083
AC016683.5	9.46433	-1.10104	0.551816	-1.99531	0.0460095	0.108117	20.6876	6.25767
AC016700.5	34.5423	-0.935917	0.288046	-3.2492	0.00115732	0.00526565	55.4534	28.5677
AC016712.1	8.51622	-0.151214	0.572732	-0.264022	0.791763	0.870464	11.8705	7.55785
AC016722.4	38.9535	-0.517258	0.330951	-1.56295	0.118065	0.225915	57.6411	33.6142
AC016734.2	45.6057	-0.530433	0.301136	-1.76144	0.0781644	0.163936	23.8135	51.832
AC016738.4	34.398	0.630528	0.433722	1.45376	0.146013	0.265915	26.9405	36.5287
AC016739.2	65.5219	-0.00531499	0.279476	-0.0190177	0.984827	0.991046	55.9599	68.2539
AC016747.3	291.75	0.235429	0.235477	0.999798	0.317408	0.470885	267.577	298.656
AC016757.3	32.4336	0.669664	0.412534	1.6233	0.104526	0.205623	23.9879	34.8467
AC016768.1	13.6517	-0.752774	0.523546	-1.43784	0.15048	0.271962	18.8606	12.1635
AC016831.7	203.898	-1.00855	0.440912	-2.28741	0.022172	0.0605392	488.492	122.585
AC016909.1	9.51477	-0.852926	0.801839	-1.06371	0.287459	0.438415	19.5599	6.64472
AC016999.2	19.4507	-2.46729	0.505004	-4.88569	1.03e-06	1.23e-05	50.1344	10.6839
AC017002.1	36.5294	0.649631	0.443293	1.46547	0.142793	0.261709	21.9295	40.7009
AC017002.2	18.086	0.256529	0.441233	0.581391	0.560977	0.697952	20.6238	17.3609
AC017035.2	9.30237	-1.20304	0.6103	-1.97123	0.0486975	0.112919	18.3995	6.7032
AC017060.1	93.2983	4.15048	0.77139	5.38052	7.43e-08	1.22e-06	6.29269	118.157
AC017101.10	6.63697	-0.839256	0.583203	-1.43905	0.150138	0.271505	11.1918	5.33559
AC017104.6	27.6949	-0.0337159	0.480104	-0.0702263	0.944014	0.967626	21.8035	29.3781
AC017116.11	27.8133	0.217626	0.493998	0.440541	0.659546	0.775886	26.6174	28.155
AC018442.1	23.1882	0.243178	0.532956	0.456281	0.648188	0.767252	29.4826	21.3897
AC018463.4	7.21328	-0.0765878	0.402517	-0.190272	0.849096	0.9079	12.4904	5.70552
AC018638.1	8.60278	1.96746	0.998162	1.97108	0.0487142	0.112945	3.68273	10.0085
AC018647.3	15.8678	0.303828	0.541855	0.560718	0.57499	0.709545	10.931	17.2783
AC018742.1	6.76502	2.31225	1.47808	1.56436	0.117732	0.225435	0.889449	8.44375
AC018755.16	24.3347	-1.66741	0.467384	-3.56753	0.000360366	0.00196858	52.8262	16.1943
AC018816.3	7.03488	0.276696	0.673629	0.410754	0.681253	0.793188	4.94781	7.63118
AC018890.6	8.48809	0.335459	0.651451	0.514941	0.606595	0.734083	11.8186	7.5365
AC019097.7	8.80109	0.411712	0.405924	1.01426	0.310458	0.463607	7.76185	9.09802
AC019181.2	7.64157	-1.39252	0.562604	-2.47513	0.0133189	0.0399583	19.031	4.38743
AC019181.3	5.34542	-0.879911	0.565242	-1.5567	0.119542	0.228085	10.088	3.99038
AC020571.3	27.3565	1.77153	0.544501	3.25348	0.00114	0.00520941	7.5188	33.0244
AC020951.1	18.2068	1.1335	0.50079	2.26343	0.023609	0.0635585	13.7367	19.484
AC021106.1	5.47733	-0.429699	0.470711	-0.912872	0.36131	0.516328	9.11101	4.43913
AC021188.4	9.10298	-0.00581364	0.571144	-0.0101789	0.991879	0.995543	9.02415	9.12551
AC021218.2	71.4198	-1.98483	0.932292	-2.12897	0.0332564	0.0838251	175.676	41.6323
AC021224.1	25.2825	0.0796712	0.292501	0.272379	0.785331	0.86607	19.4084	26.9608
AC022007.5	35.7211	0.781043	0.285743	2.73337	0.00626894	0.021708	29.3201	37.55
AC022154.7	5.19068	1.03218	0.611204	1.68877	0.0912634	0.185365	3.93234	5.55021
AC022182.3	9.13942	1.29805	0.718453	1.80673	0.0708048	0.15147	3.01589	10.889
AC022210.2	28.5466	0.709892	0.421969	1.68233	0.0925047	0.187127	18.3784	31.4518
AC022816.2	7.85733	-4.95216	1.07747	-4.59609	4.3e-06	4.27e-05	28.13	2.06514
AC022819.3	21.9938	0.0656966	0.351487	0.18691	0.851731	0.909652	24.9699	21.1434
AC023115.2	8.2842	1.02782	0.809055	1.2704	0.203944	0.340512	4.89077	9.25375
AC023271.1	9.81539	-0.415058	0.394528	-1.05204	0.292783	0.444315	18.764	7.25863
AC023283.1	121.219	-0.298165	0.499949	-0.596392	0.550914	0.689655	191.434	101.157
AC023590.1	8.76166	-1.55197	0.86192	-1.80059	0.0717671	0.153096	15.2755	6.90057
AC024560.2	10.7345	-0.046739	0.630456	-0.0741353	0.940903	0.965727	12.2722	10.2952
AC024560.3	387.074	0.192346	0.186715	1.03015	0.302938	0.455304	400.051	383.366
AC024592.12	69.4256	-0.471014	0.269921	-1.74501	0.0809834	0.168518	76.0121	67.5437
AC024937.6	8.46346	1.17461	0.514513	2.28295	0.0224335	0.0610944	5.12338	9.41776
AC025165.8	29.5623	1.44284	0.457249	3.15549	0.00160228	0.00691165	13.741	34.0826
AC025171.1	78.848	0.909336	0.333116	2.72979	0.00633754	0.0218894	64.4646	82.9576
AC025335.1	74.7766	0.706679	0.275851	2.56181	0.0104129	0.0328714	43.3151	83.7657
AC026150.6	10.8329	0.0763895	0.620269	0.123155	0.901984	0.941468	7.81282	11.6957
AC026150.8	31.9768	-0.0506526	0.275178	-0.184072	0.853957	0.910994	38.1615	30.2098
AC026202.3	14.2349	-1.6826	0.423635	-3.97182	7.13e-05	0.000490481	29.921	9.75319
AC026271.5	166.572	0.101057	0.259597	0.389284	0.697066	0.804993	117.599	180.564
AC026348.1	73.1371	0.813995	0.56813	1.43276	0.151926	0.273838	76.7958	72.0918
AC026904.1	6.26051	0.270522	0.59379	0.455585	0.648688	0.767581	6.26221	6.26003
AC027601.1	94.4248	0.4825	0.324995	1.48464	0.13764	0.254132	81.4293	98.1378
AC027612.6	65.5828	0.359969	0.285234	1.26202	0.206943	0.344165	50.1778	69.9843
AC027682.1	9.7683	-1.10229	3.69351	-0.298441	0.765367	0.852335	22.6631	6.08407
AC034220.3	146.683	0.421954	0.309311	1.36418	0.172512	0.301199	155.162	144.261
AC034243.1	7.95615	-0.763735	0.765901	-0.997172	0.318681	0.472327	9.61163	7.48316
AC037459.4	9.03998	-0.926657	0.748718	-1.23766	0.215843	0.35513	13.8376	7.66923
AC046143.3	20.1614	0.200389	0.283357	0.707195	0.479445	0.62707	16.4559	21.2201
AC061992.2	5.82679	2.45092	0.764457	3.20609	0.00134552	0.00596588	1.1635	7.15915
AC062017.1	7.68414	0.583542	0.445339	1.31033	0.190083	0.32359	4.50875	8.59139
AC062029.1	68.5938	-0.183665	0.282222	-0.650783	0.515186	0.658221	78.8954	65.6504
AC063976.7	18.7739	1.28726	0.45609	2.82239	0.00476678	0.0172972	13.5003	20.2807
AC064850.4	7.85289	-0.102456	0.564371	-0.181539	0.855944	0.912325	10.8234	7.00418
AC064875.2	11.1208	1.29288	0.66373	1.9479	0.0514267	0.117802	5.34711	12.7704
AC068134.10	14.9543	0.749119	0.458834	1.63266	0.102541	0.202746	11.1211	16.0495
AC068282.3	42.7794	0.896439	0.810725	1.10573	0.268845	0.417513	27.7863	47.0631
AC068533.7	227.725	2.95605	0.636925	4.64112	3.47e-06	3.54e-05	44.2439	280.149
AC068535.3	75.5482	-0.624533	0.682239	-0.915418	0.359972	0.515025	89.9248	71.4406
AC068580.5	9.32812	-0.67837	0.628708	-1.07899	0.280592	0.430504	16.1768	7.37135
AC068580.6	259.188	0.220653	0.358941	0.614733	0.538731	0.678974	320.071	241.793
AC068831.6	25.2852	1.82683	0.527048	3.46616	0.000527958	0.00272446	9.84476	29.6968
AC069063.2	10.6425	-0.412465	0.584785	-0.705328	0.480606	0.628079	19.262	8.17975
AC069282.6	18.2249	-0.568749	0.389027	-1.46198	0.143748	0.26294	25.8714	16.0401
AC069363.1	6.16623	2.76211	1.05863	2.60913	0.00907726	0.0294244	0.494452	7.78674
AC069368.3	5.42954	0.350613	0.845745	0.414561	0.678464	0.790778	5.05235	5.5373
AC069513.4	9.75648	0.740592	0.510752	1.45	0.147058	0.267235	6.77337	10.6088
AC073043.1	5.66213	0.706356	0.783453	0.901594	0.367273	0.522336	4.28171	6.05654
AC073046.25	28.9584	-0.213097	0.369747	-0.576332	0.564391	0.701081	46.8448	23.8481
AC073052.1	22.0671	-0.888483	0.437017	-2.03306	0.042046	0.100892	42.8533	16.1281
AC073063.10	8.15409	0.17892	0.422357	0.423623	0.67184	0.786052	7.75847	8.26713
AC073072.5	11.2993	3.23357	0.822012	3.93373	8.36e-05	0.00056328	0.987137	14.2456
AC073109.2	9.06686	1.78848	0.758446	2.35808	0.0183696	0.0518674	3.7284	10.5921
AC073150.6	7.27096	-0.31789	0.548893	-0.579147	0.56249	0.699264	13.8716	5.38507
AC073254.1	14.5305	1.29451	0.405499	3.19239	0.001411	0.0062186	7.4374	16.5571
AC073283.4	12.9065	0.396953	0.436915	0.908536	0.363595	0.518766	8.32702	14.215
AC073283.7	6.90192	0.0484153	0.628332	0.0770537	0.938581	0.96447	9.85122	6.05926
AC073410.1	9.65708	-0.115757	0.503836	-0.229751	0.818286	0.887661	13.0318	8.69289
AC073551.1	5.56722	0.936081	1.12679	0.830754	0.406113	0.559455	3.79278	6.0742
AC073621.2	16.6031	2.44901	0.815301	3.00381	0.00266621	0.0105921	3.96987	20.2126
AC073842.19	13.7378	0.716939	0.509868	1.40613	0.159686	0.284308	9.04286	15.0792
AC074117.10	339.916	0.0915421	0.213213	0.429345	0.667672	0.782566	366.568	332.301
AC074141.1	27.4301	0.254001	0.676182	0.37564	0.707184	0.812001	25.9733	27.8464
AC074141.3	26.3038	-0.0810271	0.418187	-0.193758	0.846365	0.906263	32.4784	24.5396
AC074212.5	237.962	1.13362	0.296866	3.81863	0.000134193	0.000840116	130.423	268.688
AC074212.6	31.6435	-0.417235	0.285457	-1.46164	0.14384	0.263049	44.8673	27.8653
AC074286.1	76.8608	0.289	0.266726	1.08351	0.278583	0.42839	85.9696	74.2583
AC074289.1	108.317	-0.681128	0.413014	-1.64916	0.099114	0.197412	124.423	103.716
AC074367.1	7.33623	0.303257	0.710122	0.427049	0.669344	0.783775	9.11258	6.8287
AC074389.6	8.58541	-0.743479	0.955472	-0.778128	0.436493	0.58817	17.337	6.08496
AC074391.1	6.7769	-0.511033	0.506962	-1.00803	0.31344	0.466764	9.92553	5.87729
AC078852.1	5.99373	-0.122465	0.697225	-0.175647	0.860572	0.915158	7.98528	5.42472
AC078883.3	9.07568	-0.0883963	0.456471	-0.193652	0.846449	0.906312	9.90723	8.8381
AC078899.1	7.53638	0.168288	0.532504	0.316031	0.751979	0.843682	5.18102	8.20934
AC079250.1	64.9756	0.352128	0.284489	1.23776	0.215806	0.355095	45.6112	70.5082
AC079305.10	23.4706	-0.431892	0.397297	-1.08707	0.277004	0.42664	39.6436	18.8498
AC079466.1	11.0411	-0.920513	1.12849	-0.815706	0.414668	0.567467	4.80005	12.8242
AC079630.4	29.3183	-1.12569	0.534545	-2.10588	0.035215	0.0877039	35.7252	27.4878
AC079767.4	23.6397	1.79087	0.805308	2.22384	0.0261595	0.0691088	3.63491	29.3553
AC079807.2	10.2787	-0.651348	0.283792	-2.29516	0.021724	0.0595243	14.1246	9.17991
AC079922.2	5.83364	0.0252792	0.628197	0.0402409	0.967901	0.981706	3.65163	6.45708
AC079922.3	70.1573	-0.502411	0.261279	-1.92289	0.0544934	0.123227	84.1211	66.1676
AC083843.1	529.773	-0.270755	0.299907	-0.902798	0.366633	0.521654	703.794	480.053
AC083843.2	7.27606	-0.192261	0.672398	-0.285933	0.774929	0.858768	12.0864	5.90167
AC083843.4	54.7521	-0.125895	0.444393	-0.283297	0.776949	0.860005	65.7001	51.6241
AC083873.4	26.293	-0.125651	0.387681	-0.324108	0.745856	0.839606	21.4149	27.6867
AC083884.8	35.7471	0.560072	0.310175	1.80567	0.0709703	0.151747	45.2851	33.0219
AC083899.3	90.9432	0.25093	0.208768	1.20196	0.22938	0.371637	59.4736	99.9345
AC083900.1	9.16115	-0.136423	0.618984	-0.220398	0.825561	0.891945	9.76043	8.98993
AC083949.1	12.9267	-0.911482	0.593566	-1.5356	0.124635	0.235775	27.3492	8.80596
AC084219.2	13.5746	0.0901624	1.02174	0.088244	0.929683	0.958913	14.7794	13.2303
AC084219.4	24.4731	1.4624	0.824739	1.77317	0.0762006	0.160598	12.4493	27.9085
AC087294.2	13.5397	0.241831	0.406723	0.594584	0.552121	0.690702	13.5747	13.5297
AC090094.1	853.03	0.469801	1.04408	0.449968	0.652733	0.770445	788.603	871.437
AC090286.2	6.35349	0.106799	0.501268	0.213058	0.831282	0.896144	7.4092	6.05185
AC090498.1	11661.9	0.0128546	0.199425	0.0644584	0.948605	0.970071	7414.28	12875.6
AC090505.6	5.96878	3.94945	1.20036	3.29023	0.00100107	0.00465547	0	7.67415
AC090616.2	28.9264	0.307197	0.480579	0.639223	0.522678	0.664842	21.7485	30.9772
AC090804.1	7.74451	-1.12149	0.508662	-2.20479	0.0274686	0.0718373	18.1143	4.7817
AC090945.1	12.8967	-1.13743	0.531131	-2.14152	0.0322324	0.0817578	32.4763	7.30256
AC091729.9	106.587	-0.0833039	0.313718	-0.265538	0.790595	0.869536	108.466	106.05
AC091814.3	6.57014	0.749885	0.609849	1.22963	0.218838	0.358813	4.30073	7.21854
AC091878.1	14.9655	3.78322	0.794832	4.75977	1.94e-06	2.13e-05	2.42955	18.5472
AC092066.1	404.553	-1.17494	0.242345	-4.84822	1.25e-06	1.45e-05	736.935	309.586
AC092168.2	5.67604	1.42462	0.773941	1.84073	0.0656607	0.142675	2.77992	6.50351
AC092171.2	22.1106	0.0833773	0.419674	0.198672	0.84252	0.903466	31.9715	19.2932
AC092171.4	347.826	2.05101	0.341546	6.00507	1.91e-09	4.74e-08	112.324	415.112
AC092192.1	6.93096	0.659677	0.593301	1.11188	0.266191	0.414582	5.83063	7.24534
AC092198.1	6.55404	1.85312	0.743396	2.49278	0.0126749	0.0384461	2.79911	7.62687
AC092301.3	7.53356	0.224157	0.470258	0.476669	0.633598	0.755992	7.62505	7.50742
AC092535.3	8.91475	-0.363078	0.520027	-0.698191	0.485058	0.63187	10.7577	8.38818
AC092580.4	19.7453	0.265804	0.692103	0.384053	0.70094	0.807785	12.0162	21.9536
AC092614.2	11.3598	1.05783	0.409146	2.58546	0.00972482	0.0311426	8.85918	12.0742
AC092667.2	7.2943	-0.66594	0.676975	-0.9837	0.325263	0.479525	10.7065	6.31938
AC092798.2	6.57031	-0.193085	0.427701	-0.451448	0.651667	0.7697	10.0072	5.58833
AC092835.2	24.2673	0.659514	0.386258	1.70744	0.0877395	0.179518	22.8909	24.6606
AC092881.1	71.6764	-0.504448	0.334715	-1.5071	0.131785	0.245857	124.61	56.5525
AC093110.3	12.0235	-0.726729	0.429317	-1.69276	0.0905021	0.184145	18.6998	10.116
AC093323.3	558.471	-0.0410485	0.191799	-0.214018	0.830533	0.895537	511.733	571.825
AC093375.1	29.9764	1.82432	0.70735	2.57909	0.00990616	0.0316061	14.1162	34.5078
AC093390.1	52.3642	4.22627	1.11213	3.80016	0.0001446	0.000896447	3.89271	66.2132
AC093495.4	52.4238	-0.140324	0.296818	-0.472761	0.636384	0.757849	73.5594	46.3851
AC093585.6	5.05287	-0.169689	0.756476	-0.224315	0.822512	0.890272	7.81498	4.2637
AC093609.1	17.9232	1.0998	0.621272	1.77024	0.076688	0.161414	13.1133	19.2974
AC093616.4	62.8243	0.560052	0.321296	1.7431	0.0813153	0.169026	48.6557	66.8725
AC093620.5	25.222	-0.236171	0.457252	-0.516501	0.605505	0.733356	37.8913	21.6023
AC093627.10	59.8541	-0.321257	0.297305	-1.08057	0.279891	0.429745	69.4266	57.119
AC093627.8	10.841	3.34709	0.800176	4.18295	2.88e-05	0.000223348	1.01581	13.6482
AC093627.9	10.3455	-0.229167	0.383756	-0.597167	0.550396	0.689149	11.248	10.0877
AC093642.1	30.348	0.982025	0.608722	1.61326	0.106689	0.208711	19.6746	33.3975
AC093642.3	50.0308	0.815705	0.435135	1.8746	0.0608477	0.134575	39.2323	53.1161
AC093642.5	86.4011	-0.155186	0.22408	-0.692545	0.488595	0.634746	88.8418	85.7037
AC093673.5	88.3538	-0.293626	0.279025	-1.05233	0.292649	0.444228	88.1707	88.4061
AC093690.1	45.007	0.937874	0.345821	2.71202	0.00668749	0.0228992	31.8979	48.7525
AC093724.2	66.8281	1.02214	0.31852	3.20902	0.0013319	0.00591634	51.7406	71.1388
AC093818.1	47.2698	0.425696	0.330881	1.28655	0.19825	0.333307	42.6458	48.5909
AC093838.4	791.746	-0.292329	0.221309	-1.32091	0.18653	0.319129	905.246	759.318
AC096574.4	9.47747	-0.461994	0.405543	-1.1392	0.25462	0.400723	14.6687	7.99427
AC096574.5	9.01842	0.577034	0.430968	1.33893	0.180595	0.311843	9.64633	8.83902
AC096921.2	14.0771	-0.474516	0.611687	-0.77575	0.437897	0.58947	25.7265	10.7488
AC096949.1	373.75	-1.28498	0.686035	-1.87305	0.0610612	0.134902	873.26	231.033
AC097381.1	16.7493	0.695637	0.515507	1.34942	0.177201	0.307454	19.9032	15.8482
AC097662.2	16.3495	0.872107	0.341881	2.55091	0.0107443	0.033759	10.6472	17.9788
AC097721.1	7.1491	0.480609	0.517001	0.929609	0.352574	0.507926	8.12438	6.87045
AC097721.2	13.8427	-0.0817475	0.298282	-0.274061	0.784038	0.865118	19.3615	12.2658
AC097724.3	8.33918	-0.281394	0.345555	-0.814326	0.415458	0.568153	9.61886	7.97356
AC098614.2	79.5365	0.824839	0.227273	3.62928	0.000284214	0.00160555	39.5864	90.9508
AC098828.2	6.14264	1.75525	0.699368	2.50977	0.012081	0.0370066	3.38802	6.92968
AC099668.5	34.8876	-2.26136	0.443173	-5.10265	3.35e-07	4.6e-06	89.4537	19.2973
AC099684.1	21.8413	-1.73115	0.692671	-2.49923	0.0124463	0.0379193	34.7838	18.1434
AC099850.1	12.0314	0.40307	0.328518	1.22694	0.219847	0.360052	10.8967	12.3556
AC100830.3	7.52051	-0.929055	0.437536	-2.12338	0.0337221	0.0847427	13.0784	5.93254
AC104134.2	11.1529	-0.0155115	0.429037	-0.0361542	0.971159	0.983484	12.9066	10.6519
AC104304.4	6.6702	2.58876	1.21829	2.12491	NA	NA	1.01702	14.2155
AC104534.2	6.20566	-0.785897	0.661995	-1.18716	0.235163	0.378798	11.1693	4.78748
AC104534.3	5.52376	-2.26617	1.55097	-1.46112	0.143982	0.263188	3.81334	6.01245
AC104654.2	25.3156	1.94516	0.571184	3.40548	0.000660473	0.00328173	5.51172	30.9738
AC104667.3	10.7216	-1.66341	0.407342	-4.08357	4.43e-05	0.000325427	23.0271	7.20578
AC104809.2	135.567	-3.58328	0.634826	-5.64451	1.66e-08	3.24e-07	482.425	36.4643
AC104809.4	71.0094	-4.33425	0.694958	-6.23671	4.47e-10	1.32e-08	267.286	14.9305
AC104820.2	12.0099	0.724043	0.732173	0.988896	0.322714	0.476581	8.09339	13.1289
AC104981.1	6.91922	-0.217743	0.537296	-0.405257	0.685289	0.795893	9.24776	6.25392
AC105053.3	15.4447	0.646811	0.875752	0.738579	0.460163	0.61047	7.52094	17.7086
AC105402.4	7.50585	0.924651	0.916736	1.00863	0.31315	0.466503	4.55347	8.34939
AC105760.2	22.9885	1.58012	0.30186	5.23463	1.65e-07	2.49e-06	9.75693	26.769
AC106786.1	11.9283	2.38248	0.528379	4.50904	6.51e-06	6.14e-05	3.37904	14.3709
AC106801.1	5.68537	0.641827	0.62687	1.02386	0.305902	0.458459	4.53667	6.01357
AC106876.2	76.4682	0.211295	0.359422	0.587875	0.556616	0.694492	66.1699	79.4106
AC107081.5	24.5002	-0.235279	0.254188	-0.925609	0.354649	0.509914	25.2455	24.2873
AC107982.4	16.943	-1.3092	1.20962	-1.08232	0.27911	0.428955	45.6082	8.753
AC108142.1	8.53818	2.28281	0.910243	2.50792	0.0121445	0.0371494	3.42489	9.99912
AC108488.4	64.3024	-0.195597	0.282205	-0.693103	0.488245	0.634393	53.2688	67.4549
AC108676.1	24.0934	0.359935	0.500762	0.718776	0.472279	0.620652	27.1223	23.228
AC108938.5	22.5259	-0.0266718	0.604718	-0.0441061	0.96482	0.979604	27.0544	21.232
AC109333.10	8.1482	-0.0421845	0.48516	-0.0869497	0.930711	0.959537	8.81084	7.95887
AC109344.1	5.95129	1.54249	0.952165	1.61998	0.105236	0.206678	2.07208	7.05963
AC109486.1	21.8968	2.61181	0.600576	4.34885	1.37e-05	0.000117129	4.28777	26.9279
AC109642.1	18.9758	2.0053	0.577427	3.47282	0.000515018	0.00267155	4.23055	23.1887
AC109826.1	19.6269	1.93754	0.504478	3.84067	0.000122698	0.000778632	4.58538	23.9245
AC110781.3	70.2248	0.351773	0.595817	0.590403	0.55492	0.692962	70.3825	70.1798
AC112229.1	22.8281	0.649959	0.491153	1.32333	0.185725	0.318111	29.3436	20.9666
AC112497.1	13.0629	0.915077	0.295624	3.09541	0.0019654	0.00821568	9.17247	14.1745
AC113188.2	11.9082	0.195325	0.608152	0.321178	0.748075	0.841176	13.16	11.5506
AC113189.5	130.363	-0.545294	0.205612	-2.65205	0.00800038	0.0265741	165.759	120.25
AC113404.1	164.667	-0.163477	0.202208	-0.808462	0.418825	0.571593	133.475	173.579
AC114271.2	92.5918	-0.0242135	0.206172	-0.117443	0.906509	0.944307	100.115	90.4422
AC114730.11	12.5004	-0.151078	0.480908	-0.314152	0.753406	0.844795	16.2407	11.4318
AC114730.3	21.0891	-1.70499	0.54843	-3.10885	0.0018782	0.00789482	44.0911	14.517
AC114730.8	35.204	-0.795715	0.611126	-1.30205	0.1929	0.327064	77.9959	22.9778
AC114812.10	12.2297	-1.81538	1.08212	-1.67761	0.0934229	0.188593	35.4904	5.58374
AC114812.5	31.0744	-2.349	0.729607	-3.21954	0.00128396	0.00573714	98.611	11.7782
AC114812.9	9.0605	-2.17372	0.928439	-2.34126	0.0192187	0.0538684	28.4835	3.51107
AC115617.2	18.6653	-2.07959	0.463065	-4.49092	7.09e-06	6.6e-05	42.802	11.7691
AC116366.5	6.55474	-0.0217996	0.593349	-0.0367399	0.970692	0.983302	8.98649	5.85996
AC116366.6	173.067	0.257435	0.400887	0.642163	0.520768	0.663055	159.982	176.806
AC124789.1	19.5429	0.196697	0.452141	0.435035	0.663537	0.779164	13.5438	21.2569
AC124997.1	6.27056	-1.08259	0.642336	-1.68539	0.0919133	0.186356	13.9048	4.08934
AC125232.1	262.684	-1.28397	0.199116	-6.44834	1.13e-10	3.89e-09	462.033	205.727
AC127904.2	25.5381	-0.603744	0.361322	-1.67093	0.0947348	0.190462	39.2064	21.6329
AC129492.1	16.797	0.194281	0.832494	0.233373	0.815472	0.885736	17.907	16.4799
AC129492.6	12.447	0.986978	0.781722	1.26257	0.206744	0.343991	5.78065	14.3516
AC130469.1	17.6852	-1.19668	0.505152	-2.36896	0.0178382	0.0506748	28.9765	14.4591
AC131056.3	10.5251	-0.403216	0.553467	-0.728528	0.466291	0.615638	16.5914	8.7919
AC132217.4	865.408	-4.10198	0.476665	-8.60558	7.59e-18	1.37e-15	3364.93	151.26
AC133644.2	77.9281	0.581787	0.361118	1.61107	0.107164	0.209494	50.7437	85.695
AC135048.13	92.1142	-0.948835	0.3351	-2.8315	0.004633	0.0168801	128.377	81.7533
AC137932.4	118.964	0.709833	0.286654	2.47627	0.0132763	0.0398553	107.252	122.31
AC137932.5	7.80988	1.01371	0.57657	1.75817	0.0787181	0.164826	5.86503	8.36555
AC137932.6	29.1525	0.647523	0.406897	1.59137	0.111526	0.216393	28.4977	29.3396
AC137934.1	45.0844	0.156655	0.252028	0.621577	0.53422	0.675119	41.2113	46.191
AC138035.1	8.69535	-0.206041	1.02985	-0.20007	0.841426	0.902813	11.192	7.98201
AC138035.2	50.4876	0.642665	0.438822	1.46452	0.143051	0.261982	50.3362	50.5308
AC138035.3	28.8503	-0.502644	0.500082	-1.00512	0.314838	0.468181	47.4279	23.5424
AC138430.4	30.2333	-1.38092	0.498433	-2.77053	0.00559657	0.0197495	69.4726	19.022
AC138517.6	5.54146	1.33984	0.906698	1.47771	0.139485	0.256734	3.68824	6.07095
AC138969.4	2145.8	-0.0267713	0.250657	-0.106805	0.914944	0.949503	2135.44	2148.76
AC139099.5	12.6605	1.00788	0.594306	1.69589	0.0899067	0.183131	4.79272	14.9084
AC139100.3	11.2732	0.0233608	0.462298	0.050532	0.959698	0.97688	12.6055	10.8925
AC139100.4	27.7766	0.9484	0.42524	2.23027	0.0257294	0.0682037	17.2613	30.781
AC140912.1	15.9098	3.45915	0.882785	3.91845	8.91e-05	0.000595078	0.797874	20.2276
AC141586.5	299.098	-0.222584	0.216749	-1.02692	0.304457	0.457066	368.185	279.358
AC141928.1	18.8124	1.27647	0.546284	2.33665	0.0194576	0.054431	9.29479	21.5318
AC142472.6	60.432	0.706107	0.271659	2.59924	0.00934291	0.0301794	45.5586	64.6815
AC142528.1	26.3271	-1.36168	0.246794	-5.51746	3.44e-08	6.19e-07	54.1024	18.3913
AC144449.1	76.0879	-0.424225	0.311708	-1.36097	0.173523	0.302505	107.957	66.9824
AC144530.1	20.724	0.0629613	0.288714	0.218075	0.827371	0.893004	21.7921	20.4188
AC144652.1	87.3872	-0.420503	0.311087	-1.35172	0.176464	0.306483	134.86	73.8236
AC144831.1	49.899	-0.268592	0.395949	-0.678349	0.49755	0.642582	46.9074	50.7538
AC144831.3	14.4379	-0.373406	0.527746	-0.707548	0.479226	0.626966	24.3658	11.6013
AC144833.1	7.73229	2.43829	1.23059	1.9814	0.0475465	0.110813	1.73735	17.857
AC145110.1	6.60454	1.93639	0.812358	2.38366	0.0171413	0.049087	1.89152	7.95112
AC145124.2	67.8339	-0.153865	0.375871	-0.409354	0.68228	0.793619	93.8672	60.3959
AC145343.2	5.26048	0.338704	0.503406	0.672825	0.501059	0.645698	5.14393	5.29378
AC145676.2	139.267	0.788937	0.532745	1.48089	0.138636	0.255639	195.348	123.244
AC147651.4	34.9984	0.335679	0.375133	0.894828	0.370879	0.525468	21.581	38.832
AC147651.5	13.6161	2.05585	0.905403	2.27065	0.023168	0.0625873	4.40955	16.2465
AC156455.1	42.4574	1.45466	0.568526	2.55866	0.0105078	0.0331407	15.6836	50.107
AC159540.1	218.868	0.659775	0.341373	1.93271	0.053272	0.121145	141.079	241.093
AC226118.1	6.84685	2.08104	0.815673	2.55132	0.0107317	0.0337237	2.58448	8.06467
AC241377.1	43.95	1.06412	0.520771	2.04335	0.0410177	0.0990043	22.3584	50.119
AC241585.1	252.967	-0.489995	0.320427	-1.5292	0.126216	0.238187	323.379	232.85
AC245100.1	223.789	-0.184958	0.254087	-0.727933	0.466655	0.615839	247.856	216.913
ACAA1	9702.69	-1.95906	0.244553	-8.01076	1.14e-15	1.23e-13	22580.6	6023.28
ACAA2	11960.6	-2.30718	0.378483	-6.09586	1.09e-09	2.87e-08	30562.8	6645.69
ACACA	2244.52	-0.0771492	0.240599	-0.320655	0.748472	0.841387	2656.26	2126.88
ACACB	6736.58	-1.36978	0.263705	-5.19435	2.05e-07	2.99e-06	16369.1	3984.44
ACAD10	1797.74	-0.26861	0.17806	-1.50853	0.131418	0.245417	2302.46	1653.53
ACAD11	2841.64	-1.73877	0.277545	-6.26482	3.73e-10	1.11e-08	6636	1757.54
ACAD8	1343.42	-0.197277	0.16212	-1.21685	0.223659	0.364519	1510.05	1295.81
ACAD9	1776.34	-0.109028	0.127812	-0.853038	0.393638	0.547385	1980.16	1718.11
ACADL	516.618	-3.07811	0.544583	-5.65224	1.58e-08	3.11e-07	1646.34	193.84
ACADM	4396.61	-1.5656	0.306578	-5.10669	3.28e-07	4.53e-06	9232.74	3014.86
ACADS	4010.64	-1.84031	0.261824	-7.02881	2.08e-12	1.1e-10	9585.59	2417.8
ACADSB	11467.9	-2.00113	0.416665	-4.80274	1.57e-06	1.77e-05	29334.3	6363.23
ACADVL	31091.4	-0.66406	0.235441	-2.82049	0.00479499	0.0173787	43864.6	27442
ACAN	241.98	2.29352	0.596952	3.84206	0.000122008	0.00077507	42.1072	299.087
ACAP1	1099.15	0.107132	0.523746	0.20455	0.837924	0.900695	670.148	1221.72
ACAP2	1864.76	0.094349	0.125427	0.752224	0.451916	0.602472	2143.04	1785.25
ACAP3	2677.8	0.405019	0.281225	1.44019	0.149812	0.271057	2410	2754.31
ACAT1	11719.4	-1.47116	0.364577	-4.03525	5.45e-05	0.000389705	23654.1	8309.51
ACAT2	1899.26	-2.20301	0.312143	-7.05769	1.69e-12	9.18e-11	4887.5	1045.48
ACBD3	2799.94	0.354275	0.234163	1.51294	0.130294	0.243846	2311.83	2939.4
ACBD4	1753.21	-0.886089	0.301514	-2.93879	0.00329492	0.0126592	2854.19	1438.64
ACBD5	2426.45	-0.646069	0.238079	-2.71368	0.00665407	0.0228039	3638.43	2080.17
ACBD6	1158.1	0.33185	0.161443	2.05552	0.039829	0.0968409	863.693	1242.22
ACBD7	10.038	2.07524	0.583311	3.55769	0.000374125	0.00203867	4.25142	11.6913
ACCS	874.921	-0.399281	0.245972	-1.62328	0.104529	0.205623	1143.21	798.268
ACD	511.127	0.344149	0.165277	2.08226	0.0373191	0.0919777	390.926	545.47
ACE	1055.79	0.882983	0.34748	2.5411	0.0110504	0.034501	581.608	1191.28
ACE2	58.9626	-0.326175	0.63953	-0.510023	0.610036	0.736698	80.238	52.8839
ACER2	109.45	-0.399135	0.29011	-1.3758	0.168882	0.296423	167.885	92.7544
ACER3	644.254	-0.188991	0.203017	-0.930912	0.351899	0.507136	716.571	623.592
ACHE	295.352	-0.617374	0.552883	-1.11664	0.264146	0.412034	402.581	264.715
ACIN1	5175.24	0.162213	0.141906	1.1431	0.252997	0.398863	4637.12	5328.99
ACKR1	637.046	3.48435	0.665183	5.23818	1.62e-07	2.45e-06	38.0358	808.192
ACKR2	391.959	-1.4424	0.426855	-3.37914	0.00072714	0.00355742	847.356	261.846
ACKR3	4944.76	3.35414	0.479076	7.00127	2.54e-12	1.32e-10	676.925	6164.14
ACKR4	118.219	-0.860867	0.565611	-1.52201	NA	NA	94.8332	124.9
ACLY	4575.09	0.802699	0.16455	4.87813	1.07e-06	1.27e-05	2819.36	5076.72
ACMSD	3736.06	0.136238	0.364462	0.373805	0.708549	0.813066	3879.95	3694.95
ACO1	10575	0.307156	0.36563	0.840075	0.400867	0.554503	8915.56	11049.1
ACO2	7780.95	0.824234	0.260046	3.16957	0.00152667	0.00664238	5193.49	8520.22
ACOT1	818.624	-1.97681	0.359511	-5.49861	3.83e-08	6.82e-07	2040.55	469.503
ACOT11	121.879	0.262403	0.381591	0.687657	0.491669	0.637506	130.162	119.512
ACOT12	1155.9	-2.83887	0.610756	-4.64812	3.35e-06	3.43e-05	3477.77	492.514
ACOT13	2689.41	-1.03097	0.237223	-4.34598	1.39e-05	0.000118415	3607.08	2427.22
ACOT2	3349.77	-1.70047	0.282791	-6.01316	1.82e-09	4.53e-08	7619.82	2129.75
ACOT4	426.688	-1.30857	0.292762	-4.46975	7.83e-06	7.21e-05	797.353	320.783
ACOT6	7.0359	-0.498926	0.749331	-0.665828	0.505521	0.649823	10.7472	5.97553
ACOT7	975.201	-0.00237394	0.1442	-0.0164628	0.986865	0.99253	804.463	1023.98
ACOT8	788.86	-0.110452	0.123111	-0.897174	0.369626	0.524432	802.778	784.883
ACOT9	1418.96	0.603569	0.218745	2.75923	0.00579372	0.020325	877.867	1573.55
ACOX1	12918.7	-0.662173	0.341441	-1.93935	0.0524588	0.119678	21863.2	10363.1
ACOX2	2083.29	-2.29116	0.428199	-5.35069	8.76e-08	1.42e-06	5427.85	1127.71
ACOX3	966.225	-0.443555	0.17229	-2.57446	0.0100396	0.0319055	1216.05	894.846
ACOXL	12.4671	-0.143286	0.774892	-0.18491	0.853299	0.910543	10.496	13.0303
ACP1	2785.78	-0.377406	0.18376	-2.05381	0.0399945	0.0971749	2987.68	2728.1
ACP2	2683.54	-0.785451	0.199584	-3.93544	8.3e-05	0.000559748	3680.02	2398.83
ACP5	1910.05	0.469854	0.364704	1.28832	0.197636	0.332599	1225.41	2105.67
ACP6	682.208	-0.0381464	0.218085	-0.174916	0.861146	0.915478	671.279	685.33
ACPP	18.5118	-0.34835	0.506872	-0.687254	0.491923	0.637698	18.5851	18.4909
ACR	12.718	-1.02622	0.452922	-2.26577	0.0234654	0.0632282	20.6912	10.44
ACRBP	67.4581	-0.180249	0.317422	-0.567855	0.570134	0.705676	69.0084	67.0151
ACRC	184.391	1.08486	0.421993	2.57081	0.0101461	0.032168	70.4067	216.958
ACSBG1	28.945	0.394126	0.371104	1.06203	0.28822	0.439242	24.5016	30.2146
ACSF2	1333.84	-0.725988	0.279181	-2.60042	0.00931097	0.0301044	2139.34	1103.7
ACSF3	1684.21	-0.0628739	0.143603	-0.437831	0.661509	0.777349	1739.47	1668.43
ACSL1	26422.4	-2.614	0.402642	-6.49213	8.46e-11	3e-09	80632.4	10933.8
ACSL3	3954.58	-0.252929	0.263129	-0.961236	0.336434	0.491053	4210.64	3881.42
ACSL4	4911.55	1.75272	0.499113	3.51167	0.000445301	0.00236211	1557.99	5869.71
ACSL5	5688.83	-0.743942	0.313228	-2.37508	0.0175451	0.0499771	7638.35	5131.82
ACSL6	166.649	-0.768155	0.379919	-2.02189	0.0431873	0.103027	267.064	137.959
ACSM1	163.561	1.62663	0.821042	1.98118	0.0475712	0.110833	67.302	191.064
ACSM2A	9072.68	-3.25868	0.637007	-5.11561	3.13e-07	4.34e-06	30339.1	2996.56
ACSM2B	7831.55	-3.12238	0.605023	-5.16076	2.46e-07	3.51e-06	25035.3	2916.19
ACSM3	1799.98	-2.99571	0.346329	-8.6499	5.15e-18	9.81e-16	5691.85	688.018
ACSM5	4194.8	-3.80331	0.526142	-7.22867	4.88e-13	3.06e-11	14779	1170.74
ACSS1	1069.1	-0.860798	0.38804	-2.21832	0.0265328	0.0698585	1859.05	843.398
ACSS2	1882.16	-1.15946	0.274232	-4.22803	2.36e-05	0.00018855	3400.79	1448.26
ACSS3	4146.39	-0.123241	0.350898	-0.351216	0.725426	0.825925	5169.34	3854.11
ACTA2	11222	1.37398	0.331641	4.14297	3.43e-05	0.000260008	3240.52	13502.4
ACTA2-AS1	230.16	2.04674	0.446389	4.58511	4.54e-06	4.47e-05	68.2941	276.407
ACTB	116188	-0.167137	0.179438	-0.931447	0.351623	0.506918	117869	115708
ACTC1	59.3843	3.68183	1.03152	3.56933	0.0003579	0.00195555	4.82423	74.9729
ACTG1	68138.5	-0.316893	0.231867	-1.3667	0.171719	0.300204	74509.5	66318.1
ACTG1P1	10.7338	-0.343927	0.395323	-0.86999	0.384306	0.538745	18.5456	8.50184
ACTG1P10	45.7466	-0.342752	0.396588	-0.864251	0.38745	0.541364	73.3689	37.8545
ACTG1P14	19.2236	-1.12665	0.480094	-2.34673	0.0189392	0.0532455	39.5483	13.4166
ACTG1P17	14.0159	1.00533	0.408294	2.46228	0.0138057	0.0411482	8.9471	15.4642
ACTG1P20	7.83116	0.0736192	0.411657	0.178836	0.858066	0.913353	10.0775	7.18934
ACTG1P3	25.7384	-0.542891	0.3235	-1.67818	0.093312	0.188401	48.2131	19.3171
ACTG1P4	7.5239	-0.553426	0.735517	-0.752431	0.451792	0.602373	11.6895	6.33372
ACTG2	484.655	1.00295	0.554145	1.80991	0.0703105	0.150706	175.53	572.976
ACTL10	97.9447	-0.194263	0.33062	-0.587574	0.556818	0.694665	121.38	91.249
ACTL6A	813.391	0.0774466	0.144057	0.537611	0.590846	0.720978	711.012	842.642
ACTL8	9.74811	2.71333	1.18191	2.29571	0.0216925	0.0594717	0.871103	12.2844
ACTN1	8487.32	0.081576	0.17491	0.466387	0.640938	0.761493	7855.27	8667.9
ACTN2	25.1534	1.09622	0.675035	1.62394	0.104389	0.205447	11.9153	28.9357
ACTN4	13826.3	0.135633	0.123867	1.09499	0.273522	0.423079	12691.3	14150.6
ACTR10	1389.56	-0.107426	0.191371	-0.56135	0.574559	0.709127	1236.11	1433.4
ACTR1A	3843.4	0.433102	0.124508	3.47852	0.000504187	0.00262212	2867.09	4122.35
ACTR1B	2308.51	-0.148975	0.138081	-1.0789	0.280634	0.430504	2475.61	2260.77
ACTR2	9271.16	0.275044	0.171105	1.60746	0.107954	0.210714	7673.13	9727.73
ACTR3	5149.4	0.0758895	0.150361	0.504715	0.613759	0.740081	4647.43	5292.82
ACTR3B	387.815	0.13946	0.215246	0.647913	0.517041	0.659998	362.937	394.923
ACTR3C	502.667	-0.182527	0.32566	-0.560482	0.575151	0.70967	644.111	462.254
ACTR5	322.515	-0.0396641	0.131011	-0.302754	0.762077	0.850325	319.253	323.447
ACTR6	551.66	-0.141647	0.193345	-0.732611	0.463796	0.613786	548.796	552.479
ACTR8	615.319	-0.224757	0.124223	-1.8093	0.0704048	0.150868	658.745	602.911
ACTRT3	127.922	-0.883125	0.316919	-2.78659	0.00532651	0.01895	191.607	109.727
ACVR1	1062.65	-0.42865	0.168597	-2.54245	0.0110078	0.0343904	1341.03	983.116
ACVR1B	2567.6	0.301746	0.204112	1.47833	0.139319	0.256532	2458.05	2598.9
ACVR1C	137.91	-1.19915	0.521037	-2.30147	0.021365	0.0587672	293.014	93.595
ACVR2A	627.618	-0.617875	0.182718	-3.38158	0.000720693	0.00353017	887.018	553.504
ACVR2B	611.27	-1.33146	0.188895	-7.04867	1.81e-12	9.71e-11	1269.81	423.115
ACVR2B-AS1	39.2249	-0.753345	0.275743	-2.73205	0.00629412	0.021771	68.3771	30.8957
ACVRL1	1563.73	1.29993	0.247567	5.25081	1.51e-07	2.32e-06	700.339	1810.41
ACY1	5550.42	-1.14885	0.308617	-3.72258	0.000197198	0.00116773	9037.42	4554.14
ACY3	400.034	-1.67413	0.368796	-4.53944	5.64e-06	5.41e-05	818.679	280.42
ACYP1	123.716	0.653579	0.202682	3.22465	0.00126129	0.00565672	80.6873	136.009
ACYP2	621.616	-0.376187	0.173752	-2.16508	0.0303818	0.0778064	696.191	600.309
AD000671.6	58.1813	0.113816	0.414876	0.274337	0.783826	0.864963	49.4873	60.6653
AD000684.2	21.9058	0.167144	0.351489	0.47553	0.634409	0.756458	25.8737	20.7721
AD000864.6	21.6042	-0.0721916	0.507817	-0.142161	0.886953	0.932056	14.5902	23.6082
ADA	452.374	0.791277	0.23001	3.44019	0.000581306	0.00294836	229.847	515.953
ADAD2	77.3594	1.81818	0.691882	2.62788	0.00859199	0.0281543	16.2026	94.8328
ADAL	366.816	0.490209	0.18592	2.63667	0.0083725	0.0275678	280.309	391.533
ADAM10	4526.31	0.433509	0.20186	2.14757	0.0317479	0.0806473	4164.16	4629.78
ADAM11	27.0724	0.209934	0.328613	0.638849	0.522921	0.664976	28.686	26.6113
ADAM12	1832.57	3.44605	0.365591	9.42596	4.26e-21	1.49e-18	211.963	2295.61
ADAM15	4617.99	1.01578	0.215994	4.7028	2.57e-06	2.73e-05	2395.75	5252.92
ADAM17	1018.59	-0.0780276	0.126661	-0.616035	0.537872	0.678209	1071.34	1003.52
ADAM19	1376.27	0.115857	0.290052	0.399434	0.689573	0.799359	1304.21	1396.86
ADAM1B	14.595	0.205447	0.510802	0.402204	0.687534	0.797735	18.4372	13.4972
ADAM20	34.5005	0.498877	0.317764	1.56996	0.116425	0.223566	39.3221	33.1229
ADAM20P1	32.2033	0.430814	0.333845	1.29046	0.196891	0.331552	31.8928	32.292
ADAM21	21.5443	1.31129	0.412192	3.18127	0.00146633	0.00642262	13.488	23.8461
ADAM22	227.327	1.97274	0.400555	4.92502	8.44e-07	1.03e-05	76.6977	270.364
ADAM23	108.321	2.16551	0.489793	4.42129	9.81e-06	8.79e-05	19.4637	133.709
ADAM28	284.97	1.09754	0.417863	2.62655	0.00862544	0.0282429	123.275	331.169
ADAM32	35.069	1.55585	0.417963	3.72246	0.000197289	0.00116799	15.8992	40.5461
ADAM33	371.57	1.25321	0.512692	2.44436	0.0145107	0.0429373	162.794	431.22
ADAM8	827.687	0.370312	0.472722	0.78336	0.433416	0.585459	601.408	892.339
ADAM9	2154.9	0.433004	0.184833	2.34268	0.0191459	0.0537079	1663.16	2295.39
ADAMDEC1	223.256	3.62791	0.712442	5.09222	3.54e-07	4.82e-06	16.6982	282.272
ADAMTS1	7470.45	0.0266287	0.373133	0.0713651	0.943107	0.967066	6898.22	7633.95
ADAMTS10	1479.78	1.16876	0.33359	3.50359	0.000459038	0.00242222	924.455	1638.45
ADAMTS12	756.139	0.537249	0.367541	1.46174	0.143813	0.263019	571.143	808.996
ADAMTS13	870.159	-3.13708	0.366758	-8.55353	1.19e-17	2.06e-15	2807.97	316.497
ADAMTS14	316.865	2.29599	0.461941	4.97031	6.68e-07	8.45e-06	69.1771	387.633
ADAMTS15	711.218	1.7698	0.388395	4.55669	5.2e-06	5.03e-05	308.759	826.207
ADAMTS16	100.07	0.153667	0.778716	0.197333	0.843567	0.904388	30.1079	120.059
ADAMTS17	636.059	-1.61767	0.393015	-4.11604	3.85e-05	0.00028807	1310.47	443.369
ADAMTS18	37.8647	3.09761	0.638836	4.84883	1.24e-06	1.45e-05	7.74262	46.471
ADAMTS2	3654.83	-0.131514	0.44997	-0.292272	0.770078	0.85539	4177.37	3505.53
ADAMTS3	119.761	0.873021	0.352309	2.478	0.0132123	0.0397025	66.6872	134.925
ADAMTS4	3267.59	-0.163507	0.458187	-0.356857	0.721199	0.822546	3303.09	3257.45
ADAMTS5	554.077	0.416994	0.336	1.24105	0.214586	0.353519	490.375	572.278
ADAMTS6	181.411	1.29574	0.326035	3.97422	7.06e-05	0.000485972	107.778	202.449
ADAMTS7	780.109	1.09491	0.301897	3.62678	0.000286981	0.00161815	469.156	868.953
ADAMTS7P1	6.45771	0.392094	0.647438	0.605609	0.544774	0.684059	3.81015	7.21416
ADAMTS7P3	16.4776	1.72764	0.696545	2.48031	0.013127	0.0394953	5.62531	19.5783
ADAMTS7P4	13.2716	-0.743839	0.713805	-1.04208	0.297376	0.449401	7.91044	14.8033
ADAMTS8	49.5618	0.258419	0.544691	0.474431	0.635192	0.756872	38.5427	52.7101
ADAMTS9	2581.07	1.03337	0.400928	2.57745	0.00995311	0.031706	1485.95	2893.97
ADAMTS9-AS1	142.973	0.663853	0.416945	1.59218	0.111343	0.216091	99.104	155.507
ADAMTS9-AS2	84.1442	0.689478	0.341437	2.01934	0.0434516	0.103392	76.4521	86.3419
ADAMTSL1	634.366	0.833333	0.402674	2.0695	0.0384992	0.094338	477.812	679.095
ADAMTSL2	2115.45	-1.00549	0.436947	-2.30118	0.0213817	0.0587996	3532.86	1710.47
ADAMTSL3	1106.87	-1.575	0.303048	-5.19721	2.02e-07	2.96e-06	2702.54	650.968
ADAMTSL4	1293.03	-1.27744	0.27621	-4.62489	3.75e-06	3.8e-05	2574.27	926.958
ADAMTSL4-AS1	142.766	-0.155352	0.321275	-0.483549	0.628706	0.751848	190.983	128.989
ADAMTSL5	184.922	1.45065	0.334273	4.33971	1.43e-05	0.00012128	91.7548	211.542
ADAP1	268.103	-0.651894	0.356795	-1.82708	0.0676871	0.146041	352.922	243.87
ADAP2	731.75	-0.709727	0.272074	-2.60858	0.00909182	0.0294668	981.686	660.34
ADAR	12010.2	0.30377	0.204159	1.48791	0.136775	0.252959	11692.1	12101.1
ADARB1	1332	0.748757	0.177351	4.2219	2.42e-05	0.000193243	986.431	1430.73
ADARB2	32.5228	-0.498353	0.670994	-0.742708	0.457658	0.608349	46.5167	28.5246
ADAT1	774.448	0.779478	0.192287	4.05373	5.04e-05	0.000363376	508.235	850.509
ADAT2	328.91	0.532722	0.221043	2.41004	0.0159507	0.0463028	214.744	361.529
ADAT3	337.809	0.440839	0.246216	1.79045	0.0733812	0.155851	303.586	347.587
ADCK1	340.081	0.438781	0.199315	2.20144	0.0277046	0.0722824	278.809	357.587
ADCK2	789.225	-0.200864	0.15715	-1.27816	0.201192	0.336978	851.252	771.503
ADCK3	4457.26	-0.163405	0.216463	-0.754886	0.450317	0.601434	5184.02	4249.61
ADCK4	1328.98	0.317778	0.217684	1.45982	0.14434	0.263744	1320.79	1331.32
ADCK5	621.397	0.193406	0.192929	1.00247	0.316114	0.469473	580.267	633.149
ADCY1	1264.4	-2.52201	0.352629	-7.15201	8.55e-13	4.99e-11	3860.18	522.745
ADCY10	145.648	-0.896064	0.489703	-1.82981	0.0672785	0.145357	217.81	125.031
ADCY10P1	72.9868	0.0679857	0.426858	0.15927	0.873456	0.92325	60.5611	76.537
ADCY2	26.9851	2.68264	0.786452	3.41107	0.000647087	0.0032245	8.97143	32.1318
ADCY3	1297.57	0.569164	0.293034	1.94232	0.0520988	0.119093	712.976	1464.6
ADCY4	1192.74	1.55198	0.331363	4.68361	2.82e-06	2.96e-05	513.688	1386.75
ADCY5	483.376	-0.69649	0.360477	-1.93214	0.0533428	0.121237	703.453	420.497
ADCY6	2088.75	0.767549	0.228293	3.36211	0.000773483	0.0037425	1678.46	2205.98
ADCY7	1313.13	0.235143	0.394111	0.596641	0.550747	0.689482	1428.4	1280.2
ADCY8	16.4459	-0.804812	1.08422	-0.742299	0.457906	0.608597	32.012	11.9984
ADCY9	2448.96	-0.458242	0.239274	-1.91514	0.055475	0.125049	3784.4	2067.41
ADCYAP1	34.3247	1.43951	0.654915	2.19801	0.0279483	0.0728195	14.1069	40.1013
ADCYAP1R1	53.0106	0.966848	0.566923	1.70543	0.0881144	0.180133	41.6017	56.2703
ADD1	7647.93	-0.0195646	0.159318	-0.122802	0.902264	0.941598	7784.23	7608.98
ADD2	101.11	1.40356	0.43869	3.19944	0.00137696	0.0060852	52.5798	114.976
ADD3	2156.33	-0.0324815	0.258056	-0.12587	0.899835	0.939834	2135.26	2162.35
ADD3-AS1	19.7809	0.84688	0.541603	1.56365	0.117899	0.225715	9.99011	22.5783
ADGRA1	13.4115	-2.80494	0.880198	-3.18671	0.00143899	0.00631977	38.9723	6.10845
ADGRA2	3774.09	1.05101	0.314986	3.33668	0.000847842	0.00405281	2006.5	4279.12
ADGRA3	2968.43	-2.87201	0.280048	-10.2554	1.12e-24	1e-21	9516.77	1097.48
ADGRB1	70.585	0.458712	0.468408	0.9793	0.327432	0.48187	55.335	74.9421
ADGRB2	109.199	2.0052	0.396012	5.06349	4.12e-07	5.51e-06	27.8511	132.441
ADGRB3	52.911	-1.11514	0.546647	-2.03997	0.0413535	0.0996953	92.1157	41.7097
ADGRD1	612.025	0.180576	0.404712	0.446183	0.655465	0.772631	552.596	629.004
ADGRE1	81.4173	-1.69154	0.491253	-3.44332	0.000574613	0.00291931	122.285	69.7409
ADGRE2	561.696	-0.531221	0.428471	-1.23981	0.215047	0.354125	667.91	531.349
ADGRE3	19.7564	-0.859928	0.653516	-1.31585	0.188225	0.321119	28.7536	17.1858
ADGRE4P	58.1298	-0.997273	0.516048	-1.93252	0.0532954	0.121175	101.429	45.7587
ADGRE5	2721.03	-0.0837965	0.255075	-0.328517	0.742521	0.837735	2658.45	2738.91
ADGRF1	11.2132	-0.399327	1.05836	-0.377307	0.705946	0.811195	13.7399	10.4913
ADGRF3	49.1709	-0.0109241	0.33053	-0.0330503	0.973634	0.984706	73.5266	42.2121
ADGRF4	7.28149	2.22933	1.01963	2.18641	0.0287854	0.0746113	1.92879	8.81083
ADGRF5	3643.7	0.70921	0.310485	2.2842	0.0223598	0.0609419	2274.85	4034.8
ADGRG1	3348.24	2.31021	0.389088	5.93751	2.89e-09	6.89e-08	971.239	4027.38
ADGRG2	439.312	3.16721	0.535416	5.91542	3.31e-09	7.79e-08	62.9745	546.837
ADGRG3	653.433	1.88085	0.501209	3.75262	0.000174997	0.00105566	205.578	781.392
ADGRG5	986.517	3.12022	0.463171	6.73665	1.62e-11	6.94e-10	127.966	1231.82
ADGRG6	4344.8	-2.11057	0.341509	-6.18012	6.41e-10	1.79e-08	12004.5	2156.32
ADGRG7	317.122	-4.90554	0.716865	-6.84305	7.75e-12	3.63e-10	1084.08	97.9904
ADGRL1	670.468	0.997604	0.302519	3.29765	0.000974966	0.00454896	437.644	736.99
ADGRL2	3132.81	-0.260181	0.24134	-1.07807	0.281004	0.430962	3529.53	3019.46
ADGRL3	140.283	0.567482	0.430777	1.31734	0.187723	0.320557	115.991	147.224
ADGRL4	1569.59	0.106197	0.334723	0.317269	0.751039	0.843167	1157.45	1687.35
ADGRV1	232.425	-2.40759	0.466508	-5.16088	2.46e-07	3.51e-06	656.525	111.254
ADH1A	15404.1	-2.80099	0.528933	-5.29555	1.19e-07	1.87e-06	45091.7	6921.89
ADH1B	81411.9	-2.18758	0.508407	-4.30281	1.69e-05	0.000140507	225911	40126.4
ADH1C	15223.6	-2.45656	0.64983	-3.7803	0.000156637	0.000958289	45061.3	6698.55
ADH4	27207.7	-2.82523	0.65972	-4.28247	1.85e-05	0.000152311	82666.3	11362.4
ADH5	7591.47	-0.621831	0.231359	-2.68773	0.00719401	0.0243473	9712.63	6985.43
ADH5P4	12.8018	-0.420901	0.320637	-1.3127	0.189284	0.322539	11.5834	13.1499
ADH6	5608.24	-2.51705	0.511692	-4.91907	8.7e-07	1.06e-05	16235.9	2571.76
ADHFE1	1257.34	-1.1031	0.288044	-3.82962	0.000128342	0.000808717	2369.12	939.687
ADI1	13701.8	-1.75134	0.305336	-5.73577	9.71e-09	2.01e-07	29882.3	9078.85
ADIPOQ	19.9936	0.450727	1.37931	0.326777	0.743837	0.838316	3.23518	24.7817
ADIPOR1	5411.43	0.410386	0.217352	1.88812	0.0590105	0.131086	4252.73	5742.49
ADIPOR2	4940.98	-0.606853	0.260059	-2.33352	0.0196208	0.0547861	6953.34	4366.02
ADIRF	1145.59	-2.04605	0.468025	-4.37168	1.23e-05	0.000106983	2521.52	752.471
ADIRF-AS1	140.683	0.246171	0.3785	0.650386	0.515443	0.658471	118.619	146.986
ADK	1952.63	-0.836929	0.229207	-3.65141	0.000260805	0.0014879	2937.57	1671.22
ADM	3334.19	-2.12336	0.52104	-4.07523	4.6e-05	0.000336089	6541.79	2417.74
ADM2	225.25	-0.141545	0.420674	-0.336473	0.736515	0.833749	266.969	213.33
ADM5	52.058	0.255104	0.36267	0.703404	0.481804	0.628999	40.2742	55.4248
ADNP	3019.74	0.143092	0.159007	0.89991	0.368168	0.523037	3031.91	3016.26
ADNP-AS1	21.2474	-0.31921	0.266254	-1.19889	0.23057	0.37299	24.8916	20.2062
ADNP2	982.87	-0.00551982	0.153111	-0.0360512	0.971242	0.983491	1090.12	952.227
ADO	886.458	-0.110377	0.122833	-0.898591	0.368871	0.523689	941.747	870.661
ADORA1	43.9759	-0.331029	0.400144	-0.827273	0.408082	0.561177	42.3531	44.4395
ADORA2A	418.932	-0.242759	0.312148	-0.777706	0.436742	0.588407	490.153	398.583
ADORA2A-AS1	301.107	-3.51424	0.652838	-5.38303	7.32e-08	1.21e-06	967.872	110.603
ADORA2B	63.0149	0.596293	0.328286	1.81638	0.0693116	0.148975	37.4245	70.3264
ADORA2BP1	20.6482	-3.40891	0.719764	-4.73615	2.18e-06	2.36e-05	70.1191	6.51366
ADORA3	155.538	0.397686	0.376103	1.05739	0.290334	0.441436	117.177	166.499
ADPGK	2286.91	0.118178	0.155701	0.759004	0.44785	0.599232	2161.41	2322.77
ADPGK-AS1	46.9771	0.569368	0.4745	1.19993	0.230165	0.372535	61.1332	42.9325
ADPRH	419.687	0.482018	0.227939	2.11468	0.0344576	0.0861992	310.704	450.825
ADPRHL1	164.049	0.75251	0.47462	1.5855	0.112853	0.218439	105.927	180.655
ADPRHL2	781.242	-0.491046	0.142248	-3.45205	0.00055635	0.00283845	956.704	731.109
ADPRM	322.022	-0.337068	0.248051	-1.35887	0.174189	0.303412	358.543	311.587
ADRA1A	1684.51	-3.93088	0.582991	-6.74261	1.56e-11	6.69e-10	6246.21	381.165
ADRA1B	188.889	-2.0221	0.423459	-4.7752	1.8e-06	2e-05	476.268	106.781
ADRA1D	32.3552	3.67943	0.637612	5.77065	7.9e-09	1.68e-07	4.49393	40.3156
ADRA2A	829.56	2.8842	0.536782	5.37314	7.74e-08	1.27e-06	133.084	1028.55
ADRA2B	237.675	-2.30582	0.341028	-6.76138	1.37e-11	5.92e-10	552.568	147.706
ADRA2C	121.266	1.63952	0.429913	3.81361	0.000136952	0.000855392	46.4452	142.643
ADRB1	36.5505	-2.98254	0.675884	-4.41279	1.02e-05	9.08e-05	102.002	17.8499
ADRB2	376.716	-2.6017	0.309896	-8.39538	4.64e-17	7.11e-15	1041.91	186.661
ADRM1	3867.88	-0.100028	0.150548	-0.664426	0.506418	0.650593	3899.75	3858.78
ADSL	1426.45	-0.0599426	0.124473	-0.481572	0.63011	0.753042	1327.24	1454.79
ADSS	1751.73	0.327034	0.206607	1.58288	0.113449	0.219385	1438.96	1841.09
ADSSL1	1890.5	1.60478	0.331375	4.84279	1.28e-06	1.48e-05	801.872	2201.53
ADTRP	41.0295	-0.405239	0.518264	-0.781916	0.434264	0.586079	43.6904	40.2692
AEBP1	15238.1	1.52076	0.480945	3.16202	0.0015668	0.00677798	5153.62	18119.4
AEBP2	843.077	-0.165895	0.128883	-1.28717	0.198034	0.333059	907.189	824.76
AEN	1818.3	0.524975	0.288003	1.82281	0.0683324	0.14725	1289.78	1969.31
AES	14568.4	0.563752	0.161995	3.48007	0.000501286	0.00260872	10609.4	15699.6
AF001548.5	28.9505	1.36724	0.443301	3.08422	0.00204086	0.00848272	12.0173	33.7885
AF011889.2	15.9948	0.797797	0.466902	1.7087	0.0875062	0.179132	12.9413	16.8673
AF011889.5	473.494	0.522533	0.258119	2.02439	0.0429299	0.102535	492.45	468.078
AF064858.6	805.159	1.83617	0.527302	3.48219	0.000497327	0.0025909	296.725	950.426
AF064858.8	12.6072	0.611052	0.524143	1.16581	0.243691	0.38814	8.07353	13.9025
AF127577.13	98.9163	-0.938642	0.452245	-2.07551	0.0379389	0.093187	208.142	67.7091
AF127936.3	5.32445	1.27726	0.685905	1.86215	0.0625823	0.137419	2.60692	6.10088
AF127936.5	5.30388	1.97644	0.692802	2.85282	0.00433327	0.0159443	1.56954	6.37083
AF127936.7	13.5482	-1.07967	0.390151	-2.76731	0.00565218	0.0199123	25.8649	10.0291
AF127936.9	216.002	-1.05658	0.25958	-4.07034	4.69e-05	0.000342308	381.898	168.603
AF129075.5	6.45945	-0.365012	0.452578	-0.806518	0.419944	0.572346	8.26736	5.9429
AF131215.2	53.4251	1.15129	0.429005	2.68363	0.00728287	0.0245963	32.7458	59.3334
AF131215.3	6.90239	0.115699	0.608691	0.190078	0.849248	0.907937	9.17822	6.25216
AF131215.4	12.4586	0.440816	0.578241	0.762339	0.445858	0.597437	15.9048	11.4739
AF131215.9	45.9364	0.655446	0.443117	1.47917	0.139094	0.256304	24.5916	52.0349
AF131216.1	10.017	-1.29474	0.562733	-2.30081	0.0214022	0.0588238	20.0993	7.13638
AF131216.6	46.2987	-0.83141	0.310464	-2.67796	0.00740718	0.0249639	77.7775	37.3048
AF131217.1	30.8	-1.54212	0.537234	-2.87048	0.00409849	0.0152077	77.0843	17.5759
AF213884.2	5.51168	-0.693231	0.685059	-1.01193	0.311572	0.464753	9.22006	4.45215
AF230666.2	20.0143	-0.24166	0.383763	-0.629711	0.528883	0.670512	26.1523	18.2606
AFAP1	1532.46	1.58627	0.223609	7.09393	1.3e-12	7.33e-11	721.484	1764.17
AFAP1-AS1	117.614	2.94192	0.616915	4.76876	1.85e-06	2.05e-05	34.4151	141.385
AFAP1L1	1234.48	0.673648	0.270171	2.49341	0.0126522	0.0383896	906.941	1328.07
AFAP1L2	379.527	1.15409	0.297734	3.87623	0.000106086	0.000690986	211.018	427.672
AFF1	4528.41	-0.430207	0.16508	-2.60605	0.00915921	0.0296613	7356.76	3720.31
AFF2	52.1904	1.33792	0.627136	2.13338	0.0328938	0.0830521	37.924	56.2665
AFF3	378.714	-1.688	0.437695	-3.85656	0.000114994	0.000738862	923.402	223.089
AFF4	6876.05	-0.244847	0.218014	-1.12308	0.261404	0.408917	8477.67	6418.44
AFG3L1P	581.617	0.358647	0.265362	1.35154	0.176523	0.30652	514.824	600.7
AFG3L2	3576.02	-0.173002	0.219334	-0.78876	0.430253	0.582526	3889.66	3486.41
AFM	4597.65	-3.93298	0.712988	-5.51619	3.46e-08	6.22e-07	16109.8	1308.47
AFMID	4342.21	0.663294	0.29605	2.24048	0.0250598	0.0667212	3130.23	4688.5
AFP	56.2738	-1.53057	0.702386	-2.1791	0.0293239	0.0757447	116.899	38.9524
AFTPH	1976.01	-0.286718	0.162623	-1.76308	0.0778866	0.163439	2271.92	1891.46
AGA	2204.89	2.07561	0.334922	6.19731	5.74e-10	1.63e-08	661.486	2645.86
AGAP1	1300.86	0.280784	0.248526	1.1298	0.258561	0.405762	1332.97	1291.69
AGAP1-IT1	32.8043	-1.65887	0.491613	-3.37435	0.000739901	0.00360745	65.9554	23.3325
AGAP10P	45.0963	-0.243813	0.372015	-0.655385	0.51222	0.655702	54.8822	42.3004
AGAP11	51.3801	0.75107	0.499174	1.50463	0.13242	0.246718	31.526	57.0527
AGAP12P	38.7576	1.0543	0.437355	2.41064	0.0159246	0.0462438	18.0165	44.6836
AGAP14P	14.1336	-0.359864	0.693261	-0.51909	0.603698	0.732117	16.8279	13.3637
AGAP2	431.464	1.20832	0.349629	3.45602	0.000548218	0.00280822	214.218	493.535
AGAP2-AS1	216.096	0.583498	0.300733	1.94026	0.0523486	0.119528	116.194	244.64
AGAP3	2991.25	-0.13843	0.158068	-0.875762	0.38116	0.53558	3162.67	2942.28
AGAP4	358.026	0.347628	0.228639	1.52042	0.128404	0.241094	304.735	373.252
AGAP5	275.962	0.48693	0.235626	2.06654	0.0387778	0.0948478	245.786	284.583
AGAP6	797.132	0.249169	0.226245	1.10133	0.270755	0.41977	679.263	830.809
AGAP7P	77.2597	-0.148281	0.560361	-0.264616	0.791305	0.870149	71.2539	78.9756
AGAP9	633.153	0.0329124	0.229949	0.143129	0.886188	0.931496	673.149	621.726
AGBL1	7.39001	2.18568	1.2978	1.68414	NA	NA	1.94037	8.94705
AGBL2	56.2807	-1.21595	0.361422	-3.36436	0.000767225	0.00371594	108.989	41.2211
AGBL3	85.2269	0.503398	0.188141	2.67565	0.00745856	0.0251041	60.4105	92.3173
AGBL4	16.8611	-0.794023	0.611019	-1.29951	0.19377	0.32786	27.9694	13.6873
AGBL5	506.937	-0.040219	0.180751	-0.22251	0.823917	0.890986	505.512	507.344
AGER	334.961	0.471236	0.502873	0.937088	0.348713	0.503776	167.867	382.702
AGFG1	2466.31	0.252868	0.198725	1.27245	0.203213	0.33962	2046.64	2586.22
AGFG2	3322.82	-0.518179	0.156253	-3.31629	0.000912222	0.00430578	4860	2883.63
AGGF1	1567.98	0.0590086	0.131155	0.449916	0.652771	0.770451	1594.01	1560.54
AGGF1P2	7.08036	1.23892	0.82265	1.50601	0.132064	0.246225	5.18821	7.62098
AGGF1P3	7.084	2.41763	0.898889	2.68958	0.00715424	0.024233	2.10961	8.50525
AGK	980.677	0.512215	0.153767	3.33111	0.000865013	0.00411618	720.677	1054.96
AGL	2241.94	-1.52518	0.270469	-5.63904	1.71e-08	3.33e-07	4835.34	1500.97
AGMAT	2001.99	-1.81878	0.407616	-4.46201	8.12e-06	7.45e-05	4662.96	1241.71
AGMO	889.048	-2.95161	0.452786	-6.51877	7.09e-11	2.58e-09	2805.93	341.367
AGO1	1649.61	-0.0636823	0.15106	-0.421569	0.673339	0.787158	2181.42	1497.66
AGO2	3218.67	0.046361	0.227366	0.203905	0.838428	0.900836	3758.69	3064.38
AGO3	1438.85	-0.569119	0.150361	-3.78503	0.00015369	0.000943607	2356.21	1176.74
AGO4	917.422	-0.0760054	0.193625	-0.392539	0.69466	0.803336	1065.99	874.974
AGPAT1	2791.63	0.680293	0.136316	4.99058	6.02e-07	7.71e-06	1716.88	3098.71
AGPAT2	4559.51	-1.84794	0.262446	-7.04124	1.91e-12	1.01e-10	10082.9	2981.4
AGPAT3	4454.03	-0.982436	0.227365	-4.32096	1.55e-05	0.000130378	8316.17	3350.56
AGPAT4	342.391	0.150122	0.336774	0.445763	0.655768	0.772804	359.562	337.486
AGPAT4-IT1	31.4479	-0.133505	0.474856	-0.281149	0.778596	0.861311	41.3778	28.6108
AGPAT5	891.617	-0.0843057	0.245874	-0.342882	0.731687	0.830512	878.408	895.391
AGPS	2109.49	-0.605997	0.196437	-3.08495	0.00203588	0.00846872	3228.41	1789.8
AGR2	16548.9	6.20175	0.71801	8.63741	5.75e-18	1.07e-15	76.9703	21255.2
AGR3	26.8015	-0.407853	1.16825	-0.349113	0.727004	0.82706	6.84556	32.5032
AGRN	12504.1	1.33314	0.245127	5.43855	5.37e-08	9.24e-07	6999.14	14077
AGT	144561	0.333368	0.405646	0.821819	0.41118	0.564089	109394	154609
AGTPBP1	713.286	0.641788	0.193999	3.3082	0.000938987	0.00441603	522.617	767.763
AGTR1	1563.15	-2.54285	0.410209	-6.19891	5.69e-10	1.62e-08	4544.66	711.288
AGTR2	23.4528	1.31083	1.58109	0.82907	0.407065	0.560384	1.12691	29.8317
AGTRAP	798.255	0.472526	0.162758	2.90324	0.00369326	0.0139155	555.072	867.736
AGXT	38077.1	-2.42968	0.58028	-4.18708	2.83e-05	0.000220026	103902	19269.9
AGXT2	1349.6	-3.97778	0.666972	-5.96393	2.46e-09	5.92e-08	4730.9	383.521
AHCTF1	3275.46	0.0129011	0.203582	0.0633705	0.949471	0.970628	3869.32	3105.79
AHCY	8263.79	-0.174807	0.28546	-0.612369	0.540294	0.680306	8331.37	8244.49
AHCYL1	4155.36	-0.333284	0.13269	-2.51175	0.0120132	0.0368494	5037.56	3903.3
AHCYL2	1296.11	1.21317	0.343133	3.53557	0.000406898	0.00219109	716.651	1461.67
AHCYP2	5.67883	-0.596446	0.544349	-1.0957	0.273208	0.42276	8.32492	4.9228
AHDC1	1639.23	0.258983	0.214829	1.20553	0.227997	0.369868	1670.81	1630.21
AHI1	1003.57	0.321631	0.257896	1.24713	0.212348	0.350574	867.724	1042.39
AHNAK	35787	-0.749766	0.259416	-2.89021	0.00384984	0.0144357	64834.9	27487.6
AHNAK2	1903.23	1.79052	0.49341	3.62888	0.000284655	0.00160728	675.78	2253.92
AHR	5245.56	-0.599301	0.232864	-2.57361	0.0100644	0.0319677	7561.01	4584.01
AHRR	94.6167	0.802665	0.398008	2.01671	0.0437263	0.103883	79.768	98.8592
AHSA1	3444.81	0.111686	0.207658	0.537838	0.590689	0.720896	3087.18	3546.99
AHSA2	2852.21	0.603135	0.246764	2.44418	0.0145182	0.0429486	2149.94	3052.86
AHSG	47900.6	-5.87267	1.07031	-5.48687	4.09e-08	7.23e-07	194413	6039.8
AHSP	6.75414	-4.5371	0.761034	-5.96176	2.5e-09	5.99e-08	25.9579	1.26736
AICDA	12.3941	0.207235	0.994109	0.208463	NA	NA	3.52899	14.927
AIDA	3118.37	0.147945	0.183022	0.808346	0.418891	0.571652	2655.13	3250.73
AIF1	1360.95	-0.755238	0.424396	-1.77956	0.0751478	0.158864	1414.43	1345.68
AIF1L	852.362	2.0502	0.402655	5.0917	3.55e-07	4.83e-06	285.075	1014.44
AIFM1	5002.64	0.172258	0.245993	0.700258	0.483766	0.630743	4532.93	5136.84
AIFM2	1337.31	0.472996	0.249698	1.89428	0.0581884	0.129742	1017.11	1428.79
AIFM3	75.7592	-0.150682	0.315361	-0.477806	0.632788	0.75531	82.3838	73.8665
AIG1	3595.95	-1.41437	0.270016	-5.23811	1.62e-07	2.45e-06	6612.26	2734.14
AIM1	1005.18	-0.948066	0.3598	-2.63498	0.00841431	0.0276791	1670.51	815.091
AIM1L	41.166	1.01259	0.628814	1.61032	0.107329	0.209714	21.0945	46.9007
AIM2	69.2254	0.133503	0.698469	0.191136	0.848419	0.907486	44.7827	76.209
AIMP1	1808.79	-0.140087	0.196283	-0.713701	0.475412	0.623854	1925.01	1775.58
AIMP2	1225.31	-0.0259903	0.250758	-0.103647	0.91745	0.951001	1178.24	1238.76
AIP	2169.33	0.000410834	0.166626	0.0024656	0.998033	0.999131	1980.48	2223.28
AIRE	34.4169	2.34952	0.792796	2.96358	0.00304079	0.0118219	2.64282	43.4952
AIRN	36.461	-0.687241	0.48895	-1.40555	0.159859	0.284573	64.6165	28.4165
AJ003147.11	34.4459	1.50203	0.420103	3.57539	0.000349702	0.00192071	20.4954	38.4318
AJ006998.2	12.6711	0.0191605	0.567936	0.033737	0.973087	0.984492	11.6901	12.9514
AJ011931.1	12.4434	1.72912	0.890467	1.94182	0.0521594	0.119164	4.90302	14.5977
AJAP1	71.6306	-0.969842	0.61277	-1.58272	0.113486	0.219403	115.907	58.9802
AJUBA	1341.79	-1.92499	0.384259	-5.00962	5.45e-07	7.07e-06	3328.52	774.158
AK1	1699.2	0.26044	0.24677	1.0554	0.291243	0.442511	1469.68	1764.78
AK2	5310.26	-0.524425	0.15971	-3.28362	0.00102484	0.00473979	7138.16	4788
AK3	5402.91	-0.635412	0.247228	-2.57015	0.0101655	0.0322214	7542.97	4791.47
AK3P5	19.6332	-0.468534	0.373396	-1.25479	0.209555	0.347123	34.6184	15.3517
AK4	4659.83	-1.07552	0.357504	-3.00842	0.00262607	0.0104601	8975.5	3426.78
AK4P1	38.1507	-0.217248	0.416836	-0.521183	0.602239	0.730787	36.8007	38.5364
AK5	36.5939	0.373977	0.515973	0.7248	0.468575	0.617362	13.9496	43.0637
AK6	846.212	0.0718802	0.229023	0.313855	0.753631	0.84493	716.872	883.166
AK7	86.464	0.773405	0.411363	1.8801	0.0600938	0.133192	55.2433	95.3842
AK8	126.572	4.29363	0.60575	7.08813	1.36e-12	7.57e-11	7.66007	160.547
AK9	218.264	0.205745	0.273615	0.751948	0.452082	0.602627	210.487	220.486
AKAP1	2970.81	-0.923061	0.21608	-4.27185	1.94e-05	0.000159043	4891.57	2422.03
AKAP10	954.762	-0.085369	0.158257	-0.539432	0.589589	0.720097	1146.18	900.072
AKAP11	2281.33	-0.260187	0.192901	-1.34881	0.177399	0.307752	3050.63	2061.53
AKAP12	61047.2	3.35471	0.569094	5.89483	3.75e-09	8.66e-08	8965.89	75927.5
AKAP13	13033.7	-0.237025	0.264191	-0.897172	0.369627	0.524432	16222.7	12122.5
AKAP17Aa	1479.94	-0.391435	0.227346	-1.72176	0.0851128	0.175301	1832.72	1379.15
AKAP17Ab	1479.94	-0.391435	0.227346	-1.72176	0.0851128	0.175301	1832.72	1379.15
AKAP17Ac	1479.94	-0.391435	0.227346	-1.72176	0.0851128	0.175301	1832.72	1379.15
AKAP17Ad	1479.94	-0.391435	0.227346	-1.72176	0.0851128	0.175301	1832.72	1379.15
AKAP2	5159.06	-0.128992	0.235906	-0.546793	0.584521	0.716697	5941.82	4935.41
AKAP3	34.0695	-1.14745	0.37681	-3.04517	0.00232551	0.00944168	70.2408	23.7348
AKAP5	156.135	0.0398093	0.422298	0.0942684	0.924896	0.956175	159.877	155.065
AKAP6	368.127	-0.36072	0.212283	-1.69924	0.0892732	0.182086	591.819	304.216
AKAP7	865.308	-0.374806	0.35958	-1.04235	0.297252	0.449269	1206.42	767.848
AKAP8	1444.71	-0.180619	0.153737	-1.17486	0.240051	0.384281	1722.8	1365.25
AKAP8L	2588.71	0.0719018	0.179763	0.399981	0.689171	0.798991	2468.56	2623.04
AKAP9	6173.93	-0.739805	0.142833	-5.1795	2.22e-07	3.21e-06	9218.53	5304.05
AKIP1	480.248	0.467673	0.12453	3.75551	0.000172988	0.00104563	332.731	522.396
AKIRIN1	2628.13	-0.134418	0.185891	-0.723101	0.469618	0.618297	2787.62	2582.56
AKIRIN2	1559.88	-0.53884	0.140928	-3.82351	0.000131563	0.000825991	1911.14	1459.52
AKNA	2710.26	-0.327063	0.4065	-0.804583	0.42106	0.573349	3088.36	2602.24
AKR1A1	4887.67	-0.901342	0.203277	-4.43407	9.25e-06	8.35e-05	7395.88	4171.04
AKR1B1	2882.9	2.06327	0.439529	4.69429	2.68e-06	2.82e-05	810.711	3474.95
AKR1B10	1304.69	3.7005	0.806698	4.58722	4.49e-06	4.43e-05	119.341	1643.36
AKR1B15	24.5891	4.74295	0.954616	4.96844	6.75e-07	8.51e-06	0.8814	31.3627
AKR1C1	18900.2	0.232216	0.441897	0.525498	0.599237	0.728095	17794.8	19216
AKR1C2	16592.3	2.50336	0.481125	5.20313	1.96e-07	2.88e-06	4328.72	20096.2
AKR1C3	6419.25	0.760403	0.357876	2.12477	0.0336061	0.0845011	4327.15	7017
AKR1C4	2395.63	-3.28321	0.459822	-7.14016	9.32e-13	5.38e-11	7714.58	875.93
AKR1C5P	15.4801	-0.79415	0.706302	-1.12438	0.260853	0.408266	31.5247	10.8959
AKR1C6P	33.1368	-1.92656	0.489511	-3.93568	8.3e-05	0.000559349	78.7709	20.0985
AKR1C7P	7.34463	2.2402	0.788272	2.84192	0.00448434	0.0164177	3.08192	8.56255
AKR1C8P	214.768	-0.799862	0.585528	-1.36605	0.171922	0.300451	395.427	163.151
AKR1D1	2137.65	-6.21636	0.827018	-7.5166	5.62e-14	4.27e-12	8616.08	286.664
AKR1E2	58.8185	0.519651	0.320765	1.62004	0.105224	0.20667	55.7312	59.7006
AKR7A2	1951.47	-0.538775	0.152967	-3.52216	0.000428048	0.0022818	2469.94	1803.33
AKR7A2P1	19.7738	-2.05005	0.632238	-3.24253	0.00118475	0.00537363	60.5352	8.12774
AKR7A3	5269.93	-1.54667	0.588622	-2.6276	0.00859886	0.0281673	7987.72	4493.42
AKR7L	582.873	-2.01392	0.412471	-4.88257	1.05e-06	1.25e-05	1219.76	400.906
AKT1	6316.11	-0.739354	0.152034	-4.86307	1.16e-06	1.36e-05	9080.12	5526.39
AKT1S1	2942.23	0.40365	0.196667	2.05246	0.040125	0.0973647	2297.84	3126.34
AKT2	5391.89	-0.275743	0.1747	-1.57838	0.114478	0.220863	6806.27	4987.78
AKT3	1135.99	0.363206	0.260048	1.39669	0.162507	0.287921	1113.55	1142.39
AKTIP	1765.5	1.01876	0.260857	3.90544	9.41e-05	0.000622521	984.571	1988.62
AL022067.1	55.5317	-0.0675572	0.665401	-0.101529	0.919131	0.952335	54.9815	55.6889
AL022476.2	6.1252	0.142375	0.538876	0.264208	0.79162	0.870346	5.86551	6.1994
AL023806.1	14.5746	-0.327306	0.403992	-0.81018	0.417836	0.570566	20.5876	12.8566
AL031664.1	10.7681	1.09331	0.782734	1.39678	0.162479	0.287901	5.66195	12.2269
AL034550.1	39.547	0.162067	0.457855	0.353969	0.723362	0.824274	51.8755	36.0246
AL035610.1	8.64795	-0.99255	0.751475	-1.3208	0.186567	0.31917	13.9578	7.13085
AL035610.2	13.3319	-1.58559	0.896302	-1.76904	0.0768876	0.16175	34.595	7.2567
AL049794.1	9.89807	-0.776016	0.600767	-1.29171	0.196458	0.331139	17.0747	7.84759
AL049829.1	26.3377	5.34398	1.96643	2.71761	0.00657558	0.022583	1.10513	33.547
AL078584.1	40.2595	-1.33339	0.78957	-1.68875	0.0912672	0.185365	95.059	24.6025
AL109923.1	245.398	-1.26942	0.829659	-1.53005	0.126005	0.2379	483.246	177.441
AL133243.1	50.8811	-0.0759208	0.247696	-0.306508	0.759218	0.848575	65.2361	46.7797
AL133243.2	106.309	-0.287671	0.301539	-0.95401	0.340079	0.49479	152.691	93.0566
AL133243.4	61.0687	-0.0876273	0.421986	-0.207654	0.835499	0.899047	84.8219	54.2821
AL133245.2	11.6896	-1.44959	0.620803	-2.33502	0.0195424	0.0546176	26.1964	7.54482
AL133247.3	6.53822	-1.74222	1.20139	-1.45018	0.14701	0.267168	20.0451	2.67912
AL133335.1	5.78855	-0.679858	0.487308	-1.39513	0.162976	0.288571	10.3079	4.49731
AL133493.2	11.2337	0.0279821	0.58755	0.0476251	0.962015	0.978046	8.6902	11.9604
AL135787.1	792.035	-1.25808	1.33824	-0.940097	0.347168	0.502303	1790.21	506.842
AL136419.6	77.8046	0.295358	0.303295	0.973831	0.330141	0.484647	67.1287	80.8548
AL137860.1	23.299	-2.37034	0.946597	-2.50406	0.0122776	0.0374902	63.3697	11.8502
AL161668.5	44.6653	-4.44441	0.654925	-6.78614	1.15e-11	5.17e-10	176.483	7.00306
AL161905.1	10.9004	0.5814	0.627522	0.926501	0.354186	0.509512	9.80039	11.2146
AL162151.3	21.0448	-0.901207	0.706201	-1.27613	0.201908	0.337883	23.9467	20.2157
AL356053.1	23.693	0.748186	0.324275	2.30726	0.0210403	0.0580723	16.9909	25.6079
AL358113.1	71.5353	-1.40852	3.6919	-0.381515	0.702821	0.809181	183.555	39.5298
AL358852.1	20.3058	0.369169	0.330233	1.11791	0.263607	0.411542	22.4192	19.7019
AL365181.1	27.496	0.480234	0.369255	1.30055	0.193413	0.327566	23.4351	28.6562
AL365273.1	50.2271	1.82911	1.32982	1.37546	0.168988	0.296587	10.3518	61.62
AL450992.2	77.7955	1.64747	0.510686	3.22599	0.00125537	0.00563229	31.3463	91.0667
AL513122.1	17.9562	1.2022	1.68471	0.713597	0.475477	0.623879	18.5777	17.7786
AL513122.2	567.204	-0.884595	3.09773	-0.285562	0.775213	0.858909	138.007	689.832
AL513412.1	17.053	0.282514	3.69302	0.0764995	0.939022	0.96464	11.9396	18.514
AL513523.2	24.7644	-1.18763	3.69237	-0.321644	0.747722	0.840924	59.3888	14.8717
AL589743.1	185.105	2.50554	0.449402	5.57527	2.47e-08	4.62e-07	51.4465	223.294
AL590762.11	8.6764	-0.334002	0.450698	-0.741078	0.458646	0.609127	13.059	7.42423
AL592528.1	12.3099	1.29337	0.827511	1.56297	0.11806	0.225915	5.96436	14.123
AL773572.7	179.736	3.43556	1.02294	3.35852	NA	NA	6.9237	309.92
AL928654.7	7.66445	-0.174495	0.659661	-0.264522	0.791378	0.870149	7.54065	7.69982
AL928768.3	14.1955	-0.152127	1.11737	-0.136147	0.891705	0.935262	6.36509	16.4328
ALAD	5448.76	-0.963281	0.265365	-3.63003	0.000283388	0.00160125	9377.14	4326.37
ALAS1	9668.57	-2.2341	0.303217	-7.36799	1.73e-13	1.18e-11	25507	5143.3
ALAS2	51.6637	-1.89991	0.625512	-3.03736	0.00238657	0.00964278	130.669	29.0907
ALB	1.02195e+06	-3.39147	0.908351	-3.73366	0.000188719	0.00112552	3.48636e+06	317827
ALCAM	3832.54	-0.407529	0.279848	-1.45625	0.145324	0.26502	5059.16	3482.08
ALDH16A1	2030.62	0.0564183	0.188456	0.299371	0.764657	0.852005	1941.17	2056.18
ALDH18A1	6298.42	1.99762	0.34105	5.85726	4.71e-09	1.06e-07	2013.98	7522.54
ALDH1A1	25358.7	-0.543607	0.449402	-1.20962	0.226424	0.367834	33261.2	23100.9
ALDH1A2	394.384	0.384975	0.343613	1.12037	0.262554	0.410292	376.143	399.596
ALDH1A3	1522.54	0.907674	0.43271	2.09765	0.0359362	0.089215	677.652	1763.94
ALDH1B1	4293.91	-1.6445	0.319312	-5.15014	2.6e-07	3.69e-06	9461.93	2817.34
ALDH1L1	10657.9	-3.02719	0.49081	-6.16773	6.93e-10	1.91e-08	34055.1	3972.93
ALDH1L1-AS2	149.953	-1.76047	0.556408	-3.16399	0.0015562	0.00674	437.314	67.8496
ALDH1L2	379.431	1.98883	0.371788	5.34936	8.83e-08	1.43e-06	106.184	457.501
ALDH2	32688.4	-2.17739	0.375117	-5.80457	6.45e-09	1.41e-07	83724.6	18106.7
ALDH3A1	122.028	2.29429	0.728202	3.15063	0.00162919	0.00701522	29.226	148.542
ALDH3A2	9516.98	-0.495483	0.317119	-1.56245	0.118182	0.226078	13624.4	8343.43
ALDH3B1	936.049	1.05032	0.38112	2.75588	0.00585349	0.0204783	485.248	1064.85
ALDH4A1	13049.5	-1.16677	0.348397	-3.34896	0.000811164	0.00390218	24578.4	9755.53
ALDH5A1	3456.25	-2.00627	0.332736	-6.0296	1.64e-09	4.15e-08	8892.33	1903.09
ALDH6A1	13656.2	-1.73019	0.434247	-3.98434	6.77e-05	0.000469328	32396.8	8301.74
ALDH7A1	3900.52	-1.3672	0.263163	-5.19524	2.04e-07	2.98e-06	7196.57	2958.79
ALDH7A1P1	16.4181	-0.361744	0.487591	-0.741899	0.458148	0.6088	19.9957	15.396
ALDH8A1	5903.39	-1.05921	0.517303	-2.04756	0.0406032	0.0982686	10968.4	4456.25
ALDH9A1	4703.15	-0.903867	0.226071	-3.99816	6.38e-05	0.000446467	7098.66	4018.71
ALDOA	28980.1	1.62076	0.263661	6.14713	7.89e-10	2.15e-08	10973.8	34124.7
ALDOB	142022	-1.40947	0.488506	-2.88527	0.00391074	0.014621	281948	102043
ALDOC	1066.01	-2.39337	0.370381	-6.46192	1.03e-10	3.59e-09	2745.01	586.289
ALG1	1858.82	1.11839	0.214748	5.20793	1.91e-07	2.82e-06	921.511	2126.63
ALG10	175.263	-0.479593	0.236384	-2.02888	0.0424709	0.101679	286.305	143.536
ALG10B	360.604	-0.473692	0.257825	-1.83726	0.0661718	0.143489	596.894	293.093
ALG11	425.448	-0.368899	0.154661	-2.38521	0.0170694	0.0489103	583.483	380.295
ALG12	1114.73	-0.0101283	0.178469	-0.0567507	0.954744	0.974164	1141.8	1107
ALG13	1261.88	0.0768534	0.110086	0.69812	0.485102	0.631871	1113.89	1304.17
ALG14	558.627	0.027434	0.295807	0.0927428	0.926108	0.95694	547.641	561.765
ALG1L	105.452	3.15272	0.782703	4.02799	5.63e-05	0.000400986	22.3192	129.204
ALG1L13P	15.4655	-1.77237	0.724646	-2.44584	0.0144514	0.0427723	34.5854	10.0026
ALG1L9P	12.3334	0.158678	0.453541	0.349865	0.72644	0.82669	12.5493	12.2718
ALG2	1959.28	-0.476449	0.162877	-2.92522	0.00344216	0.0131166	2581.48	1781.51
ALG3	2072.63	0.50163	0.230921	2.1723	0.0298331	0.0767753	1525.62	2228.92
ALG5	1383.67	-0.0165672	0.246899	-0.0671009	0.946501	0.969236	1131.1	1455.83
ALG6	362.2	0.0971856	0.248096	0.391726	0.69526	0.803807	299.783	380.034
ALG8	1101.28	-0.0521045	0.205433	-0.253633	0.799779	0.875535	1024.02	1123.36
ALG9	859.506	-0.260541	0.182645	-1.42649	0.153726	0.27626	882.548	852.922
ALK	8.78602	0.280274	0.562332	0.498415	0.618192	0.743409	9.47882	8.58807
ALKBH1	333.876	-0.257216	0.121677	-2.11392	0.0345221	0.0862729	366.774	324.477
ALKBH2	769.91	-0.143284	0.222313	-0.644516	0.519241	0.661824	797.099	762.141
ALKBH3	553.132	-0.28254	0.142367	-1.98459	0.0471905	0.110132	571.348	547.928
ALKBH3-AS1	8.93396	-0.688677	0.421905	-1.6323	0.102616	0.202816	13.2625	7.69722
ALKBH4	376.328	-0.0780015	0.154469	-0.504966	0.613583	0.740021	392.115	371.818
ALKBH5	3909.06	-0.212831	0.135544	-1.5702	0.11637	0.223531	4454.82	3753.13
ALKBH6	540.383	-0.00474318	0.127054	-0.0373319	0.97022	0.983156	516.54	547.195
ALKBH7	3467.28	-0.666217	0.209771	-3.17592	0.00149361	0.0065232	4586.7	3147.45
ALKBH8	252.674	-0.543508	0.16857	-3.22424	0.00126309	0.00566269	322.073	232.846
ALLC	21.0549	-1.91159	0.747414	-2.55761	0.0105394	0.0332232	45.6146	14.0378
ALMS1	808.915	0.0227807	0.170123	0.133907	0.893476	0.936307	791.354	813.932
ALMS1-IT1	17.775	-0.867808	0.331565	-2.61731	0.00886255	0.0288669	27.496	14.9976
ALMS1P1	11.376	-1.84568	0.417811	-4.4175	9.98e-06	8.93e-05	28.6507	6.44038
ALOX12	15.8963	0.141117	0.306389	0.460582	0.645098	0.764418	16.5041	15.7226
ALOX12-AS1	123.8	0.55694	0.16209	3.436	0.00059038	0.00298623	100.031	130.591
ALOX12P2	389.138	0.0189955	0.402411	0.0472042	0.96235	0.978144	533.761	347.817
ALOX15	16.6287	1.55825	0.733383	2.12475	0.0336075	0.0845011	4.10444	20.2071
ALOX15B	225.042	1.34418	0.721955	1.86186	0.0626224	0.137481	84.8031	265.111
ALOX5	656.849	0.118952	0.464292	0.256201	0.797795	0.874271	482.124	706.77
ALOX5AP	370.919	0.217278	0.5314	0.408878	0.682629	0.793834	234.797	409.811
ALOXE3	6.30348	-0.72072	0.965404	-0.746547	0.455337	0.605996	11.6992	4.76185
ALPI	137.114	5.69323	1.45449	3.91423	NA	NA	2.15004	582.222
ALPK1	686.382	0.0536543	0.201277	0.26657	0.7898	0.868996	721.621	676.314
ALPK2	513.008	-2.24771	0.531762	-4.2269	2.37e-05	0.000189365	1395.35	260.908
ALPK3	3983.86	2.06213	0.366763	5.62251	1.88e-08	3.62e-07	1286.97	4754.4
ALPL	2580.45	-1.8121	0.406866	-4.4538	8.44e-06	7.7e-05	5952.08	1617.12
ALS2	1572.26	-0.353059	0.235205	-1.50107	0.133339	0.248071	2062.75	1432.12
ALS2CL	1528.8	0.285356	0.265221	1.07592	0.281965	0.432194	1368.59	1574.57
ALS2CR11	15.0627	0.0801983	0.376576	0.212967	0.831352	0.896181	16.4584	14.664
ALS2CR12	21.1664	0.228075	0.336566	0.677652	0.497992	0.64298	18.6428	21.8874
ALX4	14.8211	0.770777	0.673328	1.14473	0.252322	0.398058	11.8129	15.6806
ALYREF	1143.2	-0.280425	0.158499	-1.76925	0.0768514	0.161716	1131.77	1146.46
AMACR	2422.31	-0.578831	0.379707	-1.52441	0.127405	0.239738	3407.07	2140.95
AMBP	132805	-2.16423	0.375887	-5.75767	8.53e-09	1.79e-07	343767	72530.1
AMBRA1	1341.38	-0.0464833	0.129323	-0.359436	0.719269	0.820906	1579.78	1273.27
AMD1	2797.51	-0.125345	0.226249	-0.554012	0.579571	0.713196	2872.86	2775.99
AMD1P4	100.627	-3.96224	0.558757	-7.09117	1.33e-12	7.46e-11	395.472	16.3858
AMDHD1	4833.82	-0.844183	0.483205	-1.74705	0.0806287	0.167911	7096.35	4187.38
AMDHD2	1509.87	0.38811	0.199393	1.94646	0.0515998	0.118115	1291.46	1572.28
AMER1	537.571	0.00460754	0.253623	0.0181669	0.985506	0.991617	697.7	491.819
AMER3	14.9459	2.26589	1.70106	1.33205	0.182844	0.314738	1.75866	18.7137
AMFR	10481.2	0.779171	0.282538	2.75776	0.00581994	0.0203904	7738.23	11265
AMH	46.0478	0.309825	0.490939	0.631086	0.527984	0.669689	42.7	47.0043
AMHR2	6.47177	-3.00098	0.78968	-3.80024	0.000144556	0.000896403	21.6419	2.13745
AMIGO1	359.182	0.0565557	0.237114	0.238517	0.81148	0.882709	387.991	350.951
AMIGO2	605.797	0.65252	0.318078	2.05145	0.0402233	0.0975347	391.21	667.107
AMIGO3	43.95	-1.02795	1.26087	-0.81527	0.414918	0.567607	86.0274	31.9279
AMMECR1	504.066	-0.0397054	0.14743	-0.269317	0.787686	0.86752	536.416	494.823
AMMECR1L	981.461	-0.380236	0.111136	-3.42136	0.000623099	0.00312299	1155.39	931.769
AMN	1855.4	-3.40965	0.712814	-4.78336	1.72e-06	1.93e-05	6627.21	492.028
AMN1	148.087	0.253725	0.216318	1.17293	0.240825	0.385072	102.38	161.146
AMOT	539.708	0.676685	0.31585	2.14242	0.0321594	0.0816068	541.621	539.161
AMOTL1	2865.25	-0.506088	0.293982	-1.7215	0.0851607	0.175355	4483.25	2402.97
AMOTL2	1898.37	-0.685094	0.343574	-1.99402	0.0461495	0.108332	2672.02	1677.33
AMPD1	5.86497	0.373701	0.926386	0.403396	0.686657	0.796946	4.03079	6.38902
AMPD2	2449.89	-0.456948	0.215081	-2.12454	0.0336252	0.0845369	3097.3	2264.91
AMPD3	283.565	0.920959	0.366217	2.51479	0.0119104	0.0366187	166.597	316.984
AMPH	109.311	1.18088	0.47583	2.48174	0.0130744	0.039391	40.1642	129.068
AMT	1226	-1.71561	0.196865	-8.71462	2.92e-18	6.03e-16	2740.77	793.209
AMY2B	626.672	-0.46398	0.27447	-1.69046	0.0909401	0.184878	763.595	587.551
AMZ1	100.178	-0.147009	0.423864	-0.346831	0.728718	0.828358	112.806	96.5695
AMZ2	1249.36	-0.0518218	0.154217	-0.336032	0.736847	0.83386	1115.64	1287.57
AMZ2P1	213.963	0.111098	0.22829	0.486651	0.626506	0.749647	159.213	229.606
ANAPC1	1476.97	-0.00969154	0.146867	-0.0659887	0.947387	0.96966	1742.02	1401.24
ANAPC10	308.612	-0.15932	0.139404	-1.14286	0.253096	0.398915	292.743	313.146
ANAPC11	2491.33	-0.116601	0.172981	-0.674069	0.500267	0.645022	2524.7	2481.8
ANAPC13	1653.67	-0.0754593	0.188662	-0.399971	0.689178	0.798991	1524.86	1690.48
ANAPC15	730.755	-0.0787777	0.15741	-0.500463	0.616749	0.742247	680.052	745.242
ANAPC16	4078.64	-0.202414	0.161881	-1.25039	0.211157	0.349084	3837.09	4147.65
ANAPC1P1	7.03203	0.88432	0.578928	1.52751	0.126633	0.238695	4.05338	7.88308
ANAPC2	2142.59	0.0325618	0.149127	0.218349	0.827157	0.892932	2176.08	2133.02
ANAPC4	776.26	0.260369	0.178743	1.45666	0.145209	0.264926	655.091	810.88
ANAPC5	3873.75	0.0318196	0.121968	0.260884	0.794182	0.871934	3557.73	3964.04
ANAPC7	1423.25	0.346751	0.142903	2.42649	0.0152459	0.0446265	1158.14	1499
ANG	11360.3	-2.52866	0.428081	-5.90696	3.48e-09	8.16e-08	31793.2	5522.35
ANGEL1	1151.25	-0.166798	0.170939	-0.975772	0.329177	0.483797	1481.83	1056.8
ANGEL2	864.037	0.0477775	0.166954	0.286171	0.774747	0.858693	952.541	838.751
ANGPT1	273.338	0.765332	0.304459	2.51374	0.0119458	0.0366987	130.375	314.185
ANGPT2	739.77	0.292302	0.327084	0.89366	0.371504	0.526199	537.552	797.546
ANGPT4	27.7164	-0.384026	0.589905	-0.650996	0.515049	0.65815	29.7771	27.1276
ANGPTL1	626.471	-0.160325	0.411702	-0.38942	0.696965	0.804993	631.605	625.004
ANGPTL2	2047.22	0.300534	0.331248	0.90728	0.364259	0.519468	1334.8	2250.77
ANGPTL3	10873.5	-1.7021	0.533663	-3.18947	0.00142535	0.00627153	23317.1	7318.2
ANGPTL4	11477.3	0.209689	0.313633	0.668581	0.503763	0.648181	10248.5	11828.4
ANGPTL6	390.408	-2.36525	0.300129	-7.88079	3.25e-15	3.2e-13	1071.8	195.723
ANGPTL7	17.1642	-0.249683	0.651949	-0.382979	0.701735	0.808354	25.9559	14.6523
ANGPTL8	1222.25	-2.71258	0.528066	-5.13682	2.79e-07	3.93e-06	3951.3	442.523
ANK1	76.56	-0.267227	0.434233	-0.6154	0.538291	0.678596	85.1329	74.1106
ANK2	499.823	0.267127	0.429038	0.622619	0.533535	0.674571	356.071	540.895
ANK3	670.889	-1.37231	0.495785	-2.76795	0.00564094	0.0198785	1342.31	479.055
ANKAR	96.3212	-0.00499232	0.278792	-0.017907	0.985713	0.991743	109.505	92.5543
ANKDD1A	188.03	0.419963	0.35593	1.1799	0.238039	0.382031	158.239	196.541
ANKDD1B	16.7796	0.933713	0.373474	2.50008	0.0124166	0.0378479	10.3831	18.6072
ANKEF1	327.683	0.102177	0.295192	0.346138	0.729239	0.828667	335.229	325.527
ANKFN1	8.2477	2.68658	1.19481	2.24854	0.0245417	0.0656455	1.02308	10.3119
ANKFY1	3065.9	0.0572945	0.137756	0.415914	0.677473	0.79008	3585.77	2917.37
ANKH	3193.35	-0.733734	0.192841	-3.80487	0.000141877	0.000881599	4493.7	2821.82
ANKHD1	4600.57	-0.526549	0.178215	-2.95457	0.00313109	0.01213	6284.92	4119.33
ANKHD1-EIF4EBP3	1312.49	1.04085	0.259431	4.01204	6.02e-05	0.000424753	715.211	1483.14
ANKIB1	1628.83	0.133471	0.138529	0.963486	0.335304	0.489977	1822.87	1573.39
ANKK1	10.1884	0.596438	0.57225	1.04227	0.297288	0.449295	8.00048	10.8135
ANKLE1	34.5559	0.535823	0.491166	1.09092	0.275308	0.424867	30.6882	35.661
ANKLE2	2658.45	-0.00419499	0.189053	-0.0221894	0.982297	0.989582	2753.93	2631.16
ANKMY1	549.13	0.307601	0.182845	1.6823	0.0925107	0.187127	534.871	553.204
ANKMY2	480.614	-0.0945591	0.197774	-0.478117	0.632567	0.755083	462.844	485.69
ANKRA2	601.384	0.342009	0.155413	2.20065	0.0277606	0.0724048	478.179	636.586
ANKRD1	81.3571	-2.54499	0.763465	-3.33347	0.000857704	0.00409025	269.464	27.6122
ANKRD10	2869.33	0.273768	0.189498	1.4447	0.148542	0.269265	2427.74	2995.5
ANKRD10-IT1	57.4165	0.743415	0.314015	2.36745	0.0179112	0.0508404	38.2381	62.896
ANKRD11	7388.17	0.437423	0.17758	2.46325	0.0137684	0.0410573	6319.85	7693.4
ANKRD12	4525.51	-0.970517	0.264635	-3.66737	0.000245056	0.00140836	7760.69	3601.18
ANKRD13A	1606.93	-0.0672681	0.163824	-0.410612	0.681357	0.793216	1781.08	1557.18
ANKRD13B	181.107	1.04031	0.30915	3.36505	0.000765294	0.00370807	99.6347	204.385
ANKRD13C	1064.42	0.327303	0.210881	1.55207	0.120644	0.229789	977.268	1089.32
ANKRD13D	1062.75	0.319555	0.294491	1.08511	0.277872	0.427596	829.54	1129.38
ANKRD16	302.376	0.0281915	0.14734	0.191336	0.848262	0.907441	317.085	298.174
ANKRD17	4859.95	-0.416071	0.210166	-1.97973	0.0477342	0.111133	7162.71	4202.02
ANKRD18A	102.679	-0.221538	0.494774	-0.447756	0.654329	0.771763	129.143	95.1175
ANKRD18B	29.4071	1.99747	0.634501	3.1481	0.00164337	0.00707002	9.46406	35.1052
ANKRD18CP	9.17704	1.07702	0.664047	1.62191	0.104823	0.206082	6.99333	9.80096
ANKRD18DP	18.2786	-0.078785	0.799635	-0.0985262	0.921514	0.953906	23.7788	16.7071
ANKRD18EP	61.3988	0.606336	0.318133	1.90592	0.0566606	0.127105	50.6803	64.4612
ANKRD19P	13.5084	-0.287739	0.441913	-0.651122	0.514968	0.658081	16.1808	12.7448
ANKRD2	18.3478	0.670832	0.666568	1.0064	0.314225	0.467729	11.134	20.4088
ANKRD20A1	31.5785	-1.31621	0.586499	-2.24419	0.0248204	0.0662516	63.576	22.4363
ANKRD20A11P	17.3615	-1.21426	0.891294	-1.36235	0.173087	0.301942	39.0217	11.1729
ANKRD20A17P	6.37174	-1.10877	0.739624	-1.4991	0.133849	0.248675	10.0613	5.31758
ANKRD20A2	29.7515	-1.34081	0.750395	-1.7868	0.0739692	0.156866	59.4076	21.2784
ANKRD20A3	10.8349	-1.07268	0.626205	-1.71299	0.0867152	0.177752	20.205	8.15776
ANKRD20A4	22.7692	-1.87447	0.662595	-2.82898	0.00466969	0.0169882	56.0035	13.2736
ANKRD20A5P	22.6302	0.464797	0.879901	0.528238	0.597334	0.726622	19.9295	23.4018
ANKRD20A7P	26.8227	4.15466	1.20102	3.45929	0.000541609	0.00277987	41.4883	22.6325
ANKRD22	189.795	1.07821	0.675571	1.596	0.110489	0.214674	123.714	208.675
ANKRD23	139.719	0.764636	0.272328	2.80777	0.00498855	0.0179644	121.92	144.804
ANKRD24	384.735	-0.29842	0.312411	-0.955215	0.339469	0.49426	491.969	354.096
ANKRD26	676.384	-0.093106	0.246131	-0.378279	0.705224	0.810635	763.54	651.483
ANKRD27	798.492	0.52579	0.173449	3.03138	0.00243442	0.00981319	663.752	836.989
ANKRD28	1906.74	-0.554935	0.195747	-2.83495	0.00458321	0.0167189	2733.11	1670.63
ANKRD29	929.139	3.50955	0.364005	9.64149	5.34e-22	2.53e-19	95.4705	1167.33
ANKRD31	10.0686	-0.770152	0.282774	-2.72356	0.00645827	0.0222528	15.6822	8.46469
ANKRD33	22.1862	1.84013	0.872689	2.10857	0.0349815	0.0872572	8.2391	26.1711
ANKRD33B	225.435	-0.442729	0.362151	-1.2225	0.221519	0.361835	316.635	199.378
ANKRD34A	46.9941	0.812787	0.309246	2.62829	0.00858156	0.0281266	39.14	49.2381
ANKRD35	201.339	-0.129549	0.282517	-0.458554	0.646554	0.765655	200.786	201.497
ANKRD36	676.116	-0.120676	0.341285	-0.353594	0.723643	0.824478	885.171	616.386
ANKRD36B	434.283	0.291044	0.371458	0.783519	0.433323	0.585366	421.198	438.022
ANKRD36BP2	55.2932	0.680895	0.656119	1.03776	0.299381	0.451452	29.7132	62.6018
ANKRD36C	521.881	-0.939234	0.355769	-2.64001	0.00829042	0.0273565	926.754	406.203
ANKRD37	628.223	-1.16811	0.417219	-2.79975	0.00511417	0.0183403	997.341	522.76
ANKRD39	613.31	0.420785	0.177803	2.36658	0.0179532	0.0509355	467.512	654.967
ANKRD40	1863.65	0.022902	0.143737	0.159332	0.873407	0.92325	1956.06	1837.25
ANKRD42	434.462	0.559995	0.182481	3.06878	0.00214932	0.00884229	302.182	472.256
ANKRD44	279.782	-0.0632513	0.262559	-0.240903	0.80963	0.881728	360.233	256.796
ANKRD44-IT1	6.08839	-0.0741098	0.741282	-0.0999752	0.920364	0.953188	6.4354	5.98925
ANKRD45	15.211	1.17399	0.503741	2.33053	0.0197781	0.0551233	5.86387	17.8816
ANKRD46	1023.64	-0.537165	0.220004	-2.44162	0.0146215	0.0431918	1479.79	893.305
ANKRD49	420.881	-0.25059	0.234953	-1.06655	0.286174	0.436978	493.682	400.08
ANKRD50	1458.31	0.451686	0.241151	1.87304	0.0610625	0.134902	1290.22	1506.33
ANKRD52	2528.74	1.44727	0.235702	6.14025	8.24e-10	2.23e-08	1395.87	2852.42
ANKRD53	100.186	0.77512	0.501546	1.54546	0.122235	0.232178	45.5256	115.803
ANKRD54	890.315	0.0386157	0.218243	0.176939	0.859556	0.914515	907.333	885.453
ANKRD55	23.0851	-1.88841	0.52062	-3.62723	0.000286474	0.00161567	43.9065	17.1361
ANKRD6	542.382	0.0625307	0.169689	0.368502	0.712499	0.8157	562.077	536.754
ANKRD61	24.3745	0.0382655	0.334557	0.114377	0.908939	0.945544	32.0287	22.1875
ANKRD65	145.188	1.25015	0.396124	3.15595	0.00159976	0.00690327	48.9983	172.67
ANKRD9	1326.92	0.0138897	0.28346	0.0490005	0.960919	0.977413	1379.98	1311.76
ANKS1A	1812.5	-0.302444	0.173464	-1.74356	0.0812362	0.168914	2553.98	1600.65
ANKS1B	94.7895	2.39502	0.474674	5.04561	4.52e-07	6e-06	29.2139	113.525
ANKS3	648.197	0.0986631	0.212028	0.46533	0.641695	0.762104	660.32	644.733
ANKS4B	988.454	-0.662014	0.461439	-1.43467	0.15138	0.273131	1436.65	860.398
ANKS6	760.528	0.96645	0.203113	4.7582	1.95e-06	2.15e-05	451.867	848.717
ANKUB1	8.72002	-0.688894	0.545605	-1.26263	0.206724	0.34399	19.6931	5.58486
ANKZF1	1697.35	0.310216	0.186662	1.66191	0.0965308	0.193285	1468.17	1762.83
ANLN	429.385	1.79233	0.434206	4.12784	3.66e-05	0.000275215	120.703	517.58
ANO1	2321.89	-2.6282	0.36226	-7.25502	4.02e-13	2.57e-11	6765.1	1052.4
ANO1-AS2	9.2456	-1.97695	0.783156	-2.52434	0.0115915	0.0358527	28.6086	3.7133
ANO10	889.235	0.840655	0.159378	5.27461	1.33e-07	2.07e-06	497.992	1001.02
ANO2	66.2304	2.30113	0.515342	4.46525	8e-06	7.36e-05	18.6501	79.8247
ANO3	96.5126	0.329319	0.68304	0.482138	0.629708	0.752696	58.8551	107.272
ANO4	49.9559	1.72661	0.539624	3.19967	0.00137587	0.00608155	19.4393	58.6749
ANO5	275.16	-0.14734	0.295969	-0.497824	0.618608	0.743614	338.637	257.024
ANO6	3904.08	-0.662015	0.167749	-3.94647	7.93e-05	0.000539253	5882.86	3338.71
ANO7	68.7398	-1.18195	0.272153	-4.34294	1.41e-05	0.000119729	130.784	51.013
ANO7P1	12.3809	0.841298	0.422976	1.98899	0.0467018	0.109308	8.70636	13.4308
ANO8	1316.69	1.26469	0.309829	4.0819	4.47e-05	0.000327578	779.708	1470.12
ANO9	487.928	0.37472	0.580202	0.645844	NA	NA	203.168	569.288
ANOS1	361.289	1.17911	0.322636	3.65462	0.000257566	0.00147314	151.367	421.267
ANP32A	3282.52	-0.242304	0.136051	-1.78098	0.074916	0.15854	3104.62	3333.35
ANP32B	4358.69	-0.631679	0.178868	-3.53154	0.00041315	0.00221734	5113.3	4143.09
ANP32E	1966.32	-0.548557	0.256746	-2.13658	0.0326326	0.0825562	2468.93	1822.72
ANPEP	17573.7	-1.36826	0.387955	-3.52685	0.000420531	0.00224939	30728.2	13815.3
ANTXR1	3553.74	1.69808	0.344778	4.92514	8.43e-07	1.03e-05	1090.3	4257.58
ANTXR2	2365.24	-0.548544	0.236705	-2.31741	0.0204813	0.0567495	3045.41	2170.91
ANXA1	5049.55	1.64991	0.406286	4.06097	4.89e-05	0.000354397	1446.74	6078.92
ANXA10	628.913	-3.37311	0.498468	-6.76696	1.32e-11	5.78e-10	1784.98	298.608
ANXA11	6538.45	0.216924	0.159963	1.35609	0.175069	0.304664	4647.67	7078.67
ANXA13	964.064	0.804084	0.57099	1.40823	0.159064	0.283492	435.254	1115.15
ANXA2	15142.4	0.42979	0.229295	1.8744	0.060875	0.134611	9284.98	16815.9
ANXA2P1	5.17768	0.679695	0.505073	1.34574	0.178388	0.309069	4.67536	5.3212
ANXA2P2	300.712	0.567545	0.240013	2.36464	0.0180476	0.0511135	145.996	344.917
ANXA2R	158.924	0.611105	0.409781	1.4913	0.135884	0.251832	73.4914	183.334
ANXA3	234.402	-1.01211	0.44999	-2.24918	0.0245009	0.065558	198.36	244.7
ANXA4	6749.96	0.144498	0.302877	0.477086	0.633301	0.75581	5972.39	6972.12
ANXA5	10023.4	0.77239	0.167675	4.60646	4.1e-06	4.1e-05	5283.39	11377.6
ANXA6	6769.83	-0.854677	0.220909	-3.86891	0.000109323	0.000707688	8854.17	6174.31
ANXA7	5088.39	-0.11095	0.152486	-0.727609	0.466853	0.615999	5217.59	5051.47
ANXA8	33.8719	-1.8655	0.782773	-2.38319	0.0171633	0.0491056	52.483	28.5545
ANXA8L1	29.3907	-1.9952	0.683745	-2.91805	0.00352233	0.0133589	43.7322	25.2932
ANXA9	496.011	-1.17924	0.361773	-3.25961	0.00111565	0.00510487	895.474	381.879
AOAH	683.177	-0.61949	0.433895	-1.42774	0.153366	0.275869	746.46	665.096
AOC1	62.862	-2.97785	0.54214	-5.49278	3.96e-08	7.02e-07	212.033	20.2416
AOC2	163.078	1.13509	0.308846	3.67525	0.000237614	0.00136949	97.6873	181.762
AOC3	2158.04	0.102312	0.300689	0.340258	0.733663	0.831544	1860.15	2243.15
AOC4P	352.131	-0.67222	0.485678	-1.38409	0.166332	0.293032	596.811	282.223
AOX1	38057.3	-1.53333	0.373818	-4.1018	4.1e-05	0.000303665	83304.8	25129.5
AOX2P	13.6616	1.14328	0.665219	1.71865	0.0856783	0.17612	6.97016	15.5734
AOX3P	19.3062	2.58481	0.642088	4.02563	5.68e-05	0.000404561	4.25777	23.6058
AP000253.1	46.4087	-2.34979	0.510809	-4.60012	4.22e-06	4.2e-05	146.686	17.7581
AP000254.8	35.1921	-1.28587	0.299278	-4.29657	1.73e-05	0.000144124	59.0131	28.3861
AP000265.1	6.20094	2.85856	0.883372	3.23596	0.00121232	0.00547777	1.81983	7.45269
AP000275.65	30.1198	1.62454	0.72853	2.22989	0.0257551	0.0682492	5.70266	37.0961
AP000295.9	6.64443	-0.800443	0.622992	-1.28484	0.198849	0.334082	8.7073	6.05504
AP000347.2	450.752	0.167836	0.307273	0.546213	0.584919	0.717002	569.609	416.793
AP000347.4	36.6519	0.777284	0.462695	1.67991	0.0929754	0.187878	24.4624	40.1346
AP000350.5	183.49	0.808178	0.572398	1.41192	0.157975	0.282004	234.323	168.966
AP000350.6	12.001	0.850966	0.665674	1.27835	0.201125	0.336945	14.1213	11.3952
AP000355.2	9.98636	-3.65647	1.08475	-3.37079	0.000749527	0.00364521	33.6757	3.21796
AP000432.1	38.6496	0.141415	0.338713	0.417505	0.676309	0.789095	44.8165	36.8876
AP000437.3	18.939	-0.653099	0.403081	-1.62027	0.105175	0.20664	32.2626	15.1322
AP000442.1	11.4689	-0.931181	0.312031	-2.98426	0.00284262	0.0111868	18.2953	9.51845
AP000462.1	12.2214	-1.11725	0.769472	-1.45197	0.146511	0.266598	23.8165	8.90848
AP000462.2	6.63815	-0.723535	0.753704	-0.959972	0.337069	0.491659	13.6731	4.62817
AP000472.2	14.7776	-0.850928	0.545701	-1.55933	0.118918	0.227109	31.157	10.0978
AP000473.5	5.98918	-1.08986	0.437805	-2.48937	0.012797	0.0387362	9.97004	4.85179
AP000473.8	12.1778	-0.318489	0.48072	-0.662524	0.507635	0.651603	17.4572	10.6694
AP000476.1	10.0301	0.437515	0.615182	0.711197	0.476962	0.62504	7.37813	10.7877
AP000487.5	26.435	0.277049	0.325312	0.851642	0.394413	0.548305	26.6661	26.3689
AP000487.6	5.92762	-0.780934	0.371657	-2.10123	0.0356212	0.088533	9.85445	4.80567
AP000560.3	38.0818	-0.528953	0.368362	-1.43596	0.151014	0.272581	64.4527	30.5472
AP000577.2	7.21233	-0.377578	0.498239	-0.757825	0.448556	0.599844	10.5712	6.25266
AP000580.1	27.1001	0.142377	0.421342	0.337913	0.735428	0.833116	24.7376	27.7751
AP000640.10	5.15086	-0.59095	0.423697	-1.39475	0.163092	0.288692	9.1383	4.01159
AP000648.5	155.489	0.0367839	0.303592	0.121162	0.903562	0.942465	154.879	155.663
AP000662.4	20.3176	-0.415319	0.396885	-1.04645	0.295354	0.447071	26.616	18.518
AP000679.2	10.3117	-0.808089	0.687832	-1.17484	0.24006	0.384281	18.6406	7.93208
AP000688.14	6.9633	-0.47987	0.552458	-0.868609	0.385061	0.539335	8.74905	6.45309
AP000688.29	24.1271	3.3179	0.804579	4.12377	3.73e-05	0.000279261	3.51711	30.0157
AP000692.10	9.95764	-0.94131	0.337083	-2.79252	0.00522992	0.0186613	14.2351	8.7355
AP000692.9	13.0837	-0.66521	0.506292	-1.31389	0.188884	0.322017	23.4152	10.1319
AP000695.4	8.03351	0.837726	0.635222	1.31879	0.187238	0.319978	4.18236	9.13384
AP000695.6	32.6589	-1.49893	0.386983	-3.87338	0.000107337	0.000697259	72.9639	21.1432
AP000704.5	7.81112	-0.829689	0.44956	-1.84556	0.0649567	0.141412	10.564	7.02458
AP000866.1	7.29602	-0.807923	0.389065	-2.07658	0.0378407	0.0930443	12.1095	5.92073
AP000892.6	1332.84	0.79223	0.428974	1.8468	0.0647761	0.141082	576.885	1548.83
AP000925.2	63.0703	-0.575778	0.366459	-1.57119	0.116137	0.22328	112.422	48.9698
AP000962.1	21.2393	-0.978227	0.481839	-2.0302	0.0423367	0.101436	48.3577	13.4911
AP000997.2	5.7643	1.66664	0.85528	1.94865	0.0513377	0.117709	2.83149	6.60225
AP000997.3	11.5033	2.43913	0.798559	3.05442	0.002255	0.00920191	2.30503	14.1313
AP001042.1	11.9225	3.815	0.877894	4.34562	1.39e-05	0.000118497	2.13182	14.7199
AP001046.5	67.0659	-0.834065	0.44079	-1.89221	0.0584635	0.130147	84.8373	61.9884
AP001048.4	22.9818	2.42106	0.533848	4.53511	5.76e-06	5.51e-05	5.26051	28.045
AP001055.6	23.5408	0.0948288	0.433778	0.218611	0.826953	0.892831	19.5151	24.691
AP001056.1	12.98	0.46279	0.563243	0.821653	0.411275	0.564155	11.2222	13.4822
AP001062.7	131.961	-0.0459649	0.334887	-0.137255	0.890829	0.93468	152.226	126.171
AP001062.8	11.4818	-0.19757	0.553467	-0.356968	0.721116	0.82249	12.2941	11.2498
AP001065.15	17.0243	-2.45271	0.581252	-4.21971	2.45e-05	0.000194746	51.7716	7.09652
AP001189.4	42.4973	0.798414	0.421162	1.89574	0.0579943	0.129377	34.2224	44.8616
AP001258.4	62.4843	0.748482	0.228893	3.27001	0.00107543	0.00494233	41.503	68.4789
AP001347.6	11.4179	0.702618	0.50097	1.40252	0.160761	0.285696	6.60144	12.794
AP001350.4	12.0176	0.687715	0.377942	1.81963	0.0688154	0.14814	6.84102	13.4966
AP001372.2	138.262	0.66327	0.198786	3.33661	0.000848066	0.00405308	86.0698	153.174
AP001412.1	7.87656	0.151901	0.413237	0.367587	0.713181	0.816227	7.79335	7.90034
AP001429.1	12.6006	-0.604549	0.396649	-1.52414	0.127474	0.239766	25.2023	9.00006
AP001442.2	31.4148	-0.631845	0.554809	-1.13885	0.254765	0.400866	56.8656	24.1431
AP001469.5	8.00335	-0.204096	0.536985	-0.380077	0.703888	0.809677	12.4877	6.72211
AP001469.9	18.2831	0.0948588	0.336176	0.28217	0.777813	0.860764	20.705	17.5911
AP001505.10	26.7741	-0.656809	0.246342	-2.66625	0.00767037	0.0256761	32.1853	25.2281
AP001610.5	14.6885	1.08691	0.782575	1.38889	0.164866	0.291149	11.5545	15.584
AP001626.1	19.1011	1.50691	0.563636	2.67355	0.00750525	0.0252346	10.3941	21.5887
AP001627.1	10.6917	0.809902	0.474616	1.70643	0.0879273	0.179765	10.0974	10.8615
AP002884.2	5.69942	1.25862	0.74834	1.68188	0.0925927	0.187245	2.95416	6.48379
AP002954.3	32.5898	0.6151	0.609497	1.00919	0.312882	0.466218	40.3073	30.3847
AP003068.18	34.6339	0.253779	0.347599	0.730091	0.465334	0.614933	36.8586	33.9983
AP003068.23	144.58	-0.0342034	0.287952	-0.118781	0.905449	0.943538	167.545	138.019
AP003068.9	12.4462	-0.144241	0.467919	-0.308261	0.757884	0.84775	16.2997	11.3452
AP003419.11	339.761	-0.81706	1.03207	-0.791675	0.42855	0.580769	392.701	324.635
AP003774.4	8.51262	-0.192702	0.520767	-0.370035	0.711356	0.814934	8.80969	8.42774
AP004289.1	18.0343	-0.222644	0.554815	-0.401295	0.688203	0.798243	20.9483	17.2017
AP004289.2	13.8913	0.267909	0.458372	0.584479	0.558898	0.696226	18.1058	12.6872
AP004290.1	15.2671	0.438363	0.442029	0.991707	0.32134	0.475278	17.3905	14.6604
AP006222.2	78.0095	1.10192	0.375868	2.93166	0.0033716	0.0128965	47.8693	86.6211
AP006285.2	18.4927	1.9267	0.525344	3.6675	0.000244933	0.00140798	6.68945	21.8651
AP006285.6	9.46931	-3.17144	0.892263	-3.55437	0.00037888	0.00205948	29.9693	3.61218
AP006285.7	10.6853	-4.89183	1.35863	-3.60057	0.00031752	0.00176442	41.235	1.95679
AP006621.5	152.058	-0.440784	0.275831	-1.59802	0.110038	0.213918	202.734	137.579
AP006621.9	14.558	-0.874655	0.598544	-1.4613	0.143932	0.263176	24.7384	11.6493
AP1AR	942.697	-0.322495	0.194636	-1.65691	0.0975368	0.194945	1181.3	874.525
AP1B1	4842.41	0.0879587	0.142226	0.618442	0.536284	0.676883	4826.92	4846.83
AP1G1	5083.34	0.253107	0.206349	1.2266	0.219975	0.360189	5306.48	5019.58
AP1G2	1523.93	0.334276	0.326639	1.02338	0.306128	0.458624	1312.39	1584.37
AP1M1	2884.96	-0.151118	0.153882	-0.982038	0.326081	0.480468	2980.62	2857.63
AP1M2	26.0196	-1.21912	0.715625	-1.70358	0.0884599	0.180717	40.2667	21.949
AP1S1	1794.92	0.497661	0.211565	2.35229	0.0186582	0.0525656	1214.5	1960.76
AP1S2	691.703	-0.0364121	0.25637	-0.14203	0.887057	0.932101	598.943	718.206
AP1S3	177.912	1.71039	0.37284	4.58748	4.49e-06	4.42e-05	69.0754	209.008
AP2A1	4596.46	0.151127	0.129253	1.16923	0.24231	0.38656	4175.23	4716.81
AP2A2	3953.93	-0.367446	0.162571	-2.26022	0.0238075	0.063993	4994.06	3656.75
AP2B1	4843.7	0.0121501	0.160556	0.0756752	0.939678	0.965129	4929.19	4819.28
AP2M1	7593.56	-0.0361559	0.116158	-0.311264	0.7556	0.846106	6868.57	7800.7
AP2S1	3721.63	-0.30735	0.205949	-1.49236	0.135604	0.251409	4350.69	3541.9
AP3B1	2164.98	0.734502	0.174223	4.21586	2.49e-05	0.000197248	1272.33	2420.03
AP3B2	14.7609	1.73133	0.644685	2.68555	0.00724103	0.024479	5.86142	17.3036
AP3D1	7627.52	0.0522947	0.182446	0.286631	0.774395	0.858435	7596.66	7636.34
AP3M1	1714.29	0.357641	0.211963	1.68728	0.0915492	0.185788	1432.13	1794.9
AP3M2	529.733	0.708348	0.203388	3.48274	0.000496302	0.00258654	348.99	581.374
AP3S1	2269.59	0.161841	0.22617	0.715572	0.474256	0.622777	1781.77	2408.97
AP3S2	1699.4	-0.161082	0.247031	-0.652073	0.514354	0.657531	1981.14	1618.9
AP4B1	607.163	-0.084433	0.176142	-0.479347	0.631692	0.754407	557.969	621.219
AP4B1-AS1	26.3595	-0.255012	0.334557	-0.762238	0.445918	0.59744	36.5946	23.4353
AP4E1	640.727	0.52565	0.167638	3.13562	0.00171492	0.00732699	508.639	678.467
AP4M1	452.575	0.645789	0.174108	3.70913	0.000207973	0.00122238	298.54	496.585
AP4S1	244.577	-1.27858	0.209033	-6.11664	9.56e-10	2.55e-08	438.614	189.137
AP5B1	1245.72	0.155053	0.157896	0.981992	0.326104	0.480471	1370.56	1210.05
AP5M1	1465.54	0.198142	0.234791	0.843909	0.39872	0.552513	1417.03	1479.39
AP5S1	647.881	0.087993	0.172504	0.510092	0.609987	0.736695	650.669	647.084
AP5Z1	1826.9	0.396212	0.184129	2.15182	0.0314118	0.0799129	1409.34	1946.2
APAF1	835.105	0.0518635	0.138905	0.373373	0.708871	0.813186	917.52	811.557
APBA1	1393.45	-1.82016	0.372212	-4.89011	1.01e-06	1.21e-05	3928.01	669.287
APBA2	264.612	-0.222067	0.43389	-0.511805	0.608788	0.73571	276.665	261.168
APBA3	893.606	0.0780848	0.150155	0.520027	0.603045	0.73147	879.772	897.558
APBB1	753.601	0.229647	0.232808	0.986422	0.323926	0.47805	582.409	802.513
APBB1IP	1282.31	-0.763504	0.29625	-2.57723	0.00995959	0.0317201	1812.06	1130.95
APBB2	2238.02	0.120475	0.205145	0.58727	0.557023	0.69482	2782.56	2082.44
APBB3	1225.06	-0.00621905	0.22986	-0.0270558	0.978415	0.987812	1338.8	1192.56
APC	2196.85	0.279085	0.180478	1.54636	0.122017	0.231837	2693.23	2055.03
APC2	189.138	1.58173	0.417661	3.78712	0.000152402	0.000936884	137.956	203.761
APCDD1	558.702	0.485729	0.39999	1.21435	0.224614	0.365606	175.195	668.276
APCDD1L	45.5842	2.02521	0.624804	3.24136	0.00118961	0.00539242	15.7705	54.1024
APCDD1L-AS1	8.59315	1.19378	0.647347	1.84411	0.0651677	0.141782	4.32508	9.8126
APCS	38006.4	-0.832896	0.409645	-2.03321	0.0420308	0.100866	60790.8	31496.5
APEH	4008.29	-0.187721	0.163791	-1.1461	0.251752	0.397488	4388.29	3899.71
APELA	13.6846	4.38507	0.903803	4.8518	1.22e-06	1.43e-05	0.45935	17.4633
APEX1	4684.21	0.0277311	0.131465	0.21094	0.832934	0.897251	4167.59	4831.81
APEX2	1032.6	0.515982	0.162792	3.16957	0.00152662	0.00664238	753.294	1112.41
APH1A	5274.76	-0.488016	0.161333	-3.02489	0.00248723	0.00999939	6356.94	4965.57
APH1B	388.518	-0.190184	0.240358	-0.791254	0.428796	0.580971	357.302	397.437
API5	3090.94	-0.306186	0.15039	-2.03595	0.0417556	0.100355	3587.94	2948.94
APIP	923.247	0.143469	0.227014	0.631982	0.527399	0.669262	723.589	980.293
APITD1	275.317	0.189726	0.199472	0.951142	0.341532	0.496248	228.776	288.615
APITD1-CORT	17.1567	0.386024	0.390243	0.989188	0.322571	0.476432	9.13245	19.4493
APLF	114.252	-0.454738	0.207688	-2.18953	0.0285585	0.0741344	157.126	102.003
APLN	286.287	1.7604	0.563743	3.12269	0.00179204	0.00759739	124.749	332.44
APLNR	2824.57	0.630905	0.375651	1.6795	0.0930545	0.187975	1808.46	3114.89
APLP1	1229.03	3.33974	0.539203	6.19384	5.87e-10	1.65e-08	43.1917	1567.84
APLP2	21057.1	-0.512821	0.21082	-2.4325	0.0149949	0.044107	27198.4	19302.5
APMAP	11113.3	-0.702269	0.275469	-2.54936	0.0107922	0.0338831	17070.9	9411.07
APOA1	172007	-4.07746	0.905326	-4.50386	6.67e-06	6.27e-05	622475	43301.9
APOA1-AS	5.14128	-0.41388	0.529454	-0.781712	0.434384	0.586079	9.86738	3.79097
APOA2	58365.1	-3.49669	0.635695	-5.50057	3.79e-08	6.75e-07	174179	25275.5
APOA4	78992.4	3.29833	0.799491	4.12553	3.7e-05	0.000277642	6662.59	99658.1
APOA5	16952	-1.44992	0.485987	-2.98346	0.00285009	0.0112066	31774	12717.1
APOB	340170	-1.02555	0.426465	-2.40477	0.0161826	0.046837	681145	242748
APOBEC2	10.9983	-0.0730029	0.557374	-0.130977	0.895794	0.937557	13.5309	10.2747
APOBEC3A	67.4959	-1.08825	0.587031	-1.85382	0.0637647	0.139432	91.3468	60.6814
APOBEC3B	61.8589	-0.907616	0.542009	-1.67454	0.094024	0.189474	71.7231	59.0405
APOBEC3C	955.902	0.393629	0.357541	1.10093	0.270926	0.419973	577.088	1064.13
APOBEC3D	141.666	0.455232	0.430543	1.05734	0.290355	0.441439	89.1425	156.672
APOBEC3F	154.047	-0.591842	0.333256	-1.77594	0.0757435	0.159899	206.631	139.022
APOBEC3G	484.9	0.37065	0.405047	0.915078	0.360151	0.515189	295.59	538.989
APOBEC3H	27.9499	0.875147	0.544207	1.60812	0.10781	0.210466	13.3585	32.1188
APOBEC4	9.84127	0.618559	0.865881	0.714369	0.474999	0.623447	6.45786	10.808
APOBR	571.524	-0.096972	0.369151	-0.262689	0.79279	0.871197	482.979	596.822
APOC1	80387.6	-1.64414	0.387482	-4.24315	2.2e-05	0.000177807	170138	54744.5
APOC1P1	642.017	-3.91949	0.660623	-5.93303	2.97e-09	7.06e-08	2286.36	172.205
APOC2	9250.92	-0.603239	0.499414	-1.20789	0.227088	0.36869	10884.7	8784.11
APOC3	64977.9	-2.66093	0.546949	-4.86505	1.14e-06	1.35e-05	191064	28953.2
APOC4	5244.42	-2.36261	0.640387	-3.68935	0.000224827	0.00130451	13744.4	2815.84
APOC4-APOC2	47897.4	-0.328275	0.436952	-0.751284	0.452482	0.603067	53618.4	46262.8
APOD	425.687	2.04968	0.646304	3.17138	0.00151715	0.00661648	56.4115	531.195
APOE	244784	-0.700838	0.35197	-1.99119	0.0464604	0.10887	372144	208396
APOF	4198.51	-6.06166	0.713594	-8.49455	1.99e-17	3.22e-15	17756.8	324.708
APOH	75501.5	-2.89707	0.492683	-5.88018	4.1e-09	9.42e-08	211087	36762.7
APOL1	7401.73	-1.30998	0.353432	-3.70645	0.000210183	0.00123315	12930.2	5822.16
APOL2	3097.75	0.193819	0.24579	0.788558	0.43037	0.582542	2987.61	3129.21
APOL3	2179.85	0.111193	0.334242	0.332672	0.739382	0.835754	1848.17	2274.62
APOL4	309.585	0.597579	0.288001	2.07492	0.0379939	0.0932889	181.406	346.208
APOL5	6.72682	-1.30985	0.620239	-2.11184	0.0346999	0.0866618	11.4046	5.3903
APOL6	6031.32	-1.28321	0.302868	-4.23686	2.27e-05	0.000182194	12145.8	4284.32
APOLD1	4335.31	0.874565	0.405442	2.15707	0.0310005	0.0790144	2425.27	4881.03
APOM	2300.13	-3.64442	0.448753	-8.12121	4.62e-16	5.64e-14	8036.86	661.061
APOO	635.616	1.09629	0.25982	4.21943	2.45e-05	0.000194924	322.722	725.014
APOOL	1692.95	-0.099577	0.303017	-0.328619	0.742444	0.837727	2038.42	1594.24
APOPT1	656.526	-0.252493	0.17788	-1.41946	0.155765	0.279155	689.914	646.986
APP	23383.3	-0.393304	0.207508	-1.89537	0.0580435	0.129475	28689.7	21867.1
APPBP2	1439.62	-0.381919	0.147124	-2.5959	0.0094343	0.0304137	2026.19	1272.03
APPL1	1550.49	-0.33324	0.137606	-2.4217	0.015448	0.0451253	1889.96	1453.5
APPL2	1082.19	0.0540885	0.129007	0.419268	0.67502	0.788284	1058.41	1088.98
APRT	5129.98	0.802266	0.207651	3.86354	0.000111755	0.000720622	2842.81	5783.46
APTR	264.95	0.651175	0.247573	2.63024	0.00853251	0.0279879	159.759	295.004
APTX	1008.35	0.207002	0.174536	1.18601	0.235617	0.379151	892.594	1041.42
AQP1	7652.31	0.865645	0.35803	2.4178	0.0156146	0.0454744	3680.01	8787.25
AQP11	212.816	-1.75666	0.376629	-4.66417	3.1e-06	3.21e-05	495.281	132.111
AQP12B	16.1557	1.98784	1.2465	1.59474	0.110771	0.215135	1.07235	47.3131
AQP3	4456.34	-0.840863	0.337534	-2.4912	0.0127313	0.0385881	6882.88	3763.04
AQP4	139.388	-0.301764	0.788736	-0.382592	0.702023	0.80857	66.2857	160.274
AQP4-AS1	12.2398	0.213154	0.713574	0.298714	0.765159	0.852221	19.4884	10.1687
AQP5	8.574	1.99171	0.876713	2.2718	0.0230989	0.0624564	1.76843	10.5184
AQP6	8.2457	-0.620719	0.5826	-1.06543	0.286682	0.437615	11.0536	7.44345
AQP7	374.906	-1.53065	0.355323	-4.30778	1.65e-05	0.000137638	809.009	250.876
AQP8	8.01326	1.29728	0.887833	1.46118	0.143967	0.263183	3.28924	9.36298
AQP9	7565.96	-3.04172	0.500298	-6.07981	1.2e-09	3.15e-08	24313.4	2780.99
AQR	1602.15	0.20954	0.17591	1.19118	0.233583	0.37663	1326.78	1680.83
AR	4737	-2.41524	0.388759	-6.2127	5.21e-10	1.5e-08	14259.8	2016.2
ARAF	3123.87	-0.376992	0.11636	-3.23989	0.00119575	0.00541403	3788.69	2933.91
ARAP1	4273.06	0.00769252	0.212601	0.0361829	0.971137	0.983484	4259.85	4276.83
ARAP1-AS1	9.51441	-1.49371	2.66695	-0.560082	0.575424	0.709935	15.0432	7.93475
ARAP1-AS2	54.4256	0.362126	0.340371	1.06392	0.287367	0.438357	75.8216	48.3125
ARAP2	1018.21	-0.997598	0.256186	-3.89404	9.86e-05	0.000649859	1915.7	761.79
ARAP3	1237.54	0.750693	0.283964	2.64363	0.00820234	0.0271286	831.287	1353.61
ARC	295.43	-1.45913	0.652793	-2.23521	NA	NA	370.361	274.021
ARCN1	5279.38	-0.444089	0.149703	-2.96647	0.0030124	0.0117304	6198.11	5016.89
AREG	849.549	1.28451	0.606887	2.11656	0.0342971	0.085851	288.476	1009.86
AREL1	1176.6	0.188519	0.180702	1.04326	0.296827	0.448823	1238.66	1158.87
ARF1	21470.4	0.623497	0.231634	2.69173	0.00710825	0.0241076	14287.5	23522.6
ARF3	5328.14	0.485633	0.159837	3.03829	0.00237922	0.00962115	4032.03	5698.46
ARF4	7440.77	0.199074	0.232428	0.856498	0.391722	0.545599	6020.69	7846.51
ARF4-AS1	10.7659	-0.417452	0.454906	-0.917666	0.358794	0.513825	14.0014	9.84149
ARF5	3733.77	-0.17803	0.0939935	-1.89407	0.058216	0.129772	3622.46	3765.57
ARF6	4495.1	-0.563888	0.145619	-3.87235	0.000107792	0.000699274	5673.83	4158.32
ARFGAP1	3421.77	0.0319503	0.203697	0.156853	0.875361	0.924374	3313.91	3452.59
ARFGAP2	2923.77	-0.708119	0.164382	-4.30776	1.65e-05	0.000137638	4384.7	2506.36
ARFGAP3	2620	-0.527075	0.231326	-2.27849	0.0226972	0.0616738	3503.42	2367.6
ARFGEF1	2481.31	0.16309	0.144484	1.12878	0.258992	0.406301	2587.48	2450.98
ARFGEF2	3858.35	0.232046	0.242409	0.957249	0.338441	0.49309	3930.39	3837.77
ARFGEF3	693.34	2.83868	0.454867	6.24068	4.36e-10	1.29e-08	158.233	846.228
ARFIP1	1225.3	0.273742	0.141826	1.93013	0.0535909	0.121652	1067.63	1270.35
ARFIP2	1867.1	0.182639	0.169368	1.07835	0.280876	0.430821	1626.04	1935.98
ARFRP1	1793.82	-0.349741	0.178157	-1.9631	0.0496345	0.114675	2120.78	1700.4
ARG1	30905.1	0.0545665	0.543916	0.100322	0.920089	0.953083	29933.9	31182.6
ARG2	2565.06	4.42639	0.588196	7.52537	5.26e-14	4.04e-12	177.359	3247.26
ARGFXP2	6.79847	0.0550559	0.476619	0.115513	0.908038	0.945151	8.56213	6.29456
ARGLU1	3852.84	0.141535	0.212226	0.666906	0.504832	0.649108	2815.1	4149.34
ARHGAP1	3350.21	0.402651	0.165475	2.43331	0.0149615	0.0440393	2856.65	3491.23
ARHGAP10	693.189	-0.677097	0.291923	-2.31944	0.0203713	0.056516	911.38	630.849
ARHGAP11A	324.036	1.6452	0.363485	4.52618	6.01e-06	5.72e-05	106.29	386.25
ARHGAP11B	136.626	1.68522	0.34518	4.88216	1.05e-06	1.25e-05	56.9336	159.396
ARHGAP12	1757.37	-0.18992	0.227785	-0.833768	0.404412	0.557792	1995.08	1689.46
ARHGAP15	540.452	0.0504729	0.350826	0.143869	0.885604	0.931246	422.459	574.164
ARHGAP17	2185.79	0.397253	0.139481	2.84808	0.00439843	0.0161545	1731.76	2315.52
ARHGAP18	2257.92	2.05578	0.380287	5.40588	6.45e-08	1.08e-06	570.211	2740.12
ARHGAP19	474.542	-0.0130196	0.21473	-0.0606327	0.951652	0.972455	483.056	472.11
ARHGAP20	109.753	-1.09949	0.361949	-3.0377	0.00238393	0.00963757	177.368	90.4344
ARHGAP21	2699.15	-0.117154	0.186589	-0.627872	0.530088	0.671627	3092.47	2586.77
ARHGAP22	212.577	1.36986	0.335106	4.08786	4.35e-05	0.000320347	91.2746	247.235
ARHGAP23	1774.12	0.723233	0.306901	2.35657	0.0184447	0.0520369	1367.52	1890.29
ARHGAP24	471.333	-0.541331	0.265606	-2.0381	0.0415398	0.099993	612.747	430.929
ARHGAP25	774.065	-0.258052	0.393076	-0.656493	0.511507	0.655216	629.11	815.481
ARHGAP26	2037.77	0.486907	0.360283	1.35146	0.17655	0.306543	1904.39	2075.88
ARHGAP27	1433.55	0.267988	0.284977	0.940385	0.34702	0.50214	1312.18	1468.22
ARHGAP28	176.915	1.16033	0.447676	2.59188	0.00954517	0.0306566	106.805	196.947
ARHGAP29	2742.88	-0.223644	0.231538	-0.965908	0.33409	0.488636	3372.32	2563.04
ARHGAP30	1659.72	-0.145283	0.44471	-0.326691	0.743902	0.838316	1299.85	1762.55
ARHGAP31	1661.36	0.666953	0.25044	2.66312	0.00774198	0.0258722	1366.14	1745.71
ARHGAP32	982.236	-0.564296	0.203467	-2.7734	0.00554744	0.0196033	1615.58	801.28
ARHGAP33	353.226	0.250186	0.285737	0.87558	0.381259	0.535685	379.324	345.77
ARHGAP35	5214.96	-0.825994	0.194852	-4.23909	2.24e-05	0.000180695	8927.38	4154.26
ARHGAP36	371.717	9.74034	1.27816	7.6206	2.53e-14	2.15e-12	1.26944	477.56
ARHGAP39	335.38	1.02588	0.284309	3.60834	0.000308167	0.00171996	208.243	371.705
ARHGAP4	3184.18	0.551655	0.397565	1.38758	0.165264	0.291575	1919.9	3545.4
ARHGAP40	6.89796	-0.754558	1.00263	-0.752577	0.451704	0.602324	10.3377	5.91517
ARHGAP42	680.577	-1.25246	0.24595	-5.09235	3.54e-07	4.82e-06	1352.64	488.559
ARHGAP44	206.727	0.919901	0.242559	3.79248	0.000149148	0.000920161	116.483	232.511
ARHGAP45	2517.93	0.0503903	0.382996	0.131569	0.895325	0.93738	1870.79	2702.83
ARHGAP5	2913.09	-0.626928	0.21713	-2.88734	0.0038851	0.0145364	4535.59	2449.52
ARHGAP5-AS1	60.8982	0.180081	0.233392	0.77158	0.440363	0.591966	53.0486	63.1409
ARHGAP6	332.832	1.61841	0.280749	5.7646	8.19e-09	1.73e-07	127.38	391.532
ARHGAP8	52.1037	-0.969916	0.495042	-1.95926	0.0500823	0.115521	85.6621	42.5156
ARHGAP9	919.2	-0.273261	0.510935	-0.534825	0.592771	0.722817	730.234	973.19
ARHGDIA	11406.5	-0.488287	0.148417	-3.28998	0.00100194	0.00465775	13951	10679.5
ARHGDIB	5156.45	0.158914	0.346661	0.458415	0.646655	0.765737	3269.28	5695.64
ARHGDIG	9.65556	1.42868	0.628828	2.27197	0.0230885	0.0624352	3.19629	11.5011
ARHGEF1	5307.06	0.0192266	0.333092	0.0577215	0.95397	0.973745	4589.41	5512.1
ARHGEF10	689.991	1.18453	0.24868	4.76326	1.9e-06	2.1e-05	408.254	770.487
ARHGEF10L	4176.05	-1.07575	0.254169	-4.23242	2.31e-05	0.000185518	7778.44	3146.8
ARHGEF11	2410.6	0.782074	0.203007	3.85245	0.000116942	0.000748751	1908.93	2553.93
ARHGEF12	13241.9	0.056904	0.242917	0.234253	0.814789	0.885186	16123.6	12418.5
ARHGEF15	1016.13	1.54682	0.30965	4.99539	5.87e-07	7.54e-06	446.121	1178.99
ARHGEF16	796.704	1.11078	0.402572	2.7592	0.00579434	0.020325	399.219	910.271
ARHGEF17	2774.39	0.778844	0.301522	2.58304	0.00979343	0.031312	1963.15	3006.17
ARHGEF18	2370.12	0.376298	0.203386	1.85017	0.0642891	0.140325	2065	2457.3
ARHGEF19	233.866	0.229216	0.343623	0.667058	0.504735	0.64903	187.641	247.073
ARHGEF2	1909.51	0.348678	0.236663	1.47331	0.140668	0.258421	1539.64	2015.19
ARHGEF25	561.251	1.22062	0.319244	3.82345	0.000131596	0.000825991	228.666	656.275
ARHGEF26	2441.73	-2.20268	0.349724	-6.29835	3.01e-10	9.27e-09	6776.34	1203.26
ARHGEF26-AS1	22.9139	-2.42052	0.498549	-4.85512	1.2e-06	1.41e-05	66.1125	10.5715
ARHGEF28	761.067	0.166737	0.30507	0.546553	0.584686	0.716827	741.15	766.758
ARHGEF3	987.09	1.18671	0.230483	5.14881	2.62e-07	3.71e-06	468.731	1135.19
ARHGEF33	20.2883	1.56392	0.474613	3.29515	0.0009837	0.00458441	7.35545	23.9834
ARHGEF34P	978.106	1.10645	0.382962	2.88918	0.0038625	0.0144725	804.198	1027.79
ARHGEF35	711.704	0.640856	0.470123	1.36317	0.17283	0.301558	467.337	781.523
ARHGEF37	270.645	1.10225	0.317589	3.47069	0.000519132	0.0026877	142.762	307.183
ARHGEF38	36.0681	0.977006	0.593694	1.64564	0.0998381	0.198461	22.63	39.9076
ARHGEF39	262.22	2.35182	0.449463	5.23252	1.67e-07	2.51e-06	56.5954	320.969
ARHGEF4	352.548	2.00239	0.409494	4.88992	1.01e-06	1.21e-05	112.031	421.267
ARHGEF40	2885.32	-0.610101	0.215032	-2.83725	0.0045504	0.0166193	4440.89	2440.88
ARHGEF5	1859.29	0.371294	0.283928	1.30771	0.190973	0.324663	1793.61	1878.06
ARHGEF6	976.529	0.190983	0.304907	0.626365	0.531076	0.672551	767.501	1036.25
ARHGEF7	2557.93	0.119856	0.151936	0.78886	0.430194	0.582506	2686.86	2521.1
ARHGEF7-AS2	5.51175	-0.140743	0.55188	-0.255024	0.798705	0.874913	5.6923	5.46017
ARHGEF9	625.702	0.48806	0.126718	3.85156	0.00011737	0.000750533	496.778	662.538
ARID1A	3544.72	-0.224351	0.154143	-1.45548	0.145537	0.265329	4478.36	3277.97
ARID1B	3060.94	-0.110483	0.136011	-0.812309	0.416614	0.569284	3808.56	2847.33
ARID2	1009.96	-0.349485	0.184797	-1.89118	0.0586003	0.130392	1414.7	894.323
ARID3A	489.056	0.718048	0.293796	2.44404	0.0145239	0.0429486	376.968	521.081
ARID3B	402.381	0.235124	0.209551	1.12204	0.261847	0.409372	408.581	400.609
ARID3C	35.465	-2.37674	0.573464	-4.14453	3.41e-05	0.000258491	104.234	15.8168
ARID4A	1886.01	-1.23505	0.258709	-4.77391	1.81e-06	2.01e-05	3584.28	1400.79
ARID4B	3105.77	-0.0789432	0.228415	-0.345612	0.729634	0.828915	3557.55	2976.69
ARID5A	1676.26	-0.543807	0.270584	-2.00976	0.0444569	0.105298	1960.42	1595.08
ARID5B	2914.48	-0.0538011	0.257714	-0.208763	0.834633	0.898396	2841.19	2935.42
ARIH1	3297.43	0.180529	0.142314	1.26852	0.204611	0.341335	2939.18	3399.79
ARIH2	2620.02	-0.0653332	0.122569	-0.53303	0.594013	0.723726	2819.88	2562.92
ARIH2OS	68.3894	-0.138698	0.216623	-0.640273	0.521995	0.664231	74.6984	66.5869
ARL1	2983.68	0.218825	0.185333	1.18071	0.237718	0.381658	2454.88	3134.77
ARL10	384.48	0.111314	0.366684	0.30357	0.761455	0.850015	410.459	377.057
ARL11	105.588	-0.411206	0.390262	-1.05367	0.292036	0.443454	93.0486	109.171
ARL13B	466.792	-0.397341	0.160934	-2.46896	0.0135505	0.0405174	604.929	427.325
ARL14	362.131	2.32163	0.698836	3.32214	0.000893292	0.00423408	55.4227	449.762
ARL14EP	641.979	-0.617087	0.199732	-3.08957	0.00200448	0.00835303	820.181	591.065
ARL15	920.823	0.837465	0.246465	3.39791	0.000679031	0.00335876	574.171	1019.87
ARL16	732.906	-0.334328	0.189206	-1.767	0.0772277	0.162366	774.23	721.099
ARL17A	509.857	0.205644	0.234627	0.876473	0.380773	0.535252	583.213	488.898
ARL17B	220.25	0.116999	0.237259	0.493131	0.62192	0.746391	226.531	218.455
ARL2	991.62	0.696515	0.20515	3.39515	0.000685913	0.00338726	551.958	1117.24
ARL2BP	2285.24	1.11081	0.194991	5.69674	1.22e-08	2.46e-07	1150.14	2609.55
ARL3	753.653	0.411073	0.157282	2.61361	0.00895917	0.0291188	480.359	831.737
ARL4A	1093.23	0.403817	0.24868	1.62384	0.10441	0.205472	687.692	1209.1
ARL4C	2712.43	-0.334762	0.312151	-1.07244	0.283523	0.433984	2428.41	2793.57
ARL4D	1266.62	-1.83497	0.365505	-5.02039	5.16e-07	6.74e-06	3022.5	764.94
ARL5A	1639.38	-0.227593	0.161484	-1.40938	0.158722	0.283071	1922.36	1558.52
ARL5B	3486.58	-1.1118	0.315495	-3.52397	0.00042513	0.00226905	6383.46	2658.9
ARL6	161.85	-0.00739697	0.235194	-0.0314505	0.97491	0.985549	148.678	165.613
ARL6IP1	8441.1	-0.922131	0.204368	-4.51211	6.42e-06	6.06e-05	13138.7	7098.94
ARL6IP4	6607.82	-0.570858	0.148431	-3.84594	0.000120092	0.000764302	8115.06	6177.18
ARL6IP5	3210.19	0.28894	0.215185	1.34275	0.179351	0.310294	2294.6	3471.79
ARL6IP6	330.194	0.0841505	0.189649	0.443718	0.657247	0.774146	267.929	347.984
ARL8A	1911.21	-0.329416	0.152271	-2.16336	0.0305133	0.0780358	2220.53	1822.83
ARL8B	2151.73	-0.318264	0.128482	-2.4771	0.0132453	0.0397918	2507.62	2050.05
ARL9	7.91437	0.412795	0.431606	0.956418	0.338861	0.493464	4.1225	8.99776
ARMC1	1366.74	0.377159	0.218917	1.72284	0.0849179	0.174989	1153.09	1427.78
ARMC10	1420.02	-0.107447	0.158087	-0.679665	0.496716	0.641916	1297.01	1455.16
ARMC10P1	16.6332	-0.586163	0.370432	-1.58237	0.113564	0.219485	16.1474	16.772
ARMC12	33.7949	0.0696201	0.414315	0.168037	0.866555	0.919008	39.3846	32.1978
ARMC2	82.8926	0.546671	0.207128	2.63928	0.00830814	0.0273969	60.4695	89.2992
ARMC3	13.6175	1.08437	1.16718	0.929054	0.352861	0.50825	2.38684	16.8262
ARMC4	30.015	-1.455	0.460431	-3.16008	0.00157723	0.00681701	57.8361	22.0661
ARMC5	1245.21	-1.13919	0.194534	-5.85602	4.74e-09	1.07e-07	2069.29	1009.76
ARMC6	2346.19	-0.399978	0.249658	-1.6021	0.109133	0.212587	2637.77	2262.88
ARMC7	506.116	-0.202269	0.146656	-1.37921	0.167831	0.295156	561.366	490.33
ARMC8	1124.27	-0.392545	0.162469	-2.41612	0.015687	0.0456578	1401.32	1045.11
ARMC9	369.881	0.904728	0.294525	3.07182	0.00212758	0.00877977	202.251	417.775
ARMCX1	393.701	0.327013	0.236207	1.38443	0.166226	0.292931	294.363	422.083
ARMCX2	384.96	0.678837	0.279176	2.43158	0.0150332	0.0441966	218.575	432.498
ARMCX3	3399.21	0.242109	0.183676	1.31812	0.187462	0.320292	2968.88	3522.17
ARMCX4	415.263	0.134637	0.192806	0.698303	0.484988	0.63187	422.795	413.111
ARMCX5	497.771	0.090493	0.177413	0.510071	0.610002	0.736695	465.266	507.058
ARMCX5-GPRASP2	116.333	0.256734	0.204692	1.25425	0.209751	0.347354	92.3933	123.173
ARMCX6	701.896	0.253318	0.15676	1.61596	0.106104	0.207881	520.339	753.77
ARMCX7P	37.1832	-0.140475	1.60288	-0.0876389	0.930164	0.959163	35.5525	37.6492
ARMT1	1285.2	0.268486	0.248574	1.0801	0.280095	0.429923	1050	1352.41
ARNT	2186.07	-0.281659	0.174862	-1.61075	0.107234	0.209596	2808.45	2008.25
ARNT2	166.288	-0.193268	0.40556	-0.476544	0.633687	0.756046	168.875	165.548
ARNTL	620.996	-0.78949	0.285422	-2.76605	0.005674	0.0199688	991.36	515.178
ARNTL2	824.365	0.830456	0.31963	2.59818	0.00937193	0.0302489	530.621	908.292
ARPC1A	3668.74	0.257569	0.158174	1.62839	0.103442	0.203982	2936.1	3878.07
ARPC1B	6978.27	1.0101	0.18563	5.44146	5.28e-08	9.1e-07	3312.4	8025.65
ARPC2	6375.7	0.128298	0.148233	0.865517	0.386755	0.540893	4565.22	6892.98
ARPC3	5729.61	0.13326	0.186083	0.716131	0.473911	0.62256	4662.21	6034.58
ARPC3P1	9.03212	-0.978775	0.302411	-3.23657	0.00120975	0.00546718	15.9514	7.05517
ARPC4	4148.53	-0.0502027	0.108459	-0.462871	0.643457	0.763183	3778.33	4254.29
ARPC4-TTLL3	124.22	0.835376	0.292108	2.85981	0.00423889	0.0156375	74.6991	138.369
ARPC5	5420.02	0.283889	0.134264	2.11441	0.0344806	0.086221	4452.48	5696.45
ARPC5L	1816.71	0.22153	0.175622	1.26141	0.207162	0.344434	1543.44	1894.79
ARPIN	1189	0.25475	0.152718	1.6681	0.0952951	0.191366	1095.24	1215.78
ARPP19	4324.57	0.191086	0.21901	0.872501	0.382935	0.537256	4231.25	4351.24
ARPP21	251.778	3.76958	0.701805	5.37126	7.82e-08	1.28e-06	34.4465	313.873
ARRB1	1484.49	0.452149	0.171159	2.64168	0.00824955	0.027252	1270.46	1545.64
ARRB2	2503.35	0.276109	0.211356	1.30637	0.191427	0.325343	1945.65	2662.7
ARRDC1	1572.57	-0.232635	0.152061	-1.52988	0.126047	0.237943	1753.06	1521
ARRDC1-AS1	449.497	0.392452	0.15222	2.5782	0.00993171	0.0316542	370.777	471.989
ARRDC2	3756.31	0.67955	0.276813	2.45491	0.014092	0.041852	2599.52	4086.82
ARRDC3	3627.87	-1.07783	0.261626	-4.11975	3.79e-05	0.00028365	5767.63	3016.5
ARRDC3-AS1	78.4318	-0.0277971	0.412235	-0.0674304	0.946239	0.969121	142.69	60.0723
ARRDC4	1080.96	-1.35187	0.279055	-4.84445	1.27e-06	1.47e-05	2079.98	795.53
ARRDC5	18.9293	-0.206076	0.591344	-0.348487	0.727474	0.82737	17.7637	19.2624
ARSA	2629.61	0.125844	0.238268	0.528163	0.597386	0.726649	2610.49	2635.07
ARSB	1125.38	0.0157772	0.198258	0.0795791	0.936572	0.963224	1250.32	1089.68
ARSD	4193.86	-0.600187	0.290785	-2.06402	0.0390157	0.0952366	6218.44	3615.41
ARSD-AS1	10.9187	-1.03438	0.457517	-2.26085	0.0237685	0.0639093	19.4961	8.46804
ARSE	3324.99	-0.552847	0.377794	-1.46336	0.14337	0.262486	4442.87	3005.6
ARSEP1	9.39358	-0.33717	1.00905	-0.334145	0.73827	0.834849	7.79269	9.85097
ARSF	11.1777	-1.78779	0.649112	-2.7542	0.00588353	0.0205685	26.9398	6.67428
ARSG	360.16	0.524047	0.225008	2.32902	0.0198581	0.0552952	298.72	377.715
ARSI	125.211	0.768092	0.460417	1.66825	0.0952654	0.191322	39.6575	149.654
ARSJ	231.967	-0.690337	0.341791	-2.01976	0.0434083	0.10333	355.185	196.762
ARSK	409.419	0.495938	0.23409	2.11858	0.0341259	0.0855819	331.92	431.562
ART4	696.679	-2.93748	0.622627	-4.71789	2.38e-06	2.56e-05	2003.08	323.42
ART5	8.63193	-1.64857	0.502769	-3.27897	0.00104185	0.00480998	17.7757	6.01942
ARTN	48.1678	1.89365	0.490235	3.86275	0.000112119	0.00072269	16.2911	57.2755
ARV1	832.367	0.601017	0.281016	2.13873	0.0324575	0.0822709	527.61	919.44
ARVCF	933.391	-1.38851	0.330214	-4.20488	2.61e-05	0.00020512	1901.88	656.681
ARX	7.29285	3.12171	0.946017	3.29984	0.000967395	0.00451975	1.29975	9.00517
AS3MT	3882.25	1.02345	0.410809	2.4913	0.0127275	0.0385816	1871.54	4456.74
ASAH1	8132.29	1.29062	0.363486	3.55068	0.000384243	0.00208441	4077.11	9290.91
ASAH2	173.719	-0.0681442	0.373885	-0.18226	0.855379	0.911916	216.378	161.531
ASAH2B	423.619	-0.14794	0.318852	-0.463977	0.642664	0.762655	421.752	424.152
ASAP1	2066.84	0.621339	0.193576	3.20979	0.0013283	0.00590469	1591.82	2202.56
ASAP1-IT2	33.6943	0.133283	0.438664	0.303837	0.761252	0.849984	39.3051	32.0912
ASAP2	917.26	0.743976	0.184253	4.0378	5.4e-05	0.000386289	644.927	995.07
ASAP3	783.516	0.469547	0.279455	1.68022	0.0929142	0.187801	655.408	820.118
ASB1	1057.69	-0.681297	0.257717	-2.64359	0.0082032	0.0271286	1411.93	956.476
ASB13	2767.87	-0.797085	0.223003	-3.57432	0.000351138	0.00192574	4737.51	2205.12
ASB14	28.6356	-0.223005	0.354079	-0.629818	0.528814	0.670512	41.0471	25.0895
ASB15	12.0521	2.96689	0.702265	4.22474	2.39e-05	0.000191007	2.0562	14.9081
ASB16	59.5104	1.28406	0.360997	3.55699	0.000375132	0.00204278	34.5376	66.6455
ASB16-AS1	197.097	0.506359	0.26378	1.91962	0.0549053	0.124042	138.033	213.972
ASB2	111.063	0.557308	0.526068	1.05938	0.289425	0.44044	50.6931	128.312
ASB3	354.039	-0.0628713	0.13357	-0.470699	0.637855	0.759072	355.419	353.645
ASB4	116.515	0.423274	0.784296	0.539687	0.589413	0.720072	70.1753	129.755
ASB6	970.518	0.168294	0.127244	1.32262	0.185963	0.318429	879.516	996.519
ASB7	695.66	-0.0408995	0.144268	-0.283497	0.776796	0.85994	788.411	669.16
ASB8	1285.13	-0.366731	0.136059	-2.69538	0.00703092	0.0238828	1626.16	1187.69
ASB9	315.036	-0.256278	0.362673	-0.706638	0.479792	0.627388	378.469	296.912
ASB9P1	5.18999	0.885382	0.579196	1.52864	0.126354	0.238354	5.09902	5.21599
ASCC1	839.984	0.251765	0.198563	1.26794	0.204821	0.341528	727.459	872.134
ASCC2	2147.33	-0.536671	0.122858	-4.36822	1.25e-05	0.000108397	2667.17	1998.8
ASCC3	2704.66	0.355586	0.196375	1.81075	0.0701798	0.15048	2312.81	2816.62
ASCL1	66.6745	-3.93489	0.906746	-4.33957	1.43e-05	0.00012128	254.123	13.1179
ASCL2	52.7055	-0.311871	0.526541	-0.592302	0.553648	0.692003	55.1278	52.0135
ASCL5	6.16216	2.41661	0.809789	2.98425	0.00284273	0.0111868	1.74672	7.42371
ASF1A	777.577	0.384779	0.185117	2.07857	0.0376566	0.0926583	595.637	829.56
ASF1B	204.036	1.6303	0.432108	3.7729	0.000161363	0.000983892	62.2012	244.56
ASGR1	15167.7	-1.44718	0.348518	-4.15239	3.29e-05	0.000250944	29982.4	10935
ASGR2	22463	-0.865356	0.350516	-2.4688	0.0135565	0.0405295	33410.1	19335.2
ASH1L	3520.39	0.217881	0.181717	1.19901	0.230524	0.372941	4164.66	3336.31
ASH1L-AS1	68.7276	-0.0604458	0.27197	-0.222252	0.824118	0.891163	76.2191	66.5872
ASH2L	1204.06	-0.294771	0.188811	-1.56119	0.118478	0.226501	1347.5	1163.07
ASIC1	91.73	2.07411	0.400098	5.18401	2.17e-07	3.14e-06	22.8618	111.407
ASIC2	14.632	0.535093	0.636473	0.840716	0.400507	0.554164	13.3215	15.0065
ASIC3	72.87	1.41747	0.383776	3.69348	0.000221205	0.00128905	33.2035	84.2033
ASIC4	5.96536	0.451647	0.504297	0.895597	0.370468	0.525041	4.99974	6.24125
ASIP	20.4824	-0.439037	0.428665	-1.0242	0.305743	0.458454	32.9214	16.9284
ASL	22837.1	0.645418	0.328861	1.96258	0.0496945	0.11478	17458.5	24373.8
ASMTL-AS1a	121.473	-0.0292427	0.375439	-0.0778893	0.937916	0.96391	133.788	117.955
ASMTL-AS1b	121.473	-0.0292427	0.375439	-0.0778893	0.937916	0.96391	133.788	117.955
ASMTL-AS1c	121.473	-0.0292427	0.375439	-0.0778893	0.937916	0.96391	133.788	117.955
ASMTL-AS1d	121.473	-0.0292427	0.375439	-0.0778893	0.937916	0.96391	133.788	117.955
ASMTLa	620.255	-1.18424	0.180194	-6.57204	4.96e-11	1.88e-09	1099.7	483.271
ASMTLb	620.255	-1.18424	0.180194	-6.57204	4.96e-11	1.88e-09	1099.7	483.271
ASMTLc	620.255	-1.18424	0.180194	-6.57204	4.96e-11	1.88e-09	1099.7	483.271
ASMTLd	620.255	-1.18424	0.180194	-6.57204	4.96e-11	1.88e-09	1099.7	483.271
ASNA1	2084.84	0.568531	0.166289	3.41894	0.000628664	0.00314631	1352.33	2294.12
ASNS	584.88	0.736177	0.236571	3.11187	0.00185909	0.00782814	353.305	651.045
ASNSD1	1703.16	-0.29139	0.19648	-1.48305	0.138062	0.254794	1846.84	1662.12
ASNSP3	6.35305	0.0617235	0.683606	0.090291	0.928056	0.958093	8.61847	5.70579
ASPA	224.259	-2.47476	0.373738	-6.62165	3.55e-11	1.4e-09	626.525	109.326
ASPDH	625.57	-4.5069	0.636189	-7.08421	1.4e-12	7.75e-11	2305.82	145.5
ASPG	5092.35	-0.147873	0.360621	-0.410051	0.681769	0.793253	5824.69	4883.11
ASPH	7239.23	0.199101	0.229337	0.868161	0.385306	0.539522	6755.4	7377.47
ASPHD1	1875.51	4.76853	0.459609	10.3752	3.22e-25	3.31e-22	82.3488	2387.84
ASPHD2	71.2625	0.72367	0.348014	2.07943	0.037578	0.0925027	36.8523	81.0939
ASPM	566.648	2.29927	0.457113	5.02998	4.91e-07	6.44e-06	148.947	685.992
ASPN	1980.81	0.185246	0.479977	0.385946	0.699536	0.806744	1292.14	2177.57
ASPRV1	55.2493	-0.16214	0.252662	-0.641728	0.52105	0.663329	66.0828	52.1539
ASPSCR1	1994.4	-0.373809	0.163058	-2.29249	0.0218773	0.0598901	2522.4	1843.55
ASRGL1	698.922	1.87561	0.454368	4.12795	3.66e-05	0.000275171	240.646	829.859
ASS1	88611.3	0.855452	0.467697	1.82907	0.0673888	0.145553	54592	98331.1
ASS1P1	15.3882	-0.310628	0.56344	-0.551307	0.581423	0.714784	26.1062	12.3259
ASS1P11	6.75669	1.01248	0.806346	1.25563	0.209248	0.346878	2.47465	7.98013
ASS1P12	18.5013	1.51096	0.445523	3.39143	0.000695298	0.0034287	8.62673	21.3226
ASS1P2	7.95227	-0.580622	0.567053	-1.02393	0.305869	0.458459	12.4783	6.6591
ASTE1	201.378	-0.635012	0.145675	-4.35909	1.31e-05	0.000112225	265.139	183.161
ASTN1	35.0131	-1.2652	0.58159	-2.17542	0.0295985	0.0763133	67.0575	25.8575
ASTN2	148.493	0.281748	0.213004	1.32274	0.185922	0.318381	137.846	151.535
ASUN	843.709	-0.0369386	0.154696	-0.238782	0.811275	0.882565	751.704	869.996
ASXL1	3386.3	-0.267504	0.15243	-1.75493	0.079272	0.165637	4347.49	3111.67
ASXL2	2306.51	0.485344	0.145374	3.33858	0.000842082	0.00402846	2308.22	2306.02
ASXL3	87.0636	-1.8186	0.561754	-3.23736	0.00120643	0.0054552	247.553	41.2095
ATAD1	1716.18	0.15938	0.217165	0.733914	0.463001	0.613157	1578.2	1755.6
ATAD2	1263.72	0.249767	0.314726	0.793601	0.427428	0.579767	1126.34	1302.97
ATAD2B	1023.66	-0.163134	0.193043	-0.845067	0.398074	0.551891	1435.71	905.935
ATAD3A	1579.82	0.12455	0.203902	0.610831	0.541311	0.681211	1403.02	1630.34
ATAD3B	1746.79	0.0802944	0.250552	0.32047	0.748612	0.841436	1719.49	1754.59
ATAD3C	210.369	-0.0213802	0.517633	-0.0413038	0.967054	0.981217	194.824	214.811
ATAD5	135.129	0.49505	0.319072	1.55153	0.120775	0.229966	109.389	142.483
ATAT1	315.905	0.477234	0.145748	3.27437	0.00105897	0.0048797	219.78	343.37
ATE1	1502.46	-0.210762	0.176595	-1.19347	0.232684	0.375632	1848.74	1403.52
ATE1-AS1	11.8663	-0.027577	0.44995	-0.061289	0.951129	0.972117	12.2023	11.7703
ATF1	621.394	-0.20942	0.138127	-1.51614	0.129483	0.242573	665.796	608.708
ATF2	1524.52	-0.291973	0.1148	-2.54331	0.0109807	0.0343277	1947.78	1403.59
ATF3	4468.46	-1.79793	0.42992	-4.182	2.89e-05	0.000223853	8492.74	3318.67
ATF4	12520.8	-0.275381	0.151551	-1.81708	0.0692048	0.148798	13654.2	12197
ATF4P3	11.4234	0.404637	0.385498	1.04965	0.29388	0.445453	11.7305	11.3357
ATF4P4	5.42552	-0.043574	0.479673	-0.090841	0.927619	0.957884	4.30446	5.74582
ATF5	19551.2	-2.42242	0.52906	-4.57872	4.68e-06	4.58e-05	56839.3	8897.47
ATF6	4810.05	0.0123508	0.279197	0.0442368	0.964716	0.979604	4894.46	4785.93
ATF6B	2990.78	0.296985	0.157499	1.88563	0.0593451	0.13171	2887.21	3020.38
ATF7	1581.93	0.269389	0.114161	2.35973	0.0182883	0.0516861	1434.74	1623.99
ATF7IP	2725.19	-0.172713	0.144385	-1.1962	0.231619	0.374394	3910.53	2386.52
ATF7IP2	835.773	-1.598	0.235833	-6.77597	1.24e-11	5.48e-10	1427.87	666.601
ATG10	356.93	0.598066	0.194842	3.0695	0.00214418	0.00882866	231.143	392.869
ATG101	1908.43	-0.466982	0.18721	-2.49443	0.0126159	0.038311	2379.08	1773.96
ATG12	1840.81	-0.0292656	0.139527	-0.209749	0.833864	0.897927	1645.92	1896.49
ATG13	2473.63	-0.0514207	0.136331	-0.377175	0.706043	0.811269	2657.64	2421.05
ATG14	734.348	0.0832531	0.126692	0.65713	0.511097	0.654796	737.747	733.376
ATG16L1	1311.29	0.0827548	0.128112	0.645954	0.518309	0.661302	1345.95	1301.39
ATG16L2	1697.29	-0.296553	0.336749	-0.880635	0.378516	0.532949	1916.03	1634.79
ATG2A	3164.12	-1.01322	0.196836	-5.14753	2.64e-07	3.73e-06	5427.81	2517.35
ATG2B	2396.38	-0.447843	0.162466	-2.75654	0.00584173	0.020449	3698.4	2024.37
ATG3	2230.43	-0.0680773	0.116895	-0.582381	0.56031	0.697517	1995.87	2297.44
ATG4A	979.121	0.463432	0.193154	2.39929	0.016427	0.0474331	700.023	1058.86
ATG4B	2119.48	0.0666449	0.193145	0.34505	0.730056	0.829284	2080.18	2130.71
ATG4C	459.681	0.212167	0.251718	0.842878	0.399297	0.552965	338.448	494.319
ATG4D	962.852	0.572744	0.203779	2.81062	0.00494468	0.017833	665.225	1047.89
ATG5	1197.73	-0.331205	0.134548	-2.46162	0.0138312	0.0412089	1312.92	1164.82
ATG7	1001.13	0.390247	0.157021	2.48532	0.0129435	0.0390844	904.149	1028.84
ATG9A	2963.47	0.011749	0.160008	0.0734278	0.941466	0.96612	3115.21	2920.11
ATG9B	57.2534	0.640772	0.449593	1.42523	0.154092	0.276731	39.1877	62.415
ATHL1	3163.5	-0.781829	0.408904	-1.91201	0.0558752	0.125717	4199.92	2867.38
ATIC	2380.23	-0.0426459	0.182457	-0.233731	0.815194	0.885514	2361.28	2385.65
ATL1	103.005	1.69522	0.300076	5.64929	1.61e-08	3.15e-07	35.242	122.365
ATL2	2112.41	-0.280176	0.208653	-1.34279	0.179341	0.310294	2799.55	1916.09
ATL3	3635.98	0.247364	0.139795	1.76947	0.0768147	0.161652	3508.78	3672.32
ATM	3264.57	0.251078	0.227084	1.10566	0.268873	0.417521	3529.39	3188.91
ATMIN	1796.43	0.124734	0.181554	0.687034	0.492061	0.637741	1638.68	1841.5
ATN1	3934.07	0.5462	0.215068	2.53966	0.0110961	0.0346214	3030.76	4192.15
ATOH7	18.0274	0.0999842	0.457722	0.218438	0.827088	0.892919	16.433	18.483
ATOH8	1799.22	-1.26334	0.417967	-3.02259	0.00250619	0.0100622	3399.87	1341.89
ATOX1	2379.24	-0.293712	0.234835	-1.25071	0.211039	0.348956	2595.8	2317.37
ATP10A	492.735	1.32655	0.428214	3.09787	0.00194918	0.00815635	257.122	560.053
ATP10B	55.5471	1.27725	0.903874	1.41309	0.157629	0.281558	27.4746	63.5678
ATP10D	1086.5	0.814026	0.209954	3.87717	0.000105677	0.000688692	804.42	1167.1
ATP11A	3447.3	0.121011	0.248163	0.487629	0.625813	0.749232	4413.82	3171.16
ATP11A-AS1	23.8576	-0.589189	0.466847	-1.26206	0.206927	0.344162	38.0567	19.8007
ATP11B	2112.66	-0.211295	0.131279	-1.60951	0.107504	0.209989	2719.05	1939.4
ATP11C	1794.06	-1.10148	0.207389	-5.31118	1.09e-07	1.73e-06	3050.81	1434.99
ATP13A1	3340.65	0.634854	0.144048	4.40722	1.05e-05	9.27e-05	2429.99	3600.84
ATP13A2	1263.82	1.05758	0.244653	4.32279	1.54e-05	0.000129521	725.867	1417.53
ATP13A3	6650.23	-1.11494	0.223825	-4.9813	6.32e-07	8.05e-06	12572	4958.28
ATP13A4	36.5437	-0.676082	0.697121	-0.96982	0.332136	0.486729	48.0413	33.2587
ATP1A1	15166.6	0.393061	0.188884	2.08096	0.0374374	0.0922129	12076.4	16049.5
ATP1A1-AS1	61.8794	0.026918	0.255319	0.105429	0.916036	0.950065	71.7602	59.0563
ATP1A2	151.94	0.600083	0.468215	1.28164	0.199969	0.335591	112.384	163.242
ATP1A3	29.1301	1.27467	0.480964	2.65025	0.0080432	0.0266871	11.7379	34.0993
ATP1A4	8.36241	-0.119726	1.03571	-0.115598	0.907971	0.945151	5.30478	9.23602
ATP1B1	30226.1	2.01096	0.407256	4.93781	7.9e-07	9.76e-06	9892.05	36035.9
ATP1B1P1	10.401	0.155156	0.469899	0.330189	0.741257	0.83713	14.5095	9.22716
ATP1B2	207.849	-0.304848	0.331136	-0.920613	0.357252	0.512201	239.054	198.933
ATP1B3	2291.23	0.961542	0.278733	3.44969	0.00056124	0.00285918	1006.03	2658.43
ATP23	90.1801	-0.618206	0.23683	-2.61033	0.00904538	0.0293438	110.896	84.2613
ATP2A1	47.1488	1.74365	0.459244	3.79679	0.000146582	0.000907567	23.7012	53.8481
ATP2A1-AS1	7.6164	1.97901	0.57869	3.41981	0.00062666	0.00313888	2.01092	9.21797
ATP2A2	16205.2	0.475016	0.265665	1.78803	0.0737715	0.156515	14238.4	16767.2
ATP2A3	1905.44	0.566932	0.417156	1.35904	0.174133	0.303372	1248.93	2093.01
ATP2B1	2975.66	-0.0218726	0.166143	-0.131649	0.895262	0.93738	3227.67	2903.65
[truncated: 22,413 more rows]

## Sheet: Top Upregulated Genes
Gene	baseMean	log2FoldChange	lfcSE	stat	pvalue	padj	avg_NML	avg_FLC
ARHGAP36	371.717	9.74034	1.27816	7.6206	2.53e-14	2.15e-12	1.26944	477.56
MYH4	8632.41	8.30056	0.926821	8.95595	3.37e-19	8.31e-17	280.738	11018.6
DIO2	3145.95	8.08951	0.759046	10.6575	1.61e-26	2.05e-23	26.3833	4037.26
SFRP2	6302.53	7.8197	0.991655	7.88551	3.13e-15	3.1e-13	66.0681	8084.37
PAEP	15381	7.76151	0.815906	9.51275	1.86e-21	7.05e-19	182.538	19723.4
DNER	2227.37	7.62563	0.653141	11.6753	1.7e-31	3.15e-28	22.94	2857.21
CA12	10060.5	7.57132	0.617752	12.2562	1.56e-34	4.7e-31	89.9078	12909.2
PCSK1	14221.8	7.45509	0.60795	12.2627	1.44e-34	4.7e-31	134.743	18246.7
MUC13	43284.4	7.41986	0.623997	11.8909	1.32e-32	2.9e-29	715.845	55446.8
NKX1-2	456.548	7.38394	0.785762	9.39718	5.6e-21	1.94e-18	7.24363	584.921
SLC22A12	122.02	7.19969	0.894408	8.04967	8.3e-16	9.25e-14	1.14817	156.554
PRAMEF8	258.694	7.10117	1.09843	6.46482	1.01e-10	3.53e-09	2.59774	331.864
FDCSP	325.313	7.07844	1.25727	5.63	1.8e-08	3.49e-07	0.176841	418.209
NTS	32615.5	6.94896	0.791108	8.78383	1.58e-18	3.47e-16	157.974	41889.1
LPAR3	466.965	6.94651	0.721624	9.62622	6.2e-22	2.77e-19	5.78852	598.73
GUCY2C	620.714	6.88402	0.793174	8.67908	3.99e-18	7.78e-16	8.45693	795.645
CTA-299D3.8	168.04	6.87768	0.722941	9.51348	1.84e-21	7.05e-19	3.65159	215.008
CDH17	1286.67	6.84004	0.841847	8.12504	4.47e-16	5.54e-14	11.187	1651.09
SLC6A3	154.037	6.78826	0.781755	8.68336	3.84e-18	7.61e-16	2.97125	197.199
SLC16A14	12204.8	6.68626	0.506212	13.2084	7.85e-40	9.49e-36	199.975	15634.8
RP1-276N6.2	110.088	6.60972	0.946614	6.98248	2.9e-12	1.49e-10	1.13528	141.217
VSIG1	1849.29	6.58108	0.919956	7.15369	8.45e-13	4.96e-11	17.125	2372.77
CALCA	21901.6	6.56722	0.811284	8.09485	5.73e-16	6.76e-14	1761.51	27655.9
SLC26A3	387.338	6.56678	1.19266	5.50601	3.67e-08	6.55e-07	7.09811	495.978
LYPD1	3622.29	6.51428	0.629293	10.3517	4.11e-25	3.82e-22	49.1891	4643.18
TCN1	23146.9	6.46626	1.10909	5.83022	5.54e-09	1.22e-07	957.322	29486.8
UNC5D	738.742	6.44611	0.799732	8.06034	7.61e-16	8.57e-14	11.5677	946.506
RP11-299H22.3	268.132	6.41991	0.761824	8.42702	3.55e-17	5.57e-15	4.08342	343.574
CTD-2015G9.2	684.625	6.40003	0.949826	6.73811	1.6e-11	6.88e-10	15.6482	875.761
RP11-555G19.1	126.118	6.33602	1.27827	4.95673	7.17e-07	8.94e-06	1.94868	161.595
PAK3	3735.55	6.31849	0.513847	12.2964	9.47e-35	3.81e-31	90.5838	4776.97
SCG2	447.77	6.30555	0.718268	8.77884	1.65e-18	3.6e-16	8.04808	573.405
KCNK9	277.532	6.30238	1.04898	6.00809	1.88e-09	4.66e-08	6.40665	354.997
LINC01207	210.584	6.29819	0.829471	7.59302	3.13e-14	2.56e-12	2.69905	269.979
INSL4	115.116	6.28343	1.02299	6.14222	8.14e-10	2.21e-08	0.653786	147.82
MRAP2	556.849	6.24143	0.631926	9.87685	5.25e-23	3.09e-20	13.5946	712.065
AGR2	16548.9	6.20175	0.71801	8.63741	5.75e-18	1.07e-15	76.9703	21255.2
TMEM163	2622.76	6.17684	0.410162	15.0595	2.99e-51	7.23e-47	56.456	3355.99
PART1	574.669	6.17389	0.759074	8.13344	4.17e-16	5.24e-14	11.596	735.547
KRT87P	221.591	5.98562	1.1369	5.26484	1.4e-07	2.16e-06	6.61388	283.013
FAM83A	2726.62	5.94833	0.750826	7.92238	2.33e-15	2.38e-13	96.2881	3478.15
PDE1C	1955.24	5.92753	0.507953	11.6695	1.83e-31	3.15e-28	47.9673	2500.17
SLC22A31	1221.82	5.91863	0.824106	7.18188	6.88e-13	4.14e-11	32.2426	1561.69
C1QL1	6359.76	5.91186	0.724925	8.15514	3.49e-16	4.46e-14	239.963	8108.27
TGM3	625.661	5.86291	0.565412	10.3693	3.42e-25	3.31e-22	17.2739	799.486
ECEL1	3577.42	5.82119	0.842933	6.90587	4.99e-12	2.43e-10	218.534	4537.1
RP11-638F5.2	210.045	5.72949	1.04442	5.48584	4.12e-08	7.27e-07	2.36917	269.381
MUC5B	48573.7	5.66456	0.699328	8.1	5.5e-16	6.51e-14	1665.85	61976
S100P	10155.8	5.66212	0.655452	8.63849	5.7e-18	1.07e-15	313.128	12968
FRRS1L	151.978	5.63362	0.928378	6.06824	1.29e-09	3.36e-08	3.71468	194.339
OTX1	205.179	5.56814	0.667565	8.34098	7.37e-17	1.07e-14	7.62818	261.622
RP11-384F7.2	102.999	5.56805	0.778131	7.15568	8.33e-13	4.9e-11	3.1039	131.54
RP11-284F21.9	208.335	5.54142	0.646005	8.57798	9.66e-18	1.7e-15	6.55898	265.985
RP11-284F21.10	914.959	5.53376	0.554864	9.97318	2e-23	1.39e-20	32.4996	1167.09
CHST8	1320.29	5.45472	0.547226	9.96794	2.11e-23	1.39e-20	33.1587	1688.04
FA2H	2160.29	5.44194	0.584795	9.30573	1.33e-20	4.29e-18	52.4092	2762.55
COL11A1	1179.89	5.41919	0.767422	7.06155	1.65e-12	8.96e-11	87.209	1492.08
C10orf90	402.048	5.41885	0.577011	9.39124	5.93e-21	2.02e-18	14.8588	512.674
DKK4	327.611	5.4061	0.96108	5.62502	1.85e-08	3.57e-07	9.27655	418.564
FSTL4	237.363	5.36806	0.727609	7.37767	1.61e-13	1.12e-11	6.56714	303.304
SERHL2	3156.82	5.29944	0.609365	8.69666	3.42e-18	6.94e-16	120.792	4024.26
PITX1	334.289	5.28007	0.698112	7.56336	3.93e-14	3.11e-12	11.3021	426.571
HAGLR	112.559	5.25483	0.540419	9.72361	2.39e-22	1.26e-19	5.89798	143.034
UGT2B11	5228.82	5.25097	0.681992	7.69946	1.37e-14	1.18e-12	132.8	6684.83
HAVCR1	135.496	5.23698	0.774399	6.76264	1.36e-11	5.89e-10	3.84639	173.11
RP11-284F21.7	162.287	5.20411	0.643809	8.0833	6.3e-16	7.33e-14	7.42226	206.534
KRT86	345.152	5.18018	0.537129	9.6442	5.2e-22	2.52e-19	18.7554	438.408
PPP2R2C	109.445	5.16986	0.690117	7.49129	6.82e-14	5.09e-12	4.2655	139.496
TESC	6887.15	5.13392	0.420585	12.2066	2.87e-34	7.7e-31	271.737	8777.27
SFRP4	3366.98	5.12574	0.645194	7.94449	1.95e-15	2.01e-13	105.912	4298.71
RP11-59D5__B.2	223.321	5.11997	0.559458	9.15166	5.61e-20	1.58e-17	11.2782	283.905
KIAA1324	1174.69	5.04474	0.624301	8.08063	6.44e-16	7.45e-14	57.1806	1493.98
COMP	1383.19	5.04136	0.799055	6.30914	2.81e-10	8.71e-09	43.7745	1765.88
LINC01426	214.121	5.03097	0.491866	10.2283	1.48e-24	1.28e-21	7.77804	273.077
CPLX2	7085.04	5.02477	0.768853	6.53541	6.34e-11	2.35e-09	393.661	8996.86
RP5-1031D4.3	222.653	5.02129	0.741838	6.76871	1.3e-11	5.73e-10	9.51632	283.549
CIDEA	163.076	5.00537	1.11037	4.50785	6.55e-06	6.17e-05	1.21621	246.778
MRAP	152.699	4.9968	0.925135	5.40115	6.62e-08	1.11e-06	8.6557	193.854
SEZ6L2	5058.05	4.98358	0.403682	12.3453	5.16e-35	2.5e-31	229.438	6437.66
FZD10	347.282	4.94428	0.685018	7.21773	5.29e-13	3.27e-11	13.7682	442.572
NRG2	497.754	4.94334	0.410017	12.0564	1.79e-33	4.34e-30	22.6454	633.499
DYDC2	166.096	4.92165	0.63097	7.80014	6.18e-15	5.84e-13	11.4178	210.29
EEF1A2	2142.5	4.8914	0.738681	6.6218	3.55e-11	1.4e-09	114.722	2721.87
FAM167A	1698.22	4.88372	0.548668	8.90105	5.53e-19	1.31e-16	68.7604	2163.78
LINC00473	604.068	4.8656	0.603667	8.06008	7.62e-16	8.57e-14	28.5154	768.511
SLC6A11	290.276	4.81164	0.817376	5.88669	3.94e-09	9.08e-08	10.4577	370.224
ASPHD1	1875.51	4.76853	0.459609	10.3752	3.22e-25	3.31e-22	82.3488	2387.84
FAM19A5	1655.6	4.72663	0.438615	10.7763	4.46e-27	5.99e-24	95.1286	2101.45
NEB	3147.71	4.71141	0.489269	9.62949	6e-22	2.74e-19	163.214	4000.42
CATSPERB	482.722	4.70599	0.48031	9.79782	1.15e-22	6.32e-20	32.3619	611.396
CREB3L1	3136.58	4.70488	0.447076	10.5237	6.72e-26	8.12e-23	161.237	3986.68
TRIM31	542.408	4.67754	0.547157	8.54881	1.24e-17	2.12e-15	41.1509	685.625
PLAC4	2400.77	4.65305	0.889806	5.22929	1.7e-07	2.55e-06	187.397	3033.16
COL15A1	5391.34	4.65036	0.391875	11.867	1.76e-32	3.54e-29	266.067	6855.7
DNAAF1	904.845	4.63005	0.656758	7.04986	1.79e-12	9.64e-11	41.089	1151.63
NKX2-3	187.619	4.62443	0.82491	5.60598	2.07e-08	3.94e-07	6.93482	239.243
HOXD8	186.038	4.61131	0.579495	7.95746	1.76e-15	1.82e-13	8.96842	236.629
RP11-70C1.1	457.979	4.59093	0.74128	6.19324	5.89e-10	1.66e-08	12.5571	585.242
PRODH	6292.15	4.58663	0.496725	9.23374	2.61e-20	7.9e-18	399.536	7975.76
EGFL6	244.504	4.54962	0.708733	6.41937	1.37e-10	4.59e-09	8.32158	311.985
SPINK5	998.305	4.52527	0.824931	5.48564	4.12e-08	7.27e-07	85.1394	1259.21
KCNF1	327.892	4.52174	0.715267	6.32175	2.59e-10	8.11e-09	14.7857	417.35
CDH11	6492.92	4.49531	0.355612	12.641	1.25e-36	1.01e-32	384.24	8238.26
PDX1	404.532	4.48261	0.704087	6.36656	1.93e-10	6.24e-09	32.0103	510.966
FAM163A	150.134	4.47038	0.818943	5.45872	4.8e-08	8.34e-07	8.62847	190.564
CA9	6955.71	4.44507	0.919961	4.83181	1.35e-06	1.56e-05	108.28	8912.11
ARG2	2565.06	4.42639	0.588196	7.52537	5.26e-14	4.04e-12	177.359	3247.26
PGC	1125.29	4.41081	1.15789	3.80934	0.000139338	0.000867827	2.68043	1446.03
PRRX1	1705.97	4.4104	0.493623	8.93474	4.08e-19	9.97e-17	74.2405	2172.18
RP11-248B24.1	111.19	4.40661	0.539561	8.16704	3.16e-16	4.06e-14	7.745	140.745
CKMT1B	153.638	4.39467	0.724729	6.06388	1.33e-09	3.44e-08	9.97246	194.685
LPL	1477.79	4.3788	0.642465	6.81563	9.38e-12	4.31e-10	91.3108	1873.93
HOPX	1081.2	4.3641	0.597442	7.30464	2.78e-13	1.84e-11	74.9009	1368.71
CDC20B	232.476	4.34565	0.848507	5.12152	3.03e-07	4.23e-06	2.21893	298.264
USH1C	1395.05	4.31069	0.500189	8.61812	6.81e-18	1.25e-15	93.7968	1766.83
AK8	126.572	4.29363	0.60575	7.08813	1.36e-12	7.57e-11	7.66007	160.547
HOXD9	171.654	4.29332	0.717056	5.98742	2.13e-09	5.19e-08	7.91388	218.437
RP11-16E12.2	135.086	4.29015	0.464186	9.24231	2.41e-20	7.48e-18	8.96002	171.122
SYNDIG1	124.194	4.28392	0.643961	6.65246	2.88e-11	1.16e-09	7.94173	157.409
RP11-184M15.1	114.779	4.27553	0.720691	5.93254	2.98e-09	7.08e-08	9.99635	144.717
TCF23	133.34	4.26051	0.670074	6.35827	2.04e-10	6.52e-09	7.67915	169.243
EPHA10	130.736	4.26027	0.514527	8.27998	1.23e-16	1.71e-14	10.711	165.029
NQO1	2138.58	4.25307	0.559074	7.60734	2.8e-14	2.34e-12	95.2494	2722.39
MFAP5	465.541	4.24732	0.781376	5.4357	5.46e-08	9.33e-07	23.7548	591.765
MT3	100.189	4.21219	0.879701	4.78821	1.68e-06	1.89e-05	5.86	127.14
REG1A	21726.4	4.18298	0.946505	4.4194	9.9e-06	8.86e-05	515.598	34976.5
EBF2	193.204	4.17199	0.512133	8.1463	3.75e-16	4.77e-14	11.1576	245.217
CPE	8077.01	4.17071	0.397819	10.4839	1.02e-25	1.18e-22	554.844	10226.2
SPP1	18553.3	4.16758	0.674938	6.17477	6.63e-10	1.83e-08	1577.23	23403.6
LINC01235	106.44	4.15588	0.730849	5.68637	1.3e-08	2.61e-07	3.11138	135.962
EPS8L3	577.722	4.15255	0.769375	5.3973	6.77e-08	1.13e-06	30.2483	734.143
FZD10-AS1	138.64	4.15078	0.562395	7.38054	1.58e-13	1.1e-11	14.7355	174.042
PLPPR4	221.177	4.15031	0.494535	8.39235	4.77e-17	7.25e-15	14.9408	280.101
LSAMP	826.092	4.13218	0.47221	8.75072	2.12e-18	4.5e-16	57.6055	1045.66
RP13-870H17.3	466.721	4.12647	0.664174	6.21294	5.2e-10	1.5e-08	28.537	591.917
GNG4	198.161	4.11634	0.673302	6.11366	9.74e-10	2.6e-08	16.4794	250.07
TMEM178B	388.48	4.09986	0.474193	8.64597	5.33e-18	1.01e-15	41.1987	487.703
IGF2BP1	150.875	4.02196	0.743213	5.41159	6.25e-08	1.05e-06	16.4608	189.28
GALNTL6	155.837	4.00254	0.58062	6.89355	5.44e-12	2.63e-10	16.7809	195.568
CKMT1A	152.889	3.99626	0.722222	5.53329	3.14e-08	5.7e-07	16.193	191.944
GPC3	1947.91	3.97036	0.695887	5.70546	1.16e-08	2.36e-07	165.756	2457.09
TTYH2	2449.33	3.96791	0.399988	9.92008	3.4e-23	2.11e-20	231.752	3082.92
SLC7A11	375.945	3.95085	0.487666	8.10155	5.43e-16	6.46e-14	34.5008	473.5
ZNF385D	332.109	3.94832	0.546456	7.22532	5e-13	3.12e-11	31.7671	417.921
MISP	678.415	3.94493	0.857936	4.59817	4.26e-06	4.23e-05	62.4694	854.399
VCAN	26937.2	3.93882	0.386908	10.1803	2.43e-24	1.96e-21	2499.02	33919.5
FGF7	1086.3	3.92868	0.459394	8.55187	1.21e-17	2.08e-15	61.5288	1379.09
MMP12	560.422	3.92758	1.08444	3.62176	0.00029261	0.00164643	10.638	717.503
GULP1	1146.36	3.92745	0.411973	9.53327	1.52e-21	6.04e-19	122.348	1438.93
BDKRB1	162.023	3.90287	0.483312	8.07526	6.73e-16	7.75e-14	13.2958	204.517
DIRAS1	122.249	3.89396	0.587485	6.62819	3.4e-11	1.34e-09	12.0595	153.731
IRF4	4850.41	3.88363	0.474503	8.18463	2.73e-16	3.59e-14	444.981	6109.11
CTHRC1	1346.61	3.87653	0.424962	9.12205	7.37e-20	2.03e-17	131.124	1693.89
OLFML2B	2108.52	3.84881	0.352992	10.9034	1.11e-27	1.58e-24	118.803	2677
PBK	440.307	3.83655	0.586593	6.54039	6.14e-11	2.28e-09	39.7795	554.743
KCNJ6	172.118	3.83261	0.674499	5.68215	1.33e-08	2.67e-07	19.1223	215.832
GLDN	436.391	3.82395	0.724213	5.28015	1.29e-07	2.01e-06	43.5973	548.618
TMEM119	1662.44	3.81831	0.461277	8.2777	1.26e-16	1.74e-14	142.192	2096.8
PRKG2	197.719	3.80672	0.86172	4.41759	9.98e-06	8.93e-05	13.872	250.247
ARPP21	251.778	3.76958	0.701805	5.37126	7.82e-08	1.28e-06	34.4465	313.873
GABRD	302.785	3.76229	0.423516	8.88346	6.48e-19	1.51e-16	25.0715	382.131
CCNO	232.325	3.75742	0.538845	6.9731	3.1e-12	1.58e-10	13.3001	294.903
RP11-700H6.4	123.378	3.74332	0.471998	7.93078	2.18e-15	2.24e-13	18.1122	153.454
HHIPL2	107.039	3.72926	0.685964	5.43653	5.43e-08	9.3e-07	6.11275	135.874
DPP10	225.283	3.72756	0.647479	5.75703	8.56e-09	1.8e-07	28.2907	281.567
NTM	282.892	3.72529	0.435363	8.55675	1.16e-17	2.02e-15	29.1308	355.395
MBOAT4	258.911	3.72346	0.66419	5.60602	2.07e-08	3.94e-07	34.6193	322.994
MATN3	167.327	3.70232	0.583212	6.34816	2.18e-10	6.93e-09	12.0047	211.705
AKR1B10	1304.69	3.7005	0.806698	4.58722	4.49e-06	4.43e-05	119.341	1643.36
FAM101A	258.342	3.68644	0.652554	5.64925	1.61e-08	3.15e-07	16.1963	327.527
GXYLT2	244.142	3.67491	0.487462	7.53887	4.74e-14	3.67e-12	18.7778	308.532
RP11-527N22.1	159.268	3.67444	0.762481	4.81907	1.44e-06	1.65e-05	15.2975	200.402
LINC00319	399.238	3.67216	0.635876	5.77496	7.7e-09	1.64e-07	43.6626	500.831
BDKRB2	2089.02	3.6669	0.417139	8.79058	1.49e-18	3.3e-16	233.686	2619.12
DNAJC6	547.083	3.63442	0.38755	9.37793	6.73e-21	2.26e-18	70.4116	683.275
THBS4	1372.77	3.63253	0.601495	6.03917	1.55e-09	3.96e-08	42.8338	1752.75
DDIT4L	112.584	3.6301	0.587645	6.17736	6.52e-10	1.81e-08	9.64333	141.996
ADAMDEC1	223.256	3.62791	0.712442	5.09222	3.54e-07	4.82e-06	16.6982	282.272
CNTN1	745.524	3.59655	0.637995	5.63726	1.73e-08	3.36e-07	70.6184	938.354
SDCBP2	3461.48	3.59023	0.432795	8.29545	1.08e-16	1.55e-14	357.047	4348.46
PDE10A	1855.93	3.58762	0.434688	8.25333	1.54e-16	2.08e-14	254.543	2313.47
TENM4	625.867	3.55934	0.456927	7.78974	6.71e-15	6.27e-13	122.906	769.571
SLC26A9	662.019	3.55378	0.923548	3.84796	0.000119104	0.000759215	105.326	821.074
PARM1	2344.49	3.55251	0.471984	7.52676	5.2e-14	4.02e-12	199.064	2957.47
HTRA3	1754.45	3.55247	0.560503	6.338	2.33e-10	7.35e-09	239.13	2187.4
NOVA1	694.035	3.54919	0.405441	8.75389	2.06e-18	4.41e-16	89.0544	866.887
IL17D	169.419	3.53335	0.454165	7.77988	7.26e-15	6.72e-13	21.9338	211.557
ANKRD29	929.139	3.50955	0.364005	9.64149	5.34e-22	2.53e-19	95.4705	1167.33
LHX6	206.788	3.49003	0.435148	8.02032	1.05e-15	1.15e-13	23.3401	259.201
COL8A1	2859.94	3.48527	0.466749	7.46711	8.2e-14	6.04e-12	290.503	3594.06
ACKR1	637.046	3.48435	0.665183	5.23818	1.62e-07	2.45e-06	38.0358	808.192
FXYD2	5009.77	3.47879	0.50221	6.92696	4.3e-12	2.12e-10	688.174	6244.51
CH507-42P11.6	710.644	3.46224	0.46979	7.36977	1.71e-13	1.17e-11	120.67	879.208
CAPN14	101.72	3.45882	0.790291	4.37664	1.21e-05	0.000104971	8.9282	128.232
ESYT3	269.258	3.45605	0.549066	6.29441	3.09e-10	9.43e-09	46.0632	333.028
KCNQ3	100.732	3.45155	0.481945	7.1617	7.97e-13	4.73e-11	15.5293	125.076
LAMP5	158.514	3.44973	0.488425	7.06298	1.63e-12	8.89e-11	14.7351	199.593
ADAM12	1832.57	3.44605	0.365591	9.42596	4.26e-21	1.49e-18	211.963	2295.61
OR51E1	132.081	3.44125	0.511245	6.73112	1.68e-11	7.15e-10	5.65876	168.201
FAM155B	130.094	3.43891	0.437843	7.8542	4.02e-15	3.92e-13	17.2257	162.342
OAT	39687.2	3.42969	0.469306	7.30802	2.71e-13	1.8e-11	4747.84	49669.9
B4GALNT1	271.448	3.42599	0.451151	7.59389	3.1e-14	2.55e-12	32.7654	339.643
CHIT1	511.709	3.42595	0.830525	4.12504	3.71e-05	0.000278068	63.5284	639.76
CYP17A1	1851.72	3.42109	0.805504	4.24714	2.17e-05	0.000175259	219.041	2318.2
SCUBE1	685.397	3.39334	0.537473	6.31352	2.73e-10	8.52e-09	107.131	850.616
KRT7	23851.6	3.38702	0.527621	6.41941	1.37e-10	4.59e-09	3325.59	29716.2
SHISA3	543.06	3.37547	0.739697	4.56332	5.04e-06	4.9e-05	70.5907	678.051
RP11-430B1.2	110.485	3.37262	0.471573	7.15185	8.56e-13	4.99e-11	15.1492	137.724
FOXL1	301.071	3.36305	0.55886	6.0177	1.77e-09	4.42e-08	35.8781	376.84
AKAP12	61047.2	3.35471	0.569094	5.89483	3.75e-09	8.66e-08	8965.89	75927.5
ACKR3	4944.76	3.35414	0.479076	7.00127	2.54e-12	1.32e-10	676.925	6164.14
CHI3L1	17554.9	3.3495	0.694682	4.82164	1.42e-06	1.63e-05	2189.09	21945.1
ERFE	358.04	3.34836	0.525883	6.36711	1.93e-10	6.23e-09	48.0304	446.615
APLP1	1229.03	3.33974	0.539203	6.19384	5.87e-10	1.65e-08	43.1917	1567.84
MSLN	197.643	3.33895	0.920851	3.62594	0.000287917	0.00162192	2.50723	253.396
GATS	1203.34	3.33186	0.29359	11.3487	7.53e-30	1.21e-26	167.833	1499.2
TTC39A	609.136	3.32608	0.512093	6.49508	8.3e-11	2.95e-09	86.5228	758.454
RP13-143G15.4	391.819	3.32287	0.501738	6.62272	3.53e-11	1.39e-09	76.2477	481.983
CCDC177	188.813	3.32239	0.680944	4.8791	1.07e-06	1.26e-05	38.0081	231.9
DGCR5	774.569	3.32112	0.502756	6.60584	3.95e-11	1.54e-09	110.637	964.264
UNC13A	216.009	3.32003	0.490749	6.76522	1.33e-11	5.83e-10	18.4631	272.451
EYS	324.082	3.31298	0.449938	7.3632	1.8e-13	1.22e-11	52.417	401.701
TLE6	435.294	3.30829	0.396531	8.3431	7.24e-17	1.06e-14	62.3669	541.845
ERVMER34-1	101.272	3.30568	0.572976	5.76932	7.96e-09	1.69e-07	11.8452	126.822
CKB	5627.91	3.30095	0.416524	7.92498	2.28e-15	2.34e-13	726.936	7028.19
CSGALNACT1	2601	3.29964	0.364329	9.05675	1.34e-19	3.61e-17	425.471	3222.57
SCX	263.315	3.29908	0.549635	6.00232	1.95e-09	4.79e-08	30.7487	329.762
APOA4	78992.4	3.29833	0.799491	4.12553	3.7e-05	0.000277642	6662.59	99658.1
CTC-265F19.2	128.288	3.28831	0.493938	6.65734	2.79e-11	1.13e-09	19.6671	159.323
FAP	913.011	3.28663	0.509363	6.45244	1.1e-10	3.8e-09	130.231	1136.66
UCHL1	371.356	3.28315	0.511083	6.4239	1.33e-10	4.47e-09	38.8785	466.349
CD200	598.491	3.26543	0.356563	9.15806	5.28e-20	1.5e-17	47.5102	755.914
PLVAP	9465.36	3.25766	0.32035	10.1691	2.73e-24	2.13e-21	1005.11	11882.6
KIF26B	1985.56	3.25403	0.418221	7.78065	7.22e-15	6.71e-13	306.081	2465.41
GNAZ	478.566	3.23414	0.445167	7.265	3.73e-13	2.42e-11	73.5271	594.291
AURKA	933.942	3.23267	0.412972	7.82782	4.96e-15	4.76e-13	117.824	1167.12
EDIL3	997.217	3.22075	0.429932	7.49132	6.82e-14	5.09e-12	105.367	1252.03
RP11-747H7.3	323.904	3.21306	0.444372	7.23057	4.81e-13	3.02e-11	44.1869	403.823
VASH2	303.417	3.21145	0.405725	7.91533	2.47e-15	2.48e-13	46.2691	376.888
OLFML2A	1468.91	3.20912	0.30851	10.402	2.43e-25	2.67e-22	243.103	1819.14
PLXDC1	1200.25	3.20294	0.287304	11.1483	7.3e-29	1.1e-25	137.383	1503.93
GUCA2B	1736.44	3.2029	0.840388	3.81121	0.000138289	0.000862183	56.9671	2216.29
TMEM200A	350.371	3.20189	0.372536	8.59485	8.34e-18	1.49e-15	39.1219	439.299
PDE3A	3098.78	3.19951	0.39138	8.17494	2.96e-16	3.87e-14	480.807	3846.78
TC2N	2451.5	3.19419	0.337911	9.45278	3.3e-21	1.19e-18	403.359	3036.68
SLCO2A1	2114.32	3.19336	0.47083	6.78241	1.18e-11	5.28e-10	281.735	2637.92
GOLM1	9329.12	3.19114	0.358888	8.89175	6.02e-19	1.41e-16	1386.03	11598.6
SYT13	805.178	3.18721	0.638003	4.9956	5.87e-07	7.54e-06	147.603	993.057
PLA2G4A	1121.21	3.18367	0.561521	5.66973	1.43e-08	2.85e-07	109.428	1410.29
ADGRG2	439.312	3.16721	0.535416	5.91542	3.31e-09	7.79e-08	62.9745	546.837
RP3-416H24.1	276.584	3.16689	0.570899	5.5472	2.9e-08	5.31e-07	46.5743	342.301
ALG1L	105.452	3.15272	0.782703	4.02799	5.63e-05	0.000400986	22.3192	129.204
GALNT5	162.155	3.14476	0.616362	5.10213	3.36e-07	4.61e-06	17.4695	203.493
SLC25A48	133.962	3.1408	0.667769	4.70343	2.56e-06	2.72e-05	18.8858	166.841
EREG	644.226	3.12771	0.712284	4.39109	1.13e-05	9.9e-05	67.4069	809.031
CNR1	105.805	3.12765	0.715505	4.37125	1.24e-05	0.000107093	25.7795	128.669
ADGRG5	986.517	3.12022	0.463171	6.73665	1.62e-11	6.94e-10	127.966	1231.82
FAM131C	294.248	3.11846	0.661984	4.71077	2.47e-06	2.64e-05	23.3284	371.653
RP11-295G20.2	443.487	3.10793	0.417756	7.43959	1.01e-13	7.31e-12	64.2138	551.851
EBF3	203.162	3.10292	0.552904	5.61204	2e-08	3.82e-07	25.1156	254.033
AC009950.2	206.188	3.09946	0.473851	6.541	6.11e-11	2.27e-09	40.0917	253.645
CPXM1	1243.06	3.08261	0.475542	6.4823	9.03e-11	3.18e-09	178.692	1547.16
IGF2BP3	124.933	3.08103	0.666564	4.62226	3.8e-06	3.84e-05	21.6578	154.44
RP11-426C22.1	113.091	3.07982	0.417699	7.37329	1.66e-13	1.15e-11	26.9925	137.69
BACE2	7889.67	3.07818	0.581278	5.29554	1.19e-07	1.87e-06	909.358	9884.04
TSPAN8	2918.52	3.07627	0.62052	4.95757	7.14e-07	8.91e-06	320.48	3660.82
SLC6A8	2406.36	3.07621	0.436591	7.04597	1.84e-12	9.87e-11	386.073	2983.58
TOX	1428.77	3.0617	0.454716	6.7332	1.66e-11	7.08e-10	211.712	1776.5
NETO2	723.74	3.05943	0.340245	8.99184	2.43e-19	6.25e-17	92.2858	904.156
CH507-42P11.5	766.823	3.05601	0.454159	6.72895	1.71e-11	7.22e-10	124.873	950.238
SPOCK1	505.344	3.0518	0.625136	4.88181	1.05e-06	1.25e-05	76.4661	627.881
DPEP1	305.698	3.02529	0.68689	4.40433	1.06e-05	9.37e-05	38.8728	381.934
STRIP2	240.084	3.01967	0.416531	7.24957	4.18e-13	2.66e-11	34.9759	298.686
B3GNT3	1103.69	3.00938	0.531728	5.65962	1.52e-08	3e-07	145.369	1377.49
SFN	201.533	3.00532	0.664427	4.52318	6.09e-06	5.79e-05	37.7377	248.332
TANC2	3675.83	3.00489	0.294247	10.2122	1.75e-24	1.46e-21	910.531	4465.91
THY1	9581.25	3.0031	0.343263	8.7487	2.16e-18	4.54e-16	969.57	12041.7
RASD2	173.251	2.99784	0.371864	8.06166	7.53e-16	8.54e-14	17.3632	217.79
CD24	10468.3	2.9863	0.462593	6.45557	1.08e-10	3.73e-09	1746.04	12960.4
SCIN	122.544	2.98249	0.554573	5.37799	7.53e-08	1.24e-06	19.9237	151.864
POSTN	7983	2.98141	0.504246	5.91261	3.37e-09	7.9e-08	592.346	10094.6
REG1B	11400.7	2.97762	1.07271	2.77579	0.00550674	0.0194794	300.955	18166
PKD1L2	231.209	2.97244	0.512265	5.80255	6.53e-09	1.42e-07	48.2967	283.469
CLDN5	7965.39	2.96843	0.458923	6.46825	9.91e-11	3.45e-09	1396.62	9842.18
AC068533.7	227.725	2.95605	0.636925	4.64112	3.47e-06	3.54e-05	44.2439	280.149
PLEKHH1	1150.33	2.95397	0.446595	6.61443	3.73e-11	1.46e-09	242.195	1409.8
ENOX1	116.679	2.9538	0.396523	7.44925	9.39e-14	6.86e-12	14.4018	145.901
PSORS1C1	109.886	2.94939	0.593057	4.97319	6.59e-07	8.35e-06	28.7207	133.075
RAB3B	340.121	2.94762	0.581747	5.06684	4.04e-07	5.43e-06	72.7534	416.511
AFAP1-AS1	117.614	2.94192	0.616915	4.76876	1.85e-06	2.05e-05	34.4151	141.385
NPY5R	153.145	2.94082	0.559787	5.25347	1.49e-07	2.29e-06	21.1713	190.851
NPTX2	1224.78	2.93567	0.550321	5.33447	9.58e-08	1.54e-06	219.448	1512.02
SLC22A17	1879.3	2.93516	0.579604	5.06408	4.1e-07	5.49e-06	291.484	2332.96
CSMD2	149.79	2.93167	0.47306	6.19725	5.75e-10	1.63e-08	33.226	183.094
MN1	995.333	2.92698	0.30389	9.63171	5.87e-22	2.73e-19	201.413	1222.17
LEF1	579.139	2.92676	0.38696	7.56347	3.92e-14	3.11e-12	62.9329	726.626
FOXQ1	1434.43	2.92597	0.600715	4.87082	1.11e-06	1.31e-05	318.462	1753.27
PI15	375.148	2.92578	0.63467	4.60993	4.03e-06	4.05e-05	59.1445	465.435
C9orf152	212.541	2.92283	0.650365	4.49414	6.99e-06	6.52e-05	28.4123	265.149
C10orf128	1956.15	2.91949	0.33212	8.79047	1.49e-18	3.3e-16	325.08	2422.17
IQGAP3	541.127	2.91658	0.383009	7.6149	2.64e-14	2.23e-12	113.569	663.287
ADRA2A	829.56	2.8842	0.536782	5.37314	7.74e-08	1.27e-06	133.084	1028.55
SLC22A11	200.521	2.88197	0.652679	4.4156	1.01e-05	8.99e-05	28.1835	249.76
RP11-25K19.1	392.3	2.87222	0.448126	6.40939	1.46e-10	4.85e-09	66.5544	485.37
STMN2	623.58	2.85924	0.848405	3.37013	0.000751322	0.00365062	75.5966	780.146
RPS6KA2	6433.29	2.85612	0.310761	9.19073	3.9e-20	1.12e-17	1388.83	7874.57
MKI67	2137.14	2.85366	0.409869	6.96238	3.35e-12	1.69e-10	429.156	2625.13
ARFGEF3	693.34	2.83868	0.454867	6.24068	4.36e-10	1.29e-08	158.233	846.228
OSR1	182.026	2.83289	0.359939	7.87048	3.53e-15	3.46e-13	29.707	225.545
ZNF703	2750.87	2.81947	0.30173	9.34433	9.25e-21	3.06e-18	504.018	3392.83
DGCR5	134.94	2.81324	0.524892	5.35965	8.34e-08	1.36e-06	28.3812	165.385
FGF18	101.045	2.80892	0.519517	5.4068	6.42e-08	1.07e-06	17.3387	124.961
AC007099.1	231.177	2.80761	0.811668	3.45906	0.000542067	0.00278084	49.1826	283.175
GPRIN1	364.207	2.80222	0.41211	6.7997	1.05e-11	4.74e-10	61.2717	450.76
TRPC6	174.875	2.80216	0.376531	7.44204	9.91e-14	7.2e-12	26.5703	217.248
SCARA5	1184.5	2.79737	0.594028	4.70915	2.49e-06	2.66e-05	188.365	1469.12
PTGES	224.55	2.78754	0.487327	5.72007	1.06e-08	2.18e-07	36.1252	278.386
LINC00702	113.827	2.78272	0.476368	5.84153	5.17e-09	1.15e-07	18.305	141.119
PLA2G2A	116776	2.78114	0.633066	4.39313	1.12e-05	9.82e-05	24085.5	143259
LTBP2	5387.77	2.77821	0.44946	6.18122	6.36e-10	1.78e-08	1032.45	6632.15
CELSR3	361.262	2.77213	0.350949	7.89897	2.81e-15	2.8e-13	77.9441	442.21
DNM3	215.116	2.77118	0.324672	8.53531	1.4e-17	2.35e-15	42.8061	264.347
COL1A2	96113.9	2.76432	0.437586	6.31721	2.66e-10	8.34e-09	14064.3	119557
GABRB3	539.856	2.74871	0.796393	3.45144	0.000557594	0.0028436	113.422	661.694
TPBGL	103.468	2.7422	0.498957	5.49587	3.89e-08	6.92e-07	16.5932	128.29
MCTP2	1339.34	2.73593	0.402353	6.79983	1.05e-11	4.74e-10	371.703	1615.81
VAC14-AS1	188.56	2.73301	0.461747	5.91884	3.24e-09	7.66e-08	43.6923	229.951
VLDLR	675.536	2.73124	0.378907	7.20821	5.67e-13	3.48e-11	134.286	830.178
MEDAG	1024.35	2.72795	0.489025	5.57835	2.43e-08	4.54e-07	89.9886	1291.31
LINC00313	742.382	2.72679	0.451878	6.03436	1.6e-09	4.05e-08	143.945	913.364
SPRED3	116.987	2.72363	0.468081	5.81871	5.93e-09	1.3e-07	19.3138	144.894
NOS2	103.188	2.72002	0.479515	5.67245	1.41e-08	2.81e-07	16.8832	127.847
UBE2T	208.374	2.71404	0.405349	6.69555	2.15e-11	8.91e-10	29.349	259.524
C5AR2	2434.02	2.71289	0.445468	6.08997	1.13e-09	2.97e-08	596.739	2958.96
SULF1	4202.14	2.70227	0.367321	7.35669	1.89e-13	1.27e-11	525.569	5252.58
COL1A1	183173	2.69431	0.496837	5.42292	5.86e-08	9.96e-07	33342.4	225982
DACT2	813.681	2.68948	0.752561	3.57378	0.000351867	0.00192912	160.111	1000.41
SLC44A5	215.094	2.68544	0.646688	4.15261	3.29e-05	0.000250801	45.9286	263.427
CCDC80	14081.8	2.67444	0.467995	5.71468	1.1e-08	2.25e-07	2143.23	17492.8
MELK	204.067	2.66806	0.452566	5.89541	3.74e-09	8.64e-08	28.3744	254.265
EXO1	150.57	2.66748	0.57865	4.60984	4.03e-06	4.05e-05	28.329	185.496
FOXS1	208.441	2.66017	0.351777	7.5621	3.97e-14	3.12e-12	39.9619	256.578
BRSK2	142.143	2.65938	0.441989	6.01686	1.78e-09	4.44e-08	35.7886	172.529
BOC	768.483	2.6573	0.382228	6.95214	3.6e-12	1.8e-10	142.214	947.417
FLVCR1-AS1	119.269	2.65338	0.49577	5.35204	8.7e-08	1.41e-06	22.5447	146.904
KCNH1	102.129	2.64117	0.790739	3.34013	0.000837401	0.00401163	25.9753	123.887
SLIT2	1261.42	2.63789	0.333046	7.9205	2.37e-15	2.4e-13	255.845	1548.72
DUSP9	284.326	2.62666	0.622659	4.21847	2.46e-05	0.000195563	59.0264	348.697
MMP11	1004.23	2.62122	0.464252	5.64611	1.64e-08	3.21e-07	165.487	1243.87
KIAA1549	692.006	2.61637	0.377204	6.93624	4.03e-12	2e-10	198.111	833.119
PODNL1	192.685	2.61229	0.599008	4.36104	1.29e-05	0.000111421	27.5419	239.868
TNRC6C	5917.64	2.61132	0.273681	9.54145	1.41e-21	5.68e-19	1541.78	7167.89
GPRIN3	4863.62	2.60762	0.325694	8.00633	1.18e-15	1.27e-13	1346.88	5868.4
NOTCH3	7929.49	2.60735	0.321174	8.1182	4.73e-16	5.75e-14	2108.6	9592.6
COL4A5	717.711	2.58975	0.517914	5.00035	5.72e-07	7.37e-06	196.722	866.564
FOXC2	187.715	2.58008	0.531391	4.85534	1.2e-06	1.41e-05	28.7133	233.144
CD34	3702.25	2.57916	0.264687	9.74422	1.95e-22	1.05e-19	620.86	4582.64
CCDC113	534.255	2.57592	0.414652	6.21225	5.22e-10	1.51e-08	111.044	655.172
NPY6R	267.434	2.57588	0.587162	4.38701	1.15e-05	0.000100599	58.6963	327.073
MST1R	326.388	2.57582	0.518061	4.97204	6.63e-07	8.39e-06	52.2119	404.724
DTL	272.663	2.57427	0.49925	5.15628	2.52e-07	3.58e-06	58.0525	333.98
IGFN1	327.437	2.57331	0.667109	3.8574	0.000114598	0.000736901	62.0676	403.257
MZB1	951.196	2.57138	0.746854	3.44295	0.000575399	0.00292213	274.458	1144.55
MUSTN1	186.292	2.57034	0.832503	3.08749	0.00201858	0.00840454	51.5253	224.797
PCDHB2	101.039	2.56976	0.469593	5.47231	4.44e-08	7.78e-07	18.854	124.52
LRRC15	621.573	2.56492	0.604077	4.24602	2.18e-05	0.0001759	60.4491	781.894
MEOX2	209.301	2.55843	0.555596	4.60484	4.13e-06	4.12e-05	29.64	260.633
IQCA1	173.359	2.55759	0.482001	5.3062	1.12e-07	1.77e-06	35.9758	212.612
ITPKA	538.038	2.5498	0.570017	4.4732	7.71e-06	7.12e-05	74.484	670.482
NRK	218.383	2.5462	0.682119	3.73278	0.000189379	0.00112862	52.4022	265.806
SCN4A	203.705	2.5458	0.456684	5.57454	2.48e-08	4.64e-07	63.7317	243.697
LZTS1	720.279	2.54521	0.282411	9.01242	2.02e-19	5.3e-17	150.048	883.201
CENPF	1183.08	2.54479	0.502695	5.0623	4.14e-07	5.54e-06	184.218	1468.47
LDHB	8562.52	2.53974	0.30323	8.37563	5.49e-17	8.25e-15	1709.51	10520.5
KCNIP3	275.646	2.52806	0.526614	4.80059	1.58e-06	1.79e-05	59.1573	337.5
RASEF	1550.2	2.52317	0.500645	5.03983	4.66e-07	6.16e-06	426.06	1871.38
CXCL5	393.764	2.51599	0.692154	3.63502	0.000277961	0.001575	76.5151	484.406
RASSF9	734.314	2.51405	0.377674	6.65667	2.8e-11	1.14e-09	175.269	894.042
ORC1	148.414	2.51339	0.410725	6.11938	9.39e-10	2.52e-08	29.9053	182.273
TMC5	764.658	2.51058	0.649675	3.86436	0.000111382	0.000718516	244.969	913.141
AL589743.1	185.105	2.50554	0.449402	5.57527	2.47e-08	4.62e-07	51.4465	223.294
AKR1C2	16592.3	2.50336	0.481125	5.20313	1.96e-07	2.88e-06	4328.72	20096.2
NEK2	213.675	2.49866	0.551745	4.52864	5.94e-06	5.66e-05	27.9761	266.732
CHRNA5	888.482	2.49821	0.625225	3.99571	6.45e-05	0.000450728	40.3126	1154.8
LIPH	170.473	2.49605	0.610003	4.09186	4.28e-05	0.000315056	40.838	207.511
CAPN6	258.811	2.49424	0.742443	3.3595	0.000780827	0.00377501	45.7359	319.69
FAM227A	108.937	2.48929	0.560212	4.44347	8.85e-06	8.03e-05	26.5681	132.471
B4GALNT2	127.893	2.48617	0.880151	2.82471	0.00473234	0.0171748	3.39134	234.167
TNFRSF4	284.839	2.48155	0.318499	7.79138	6.63e-15	6.21e-13	53.9368	350.811
SAPCD2	256.709	2.48125	0.444392	5.58348	2.36e-08	4.43e-07	58.396	313.37
MROH1	5383.04	2.47154	0.485424	5.0915	3.55e-07	4.83e-06	1305.52	6548.05
SFMBT2	1821.87	2.47074	0.373623	6.61292	3.77e-11	1.47e-09	515.39	2195.15
LUM	15720.3	2.46667	0.47634	5.17838	2.24e-07	3.22e-06	2668.83	19449.3
ELL3	119.363	2.46659	0.438212	5.62875	1.82e-08	3.51e-07	24.1829	146.557
COX4I2	116.036	2.46295	0.393911	6.25257	4.04e-10	1.2e-08	18.3954	143.933
BCL11A	216.907	2.46235	0.488585	5.03975	4.66e-07	6.16e-06	40.9086	267.193
C1orf106	1027.51	2.46164	0.57087	4.31209	1.62e-05	0.000135298	190.954	1266.52
IGDCC4	169.619	2.45506	0.480093	5.11372	3.16e-07	4.37e-06	40.2411	206.585
CTSK	2235.97	2.45206	0.344651	7.11462	1.12e-12	6.41e-11	319.66	2783.49
NUF2	146.842	2.44982	0.494973	4.94939	7.44e-07	9.25e-06	23.8694	181.977
ITGA2	881.506	2.44764	0.316175	7.74142	9.83e-15	8.9e-13	214.351	1072.12
KRT222	255.513	2.44659	0.617597	3.96146	7.45e-05	0.00050978	52.176	313.61
OPHN1	584.012	2.44282	0.330449	7.39243	1.44e-13	1.01e-11	202.891	692.904
CTD-2517M22.14	686.351	2.43851	0.412992	5.90451	3.54e-09	8.26e-08	241.387	813.484
GJA5	1087.77	2.43327	0.387197	6.28433	3.29e-10	1e-08	273.892	1320.31
TTK	126.501	2.43196	0.464356	5.23727	1.63e-07	2.46e-06	23.2893	155.99
KCNJ16	467.935	2.43078	0.695016	3.49744	0.000469749	0.00247173	125.897	565.66
FNDC1	2673.34	2.43013	0.500874	4.85179	1.22e-06	1.43e-05	305.715	3349.8
LPCAT1	6893.85	2.42884	0.278336	8.72627	2.63e-18	5.49e-16	1754.62	8362.2
RNF157	539.186	2.42659	0.379758	6.38983	1.66e-10	5.43e-09	146.142	651.485
GALNT7	924.895	2.42574	0.272009	8.91787	4.75e-19	1.15e-16	235.702	1121.81
RP11-90L1.8	719.084	2.42448	0.531393	4.5625	5.05e-06	4.91e-05	250.835	852.869
PGBD5	1632.76	2.41793	0.513641	4.70742	2.51e-06	2.68e-05	422.779	1978.47
RASL11B	162.499	2.41764	0.406889	5.94177	2.82e-09	6.73e-08	35.7319	198.718
PBX1	3470.62	2.41195	0.324883	7.42405	1.14e-13	8.17e-12	920.49	4199.23
MECOM	989.169	2.41029	0.339943	7.09029	1.34e-12	7.49e-11	267.424	1195.38
PCDHGB1	158.804	2.41014	0.651987	3.69661	0.000218498	0.00127452	70.3174	184.086
DUSP4	1764.8	2.40461	0.469383	5.12292	3.01e-07	4.2e-06	343.84	2170.79
SEMA3C	712.306	2.40024	0.477837	5.02313	5.08e-07	6.66e-06	107.358	885.148
CRMP1	311.268	2.39671	0.275983	8.68428	3.81e-18	7.61e-16	72.2578	379.557
PDE4D	2641.32	2.39402	0.329018	7.27624	3.43e-13	2.23e-11	793.36	3169.31
TNC	7108	2.39358	0.563564	4.24722	2.16e-05	0.000175259	1972.26	8575.35
CYBA	15114.2	2.3901	0.322905	7.40186	1.34e-13	9.49e-12	4181.18	18237.9
TMC7	108.688	2.38723	0.280269	8.51766	1.63e-17	2.7e-15	26.7996	132.085
BICDL1	528.286	2.38232	0.348893	6.82824	8.6e-12	3.98e-10	131.927	641.532
TRIM7	138.232	2.38203	0.406317	5.86249	4.56e-09	1.03e-07	21.8609	171.481
CRABP2	346.738	2.37692	0.566377	4.1967	2.71e-05	0.000211912	50.7813	431.297
DUXAP8	167.61	2.3715	0.469638	5.04964	4.43e-07	5.89e-06	39.7122	204.152
KIF21B	1948.35	2.36898	0.382807	6.18845	6.08e-10	1.71e-08	601.414	2333.2
F2RL3	972.072	2.36871	0.483868	4.89536	9.81e-07	1.18e-05	201.235	1192.31
MPZ	486.48	2.36734	0.482154	4.90991	9.11e-07	1.1e-05	111.101	593.732
CABYR	121.668	2.3615	0.363566	6.49537	8.28e-11	2.95e-09	28.6563	148.243
PFKP	2549.01	2.36014	0.378936	6.22835	4.71e-10	1.38e-08	582.41	3110.9
PODXL	5736.49	2.36003	0.244086	9.66885	4.09e-22	2.02e-19	1614.13	6914.31
MFAP2	553.229	2.35675	0.461366	5.1082	3.25e-07	4.5e-06	116.274	678.073
BCYRN1	191.795	2.35513	0.448531	5.25077	1.51e-07	2.32e-06	27.9767	238.6
CEMIP	1030.23	2.3542	0.637772	3.69129	0.000223119	0.00129715	333.529	1229.29
GPR35	338.465	2.35362	0.537889	4.37566	1.21e-05	0.000105368	81.0833	412.003
ARHGEF39	262.22	2.35182	0.449463	5.23252	1.67e-07	2.51e-06	56.5954	320.969
KIF14	265.332	2.3494	0.460918	5.09722	3.45e-07	4.71e-06	66.0208	322.279
RP3-340N1.2	126.317	2.34832	0.475641	4.93716	7.93e-07	9.78e-06	31.7665	153.331
LAMA3	1303.13	2.34787	0.334243	7.02443	2.15e-12	1.13e-10	285.157	1593.98
PLCB4	178.474	2.34199	0.384893	6.08479	1.17e-09	3.06e-08	53.639	214.141
MGAT3	162.66	2.33981	0.377142	6.20407	5.5e-10	1.58e-08	31.6173	200.101
DCLK1	311.542	2.3361	0.38687	6.03847	1.56e-09	3.97e-08	80.857	377.452
CYP1B1	5839.91	2.33591	0.547815	4.26405	2.01e-05	0.000164092	1147.73	7180.54
COL10A1	853.264	2.33393	0.556542	4.19363	2.75e-05	0.000214595	159.772	1051.4
TK1	933.878	2.3293	0.314484	7.40674	1.29e-13	9.21e-12	227.89	1135.59
NOX4	221.615	2.32714	0.440949	5.27757	1.31e-07	2.04e-06	52.3017	269.99
BLM	226.175	2.32478	0.373434	6.2254	4.8e-10	1.41e-08	44.0086	278.222
ARL14	362.131	2.32163	0.698836	3.32214	0.000893292	0.00423408	55.4227	449.762
CYP27B1	181.967	2.31976	0.468627	4.95011	7.42e-07	9.22e-06	48.3789	220.135
DCDC2	2696.71	2.31961	0.440765	5.2627	1.42e-07	2.19e-06	683.4	3271.94
COL3A1	140785	2.3108	0.439693	5.2555	1.48e-07	2.27e-06	27167	173247
ADGRG1	3348.24	2.31021	0.389088	5.93751	2.89e-09	6.89e-08	971.239	4027.38
RGS5	9600.42	2.30828	0.292122	7.90177	2.75e-15	2.75e-13	2282.9	11691.1
BCL2L10	1109.68	2.30387	0.6581	3.50079	0.000463889	0.00244355	236.959	1359.03
PTTG1	344.785	2.30252	0.490967	4.68977	2.74e-06	2.88e-05	67.7334	423.943
SPARCL1	8314.14	2.3014	0.392477	5.86379	4.52e-09	1.03e-07	1313.41	10314.3
PDGFA	2917.58	2.30061	0.360324	6.38483	1.72e-10	5.58e-09	694.444	3552.76
IRX3	410.55	2.3005	0.555127	4.14409	3.41e-05	0.00025882	87.1635	502.946
ASPM	566.648	2.29927	0.457113	5.02998	4.91e-07	6.44e-06	148.947	685.992
MGP	7427.64	2.29896	0.39909	5.7605	8.39e-09	1.77e-07	1354.81	9162.73
CCNB1	660.583	2.29808	0.464084	4.95186	7.35e-07	9.15e-06	121.514	814.603
ADAMTS14	316.865	2.29599	0.461941	4.97031	6.68e-07	8.45e-06	69.1771	387.633
ALDH3A1	122.028	2.29429	0.728202	3.15063	0.00162919	0.00701522	29.226	148.542
ACAN	241.98	2.29352	0.596952	3.84206	0.000122008	0.00077507	42.1072	299.087
BCAS1	161.958	2.28263	0.677152	3.37093	0.000749161	0.00364451	16.6565	203.472
RP11-314N13.9	102.881	2.27598	0.437666	5.20028	1.99e-07	2.92e-06	30.3606	123.602
RASGRF2	577.084	2.27355	0.291611	7.79654	6.36e-15	5.99e-13	138.761	702.319
HIST1H2AG	568.494	2.27249	0.421763	5.38809	7.12e-08	1.18e-06	189.292	676.837
TUBB3	919.884	2.26959	0.39751	5.7095	1.13e-08	2.31e-07	105.584	1152.54
NOV	338.082	2.26947	0.453304	5.0065	5.54e-07	7.17e-06	82.7114	411.045
RP11-356J5.12	542.858	2.26624	0.349936	6.47614	9.41e-11	3.31e-09	129.286	661.021
EPB41L1	1848.68	2.26452	0.2822	8.02451	1.02e-15	1.12e-13	496.581	2234.99
BASP1	5882.38	2.26068	0.454302	4.97617	6.49e-07	8.24e-06	1460.2	7145.86
GNB5	5020.72	2.25779	0.319739	7.06134	1.65e-12	8.96e-11	1467.75	6035.85
EBF1	588.419	2.25232	0.297371	7.57412	3.62e-14	2.9e-12	157.255	711.609
CH507-528H12.1	812.149	2.25216	0.493365	4.56489	5e-06	4.87e-05	186.573	990.885
SMOC2	1849.62	2.24786	0.476869	4.71379	2.43e-06	2.6e-05	351.451	2277.67
CILP2	640.879	2.24571	0.587533	3.82226	0.000132234	0.000829566	111.667	792.082
IGFBP5	14603.9	2.24487	0.333832	6.72454	1.76e-11	7.41e-10	3833.09	17681.3
GRAMD1B	1414.53	2.24362	0.331243	6.77333	1.26e-11	5.57e-10	353.425	1717.71
TICRR	115.671	2.24324	0.467365	4.79976	1.59e-06	1.79e-05	36.0261	138.426
CH507-513H4.1	812.541	2.24265	0.493246	4.54671	5.45e-06	5.24e-05	187.546	991.111
SLC2A5	186.499	2.24114	0.6245	3.5887	0.000332332	0.00183618	41.198	228.014
PRSS35	109.231	2.23989	0.435477	5.14353	2.7e-07	3.81e-06	21.2161	134.378
SULT1C2	279.294	2.23924	0.603035	3.71328	0.000204588	0.00120529	51.5791	344.356
HSPB8	1086.43	2.23906	0.408919	5.47556	4.36e-08	7.65e-07	261.05	1322.25
MMP28	149.417	2.23221	0.451129	4.94806	7.5e-07	9.29e-06	34.4978	182.251
CDCA7	167.468	2.23072	0.443831	5.02604	5.01e-07	6.56e-06	29.4205	206.91
ABLIM2	752.213	2.22956	0.394487	5.65179	1.59e-08	3.12e-07	228.33	901.894
SLC51B	159.806	2.22794	0.570527	3.90505	9.42e-05	0.000623343	40.834	193.798
CDKN2A	181.157	2.22783	0.334459	6.66098	2.72e-11	1.11e-09	43.2099	220.571
VWF	11437.4	2.22245	0.364093	6.10407	1.03e-09	2.74e-08	2561.57	13973.4
WNT4	627.233	2.22025	0.478464	4.64038	3.48e-06	3.56e-05	150.61	763.41
BNC2	458.743	2.21753	0.301017	7.36682	1.75e-13	1.19e-11	148.584	547.36
RHPN1	838.004	2.21741	0.304384	7.28492	3.22e-13	2.11e-11	216.502	1015.58
DEFB1	4112.95	2.21491	0.532458	4.15978	3.19e-05	0.000243813	851.93	5044.67
PCDHB10	126.697	2.21476	0.361995	6.1182	9.46e-10	2.53e-08	32.5309	153.601
CLIC5	277.582	2.21243	0.391587	5.64991	1.61e-08	3.15e-07	91.6149	330.716
PTPN14	3469.55	2.20854	0.292027	7.5628	3.94e-14	3.12e-12	1185.91	4122.02
CACNA1C	1069.48	2.20745	0.314424	7.0206	2.21e-12	1.16e-10	371.055	1269.04
CTH	14022.6	2.20718	0.571289	3.86351	0.000111768	0.000720622	4627.15	16707.1
SLC6A6	2829.75	2.2035	0.329226	6.69297	2.19e-11	9.05e-10	824.763	3402.6
CDKN3	147.799	2.19539	0.431725	5.08515	3.67e-07	4.97e-06	29.396	181.629
MAPT	214.365	2.1932	0.41441	5.29234	1.21e-07	1.9e-06	65.4466	256.913
SLC7A5	3838.44	2.19243	0.371281	5.90506	3.53e-09	8.24e-08	957.646	4661.53
EVA1C	1939.72	2.19216	0.280031	7.82829	4.95e-15	4.76e-13	494.155	2352.74
PRR16	163.037	2.19111	0.410489	5.33782	9.41e-08	1.51e-06	32.0567	200.46
BDNF	125.549	2.18927	0.526338	4.15943	3.19e-05	0.000244107	25.4845	154.139
POF1B	222.829	2.18332	0.727188	3.00241	0.0026785	0.0106304	54.4953	270.924
CAPG	1733.96	2.1819	0.443933	4.91493	8.88e-07	1.08e-05	360.468	2126.39
NHS	219.508	2.18145	0.335441	6.50323	7.86e-11	2.82e-09	81.774	258.86
HIST1H4I	152.095	2.17878	0.384717	5.66333	1.48e-08	2.94e-07	68.1387	176.082
TNFSF4	237.297	2.177	0.378614	5.74992	8.93e-09	1.87e-07	62.3605	287.279
PHLDA3	995.757	2.1697	0.286263	7.57939	3.47e-14	2.82e-12	249.839	1208.88
KIF23	240.39	2.16742	0.41505	5.22208	1.77e-07	2.64e-06	47.0207	295.638
SRPX2	861.048	2.16707	0.386988	5.59983	2.15e-08	4.06e-07	232.561	1040.62
ADAM23	108.321	2.16551	0.489793	4.42129	9.81e-06	8.79e-05	19.4637	133.709
SCN4B	345.526	2.16351	0.43045	5.02617	5e-07	6.56e-06	71.8915	423.708
HACD1	153.933	2.16173	0.352392	6.13444	8.55e-10	2.31e-08	37.9769	187.063
CCNE1	134.208	2.16153	0.4486	4.8184	1.45e-06	1.66e-05	26.7322	164.916
HAGHL	490.345	2.15634	0.369155	5.84129	5.18e-09	1.15e-07	115.386	597.477
CXorf36	1200.72	2.15389	0.335734	6.41548	1.4e-10	4.66e-09	284.435	1462.51
FHDC1	159.437	2.15366	0.368883	5.83833	5.27e-09	1.17e-07	43.2753	192.626
NOL3	1864.68	2.15244	0.255518	8.4238	3.64e-17	5.69e-15	546.868	2241.2
COL6A3	23051.6	2.14743	0.374333	5.73668	9.66e-09	2e-07	5796.99	27981.5
DEPDC1	150.261	2.1438	0.505938	4.23728	2.26e-05	0.00018193	31.6764	184.143
PARPBP	126.949	2.1385	0.34281	6.23814	4.43e-10	1.31e-08	31.1845	154.31
HIST3H2A	166.262	2.13541	0.444229	4.807	1.53e-06	1.74e-05	39.438	202.497
DKK2	160.364	2.13525	0.483995	4.41172	1.03e-05	9.12e-05	42.5574	194.024
ZMYND15	1327.63	2.13472	0.398391	5.35836	8.4e-08	1.37e-06	325.704	1613.9
GAL3ST4	266.224	2.12752	0.314775	6.75887	1.39e-11	6e-10	63.9136	324.027
EFEMP1	6058.37	2.11873	0.475668	4.45421	8.42e-06	7.69e-05	1086.29	7478.97
RGMA	217.935	2.1176	0.431802	4.90411	9.39e-07	1.13e-05	53.7775	264.837
TRIL	314.186	2.11739	0.361909	5.85063	4.9e-09	1.1e-07	102.318	374.72
TNFAIP6	197.207	2.11359	0.488879	4.32334	1.54e-05	0.00012929	31.4717	244.56
CTD-2020K17.1	535.862	2.1134	0.446479	4.73349	2.21e-06	2.38e-05	146.758	647.035
SLC26A2	1894.63	2.1121	0.493554	4.27937	1.87e-05	0.000154188	419.167	3431.52
CCDC78	180.991	2.10855	0.406486	5.18727	2.13e-07	3.09e-06	46.4749	219.425
HKDC1	1594	2.1065	0.500718	4.20695	2.59e-05	0.000203716	558.255	1889.93
TMEM246	560.701	2.10524	0.32648	6.44828	1.13e-10	3.89e-09	168.132	672.864
SLITRK4	125.735	2.10433	0.522875	4.02455	5.71e-05	0.000406182	29.7751	153.152
COL4A1	39810.1	2.1041	0.289926	7.25739	3.95e-13	2.53e-11	12122.7	47720.8
BAIAP2L2	386.793	2.09791	0.570033	3.68033	0.000232935	0.00134541	77.0465	475.293
MAP9	596.125	2.09677	0.337228	6.21767	5.05e-10	1.47e-08	223.559	702.572
MRAS	1370.99	2.09641	0.338391	6.19524	5.82e-10	1.64e-08	355.382	1661.17
BUB1	268.607	2.09446	0.476829	4.39248	1.12e-05	9.84e-05	63.8977	327.096
NDUFA4L2	909.713	2.09161	0.287084	7.28569	3.2e-13	2.1e-11	180.311	1118.11
PTGDS	4731.54	2.08884	0.636133	3.28365	0.0010247	0.00473979	1114.71	5764.92
HS3ST2	144.251	2.08773	0.490421	4.25701	2.07e-05	0.000168661	36.8973	174.924
HIST1H2AI	120.999	2.08736	0.539388	3.86987	0.000108892	0.000705088	84.7121	131.366
PCDHGA5	239.22	2.08648	0.511861	4.07627	4.58e-05	0.000334888	111.335	275.759
CDHR2	8685.83	2.08511	0.574838	3.62731	0.000286392	0.00161558	2052.42	10581.1
FBLN1	5084.79	2.08494	0.459835	4.5341	5.79e-06	5.53e-05	1111.42	6220.03
FAT1	11236.8	2.08315	0.32749	6.36095	2.01e-10	6.42e-09	3760.97	13372.8
CTBP2	2431.01	2.08176	0.270648	7.69176	1.45e-14	1.25e-12	749.538	2911.43
SEMA3B	1552.59	2.08156	0.586656	3.54818	0.000387899	0.0021033	423.171	1875.28
CLMP	423.916	2.07966	0.519272	4.00494	6.2e-05	0.000435617	124.479	509.47
HMMR	229.816	2.07862	0.508473	4.08797	4.35e-05	0.000320293	54.0899	280.024
GREM1	749.945	2.07713	0.684573	3.0342	0.00241177	0.00972999	101.177	935.307
OPN3	3797.26	2.07661	0.362889	5.72244	1.05e-08	2.15e-07	1024.45	4589.5
LGI2	234.693	2.07587	0.393609	5.27395	1.34e-07	2.07e-06	53.444	286.478
AGA	2204.89	2.07561	0.334922	6.19731	5.74e-10	1.63e-08	661.486	2645.86
CCR6	122.083	2.07483	0.64047	3.23955	0.0011972	0.00541774	25.6657	149.631
CASC15	279.571	2.07471	0.447121	4.64016	3.48e-06	3.56e-05	76.6473	337.549
RASGEF1A	143.699	2.07278	0.417281	4.96735	6.79e-07	8.55e-06	34.3637	174.937
F13A1	1762.37	2.06433	0.459544	4.49212	7.05e-06	6.57e-05	462.997	2133.62
AKR1B1	2882.9	2.06327	0.439529	4.69429	2.68e-06	2.82e-05	810.711	3474.95
ALPK3	3983.86	2.06213	0.366763	5.62251	1.88e-08	3.62e-07	1286.97	4754.4
ITGA11	1033.17	2.06127	0.418295	4.9278	8.32e-07	1.02e-05	319.671	1237.03
PRC1	685.981	2.05906	0.441899	4.65958	3.17e-06	3.27e-05	181.011	830.258
BRINP1	152.624	2.05763	0.523478	3.9307	8.47e-05	0.000569489	46.5542	182.93
COL12A1	5362.43	2.05702	0.456882	4.50231	6.72e-06	6.3e-05	1241.58	6539.81
FURIN	75616.7	2.05701	0.474336	4.33662	1.45e-05	0.000122578	23601.7	90478.1
DOK5	148.562	2.05652	0.352728	5.83032	5.53e-09	1.22e-07	33.6291	181.399
ARHGAP18	2257.92	2.05578	0.380287	5.40588	6.45e-08	1.08e-06	570.211	2740.12
CTLA4	150.309	2.05287	0.598975	3.42731	0.000609602	0.00306678	26.7935	185.599
TBC1D30	309.003	2.05215	0.35009	5.86178	4.58e-09	1.03e-07	102.088	368.122
AC092171.4	347.826	2.05101	0.341546	6.00507	1.91e-09	4.74e-08	112.324	415.112
AIF1L	852.362	2.0502	0.402655	5.0917	3.55e-07	4.83e-06	285.075	1014.44
APOD	425.687	2.04968	0.646304	3.17138	0.00151715	0.00661648	56.4115	531.195
MTMR7	330.279	2.0493	0.560516	3.6561	0.000256086	0.00146617	91.0274	398.637
GJC1	737.233	2.04918	0.297364	6.89115	5.53e-12	2.66e-10	237.214	880.096
TMEM156	411.977	2.04759	0.46507	4.40276	1.07e-05	9.43e-05	131.381	492.147
ACTA2-AS1	230.16	2.04674	0.446389	4.58511	4.54e-06	4.47e-05	68.2941	276.407
FRMD3	594.547	2.04623	0.496117	4.12449	3.72e-05	0.000278468	168.29	716.335
PFKM	1978.02	2.04558	0.332389	6.15416	7.55e-10	2.06e-08	582.256	2376.81
PDPN	527.141	2.04417	0.514814	3.97069	7.17e-05	0.000492098	76.0763	656.017
MMP2	10098.7	2.04346	0.39816	5.13227	2.86e-07	4.01e-06	1812.98	12466.1
LOX	1609.53	2.04102	0.365862	5.57865	2.42e-08	4.54e-07	356.101	1967.65
PRDM6	145.576	2.03869	0.308892	6.60001	4.11e-11	1.59e-09	42.648	174.984
TNFSF15	119.904	2.03837	0.451778	4.5119	6.43e-06	6.06e-05	33.7747	144.512
GJA1	2276.11	2.03588	0.345904	5.88567	3.96e-09	9.13e-08	612.92	2751.3
CDC45	127.699	2.03474	0.423732	4.80195	1.57e-06	1.78e-05	29.196	155.842
MAP1A	679.388	2.0345	0.315651	6.44542	1.15e-10	3.95e-09	191.257	818.853
RAB3C	318.135	2.03398	0.659847	3.0825	0.00205272	0.00852612	117.014	375.598
BUB1B	193.852	2.03207	0.471838	4.30671	1.66e-05	0.000138146	54.0899	233.784
TWIST1	128.199	2.03021	0.556475	3.64834	0.000263942	0.00150438	17.2887	159.887
PCDHGB2	350.867	2.02985	0.527265	3.84977	0.000118229	0.000754832	157.286	406.176
PTGER3	202.022	2.02899	0.522954	3.87987	0.000104514	0.000682771	55.7777	243.806
ZNF221	111.215	2.0289	0.397534	5.10372	3.33e-07	4.59e-06	45.886	129.88
FAM110D	191.68	2.02527	0.374009	5.41503	6.13e-08	1.04e-06	52.2022	231.531
PYCR1	1412.58	2.02496	0.332229	6.09506	1.09e-09	2.88e-08	346.911	1717.06
SEMA3A	207.815	2.0247	0.432432	4.68212	2.84e-06	2.97e-05	63.1228	249.156
CD248	1859.47	2.02325	0.322121	6.28103	3.36e-10	1.02e-08	367.82	2285.65
RASL12	399.76	2.01904	0.348504	5.79345	6.9e-09	1.49e-07	104.629	484.083
SPATC1L	283.559	2.01712	0.29697	6.79233	1.1e-11	4.96e-10	80.1595	341.673
LINC01140	109.729	2.01233	0.407308	4.94057	7.79e-07	9.64e-06	29.4841	132.657
RAB3A	187.787	2.01176	0.272284	7.38848	1.49e-13	1.04e-11	57.6454	224.971
ATP1B1	30226.1	2.01096	0.407256	4.93781	7.9e-07	9.76e-06	9892.05	36035.9
DEPDC1B	106.445	2.0063	0.504048	3.98038	6.88e-05	0.000475577	28.9348	128.59
ADGRB2	109.199	2.0052	0.396012	5.06349	4.12e-07	5.51e-06	27.8511	132.441
FAM111B	169.301	2.0029	0.421653	4.75011	2.03e-06	2.23e-05	45.4677	204.682
KIAA1462	2516.3	2.00248	0.303567	6.59652	4.21e-11	1.62e-09	753.739	3019.88
ARHGEF4	352.548	2.00239	0.409494	4.88992	1.01e-06	1.21e-05	112.031	421.267
VGLL3	537.111	1.99944	0.453221	4.41163	1.03e-05	9.12e-05	206.174	631.664
MDFI	348.651	1.99768	0.417705	4.78251	1.73e-06	1.94e-05	84.2081	424.206
ALDH18A1	6298.42	1.99762	0.34105	5.85726	4.71e-09	1.06e-07	2013.98	7522.54
CTD-2231E14.2	178.59	1.9968	0.395685	5.04644	4.5e-07	5.98e-06	84.8255	205.379
NAV3	368.478	1.99631	0.453503	4.40198	1.07e-05	9.46e-05	133.803	435.528
GCNT3	142.75	1.99602	0.561754	3.5532	0.00038058	0.0020664	44.4243	170.842
MMP9	2504.63	1.99276	0.672985	2.96108	0.00306559	0.0119011	273.953	3141.96
OMD	238.702	1.99177	0.513852	3.87616	0.000106119	0.000691019	52.1049	292.015
RP11-441O15.3	183.277	1.99036	0.472602	4.21149	2.54e-05	0.000200579	63.3737	217.535
ALDH1L2	379.431	1.98883	0.371788	5.34936	8.83e-08	1.43e-06	106.184	457.501
PKP3	146.465	1.98873	0.821442	2.42103	0.0154768	0.0451929	44.8426	175.5
CDR1-AS	584.043	1.98817	0.495287	4.01419	5.97e-05	0.000421829	264.109	675.453
ISG20	4122.45	1.98591	0.348218	5.70307	1.18e-08	2.39e-07	1002.48	5013.88
SPECC1	913.994	1.98583	0.239659	8.28605	1.17e-16	1.66e-14	295.773	1090.63
RECQL4	612.488	1.98564	0.338131	5.87238	4.3e-09	9.83e-08	172.963	738.066
SNPH	241.373	1.98224	0.32172	6.16138	7.21e-10	1.98e-08	89.8001	284.68
LINC00665	292.626	1.97805	0.467806	4.22837	2.35e-05	0.00018838	88.7735	350.87
ORC6	140.096	1.97765	0.336585	5.87562	4.21e-09	9.65e-08	36.6908	169.64
RP11-704M14.1	251.929	1.97492	0.508254	3.8857	0.000102036	0.000668572	74.4412	302.64
ADAM22	227.327	1.97274	0.400555	4.92502	8.44e-07	1.03e-05	76.6977	270.364
MESP1	259.16	1.97259	0.354578	5.56319	2.65e-08	4.92e-07	77.7704	310.985
HIST2H3C	453.431	1.97257	0.684365	2.88233	0.00394742	0.014733	238.489	514.843
NDC80	188.836	1.97051	0.4642	4.24495	2.19e-05	0.000176563	46.6927	229.448
ABC13-47488600E17.1	145.207	1.96886	0.618599	3.18277	0.00145874	0.00639403	51.198	172.067
CACNA1H	5068.52	1.96874	0.501684	3.92426	8.7e-05	0.000582341	1768.48	6011.39
HIST2H3A	298.901	1.96761	0.729792	2.69612	0.00701518	0.023841	155.69	339.819
KCNG2	121.899	1.96342	0.502119	3.91026	9.22e-05	0.000612224	55.1553	140.968
RP11-426C22.5	150.677	1.95979	0.366843	5.3423	9.18e-08	1.48e-06	69.8718	173.765
KSR1	2310.77	1.95891	0.241519	8.11078	5.03e-16	6.05e-14	964.536	2695.41
FAM83A-AS1	2150.63	1.95702	0.657755	2.97529	0.00292707	0.0114608	895.851	2509.14
GRAMD4	15918.5	1.95583	0.417222	4.68774	2.76e-06	2.9e-05	6013.33	18748.5
GLRB	232.547	1.95563	0.441791	4.42659	9.57e-06	8.6e-05	66.4895	279.992
EHF	450.952	1.95157	0.472161	4.13328	3.58e-05	0.000269786	152.258	536.294
FST	8897.37	1.95148	0.462265	4.22156	2.43e-05	0.00019347	2551.37	10710.5
PCNT	4869.56	1.94673	0.35373	5.50342	3.72e-08	6.65e-07	1638.03	5792.86
CPA3	141.765	1.94454	0.677029	2.87217	0.00407668	0.0151407	28.5726	174.105
SEMA5B	286.609	1.94413	0.300506	6.46951	9.83e-11	3.44e-09	84.5276	344.347
PCSK1N	179.175	1.94183	0.760247	2.55421	0.0106429	0.0335014	58.2597	213.723
TMED6	595.638	1.93905	0.695622	2.7875	0.00531164	0.018911	123.032	730.668
CRTAC1	130.865	1.93817	0.713661	2.71581	0.0066113	0.0226864	33.0948	158.8
KLHL29	1554.37	1.93707	0.341335	5.67497	1.39e-08	2.77e-07	645.258	1814.12
DLGAP5	208.823	1.93638	0.472889	4.0948	4.23e-05	0.000311843	43.281	256.121
PTGFR	218.437	1.93544	0.477713	4.05147	5.09e-05	0.000366246	83.8736	256.884
CD109	790.133	1.93304	0.327875	5.89567	3.73e-09	8.63e-08	263.685	940.547
CDK1	392.912	1.9321	0.400946	4.81885	1.44e-06	1.65e-05	83.5558	481.299
UNC5B	2132.08	1.92703	0.269583	7.14819	8.79e-13	5.1e-11	633.579	2560.22
ITIH5	704.352	1.92641	0.441495	4.36338	1.28e-05	0.0001105	230.947	839.611
FRZB	814.997	1.92639	0.418806	4.59971	4.23e-06	4.21e-05	151.601	1004.54
ATP8B3	224.413	1.9253	0.357103	5.39145	6.99e-08	1.16e-06	77.1661	266.483
MIR4435-2HG	1361.03	1.92472	0.271216	7.09663	1.28e-12	7.2e-11	369.288	1644.38
KRT80	1252.08	1.9238	0.631042	3.0486	0.00229907	0.00934861	216.359	1548
CCDC102B	646.768	1.92243	0.299233	6.42452	1.32e-10	4.46e-09	186.59	778.247
HIST2H4A	1338.13	1.92183	0.37006	5.19331	2.07e-07	3.01e-06	754.442	1504.9
CDH15	136.959	1.92171	0.606455	3.16876	0.00153093	0.00665613	56.7457	159.877
RP11-1246C19.1	137.201	1.9216	0.431202	4.45638	8.34e-06	7.63e-05	52.0884	161.519
GRAMD1A	3618.51	1.9186	0.236044	8.12815	4.36e-16	5.43e-14	1237.12	4298.91
C9orf173-AS1	119.439	1.91833	0.553063	3.46856	0.000523265	0.00270562	46.3406	140.324
SRRM3	118.806	1.9183	0.472806	4.05727	4.96e-05	0.000358873	48.3605	138.934
CHRDL1	571.06	1.917	0.776652	2.46828	0.0135764	0.040573	84.9934	709.936
HSPA12B	676.486	1.91635	0.25501	7.51482	5.7e-14	4.32e-12	208.548	810.182
KIF4A	254.859	1.91574	0.454612	4.21402	2.51e-05	0.000198676	66.3812	308.71
ITM2A	859.547	1.91431	0.382704	5.00206	5.67e-07	7.32e-06	223.267	1041.34
HK2	2446.74	1.91402	0.420003	4.55717	5.18e-06	5.02e-05	826.792	2909.58
CDCA8	161.712	1.91329	0.374985	5.1023	3.36e-07	4.61e-06	41.181	196.149
RP11-462L8.1	167.177	1.91264	0.524982	3.64324	0.000269229	0.00153127	60.9391	197.53
PLK1	375.751	1.91151	0.456512	4.18721	2.82e-05	0.000219971	91.2097	457.049
FAM127C	437.404	1.91109	0.229015	8.34479	7.13e-17	1.05e-14	130.664	525.043
GPX8	753.127	1.90654	0.310202	6.1461	7.94e-10	2.16e-08	155.224	923.956
PRKCDBP	1147.37	1.90506	0.280149	6.80016	1.05e-11	4.74e-10	328.711	1381.28
ROR2	432.286	1.90454	0.403349	4.72182	2.34e-06	2.51e-05	120.644	521.327
GATSL2	143.26	1.9043	0.348925	5.45763	4.83e-08	8.39e-07	61.4537	166.633
EFNA5	350.087	1.90351	0.415507	4.58117	4.62e-06	4.54e-05	122.597	415.084
PDGFRB	8671.61	1.90078	0.306648	6.19858	5.7e-10	1.62e-08	2476.72	10441.6
CHN1	388.479	1.8984	0.331341	5.72944	1.01e-08	2.08e-07	79.1022	476.873
PLCD3	484.435	1.8984	0.339294	5.59513	2.2e-08	4.16e-07	152.536	579.264
DNAH17	190.348	1.89573	0.525897	3.60476	0.00031244	0.00174059	61.8531	227.061
COL5A1	18016.2	1.89056	0.423836	4.46059	8.17e-06	7.49e-05	5054.15	21719.7
FAM86JP	126.346	1.8902	0.407475	4.63882	3.5e-06	3.58e-05	44.673	149.682
LOXL1	1195.45	1.88958	0.430799	4.38622	1.15e-05	0.000100929	288.048	1454.71
KIAA1211L	390.453	1.8895	0.332307	5.686	1.3e-08	2.61e-07	139.803	462.068
SHCBP1	229.694	1.88402	0.432097	4.36017	1.3e-05	0.00011182	53.6645	279.988
ADGRG3	653.433	1.88085	0.501209	3.75262	0.000174997	0.00105566	205.578	781.392
GSN	15274.1	1.88029	0.29726	6.32541	2.53e-10	7.95e-09	4565.36	18333.7
ASRGL1	698.922	1.87561	0.454368	4.12795	3.66e-05	0.000275171	240.646	829.859
C9orf172	1043.68	1.87487	0.349718	5.3611	8.27e-08	1.35e-06	384.978	1231.88
RGS2	7227.53	1.87308	0.400843	4.67285	2.97e-06	3.09e-05	2025.48	8713.83
COLEC12	589.124	1.87225	0.517252	3.61961	0.00029505	0.00165862	127.788	720.935
COL5A2	10018.6	1.87094	0.388176	4.81982	1.44e-06	1.65e-05	2536.57	12156.3
COL4A2	39768.4	1.86801	0.296037	6.31008	2.79e-10	8.68e-09	15436.3	46720.4
FAM78B	188.548	1.86655	0.354894	5.25945	1.44e-07	2.22e-06	60.9045	225.017
ITGBL1	1787.48	1.86352	0.558026	3.33948	0.000839356	0.0040186	456.383	2167.79
TREM2	229.353	1.86138	0.46197	4.02922	5.6e-05	0.000399005	45.4799	281.888
ZNF382	188.189	1.8611	0.33308	5.58754	2.3e-08	4.34e-07	94.7628	214.883
DNM1	708.711	1.8593	0.433928	4.28482	1.83e-05	0.000150865	240.074	842.608
CEP55	155.936	1.85903	0.4427	4.19929	2.68e-05	0.000209685	28.5913	192.321
FLVCR1	903.158	1.85574	0.313727	5.91515	3.32e-09	7.8e-08	297.745	1076.13
RHOF	1350.6	1.85163	0.293921	6.29975	2.98e-10	9.19e-09	432.479	1612.92
RDH10	11353.3	1.8488	0.492177	3.75638	0.000172389	0.00104226	4055.57	13438.3
LAPTM4B	3916.69	1.84804	0.273361	6.76043	1.38e-11	5.95e-10	1213.12	4689.14
RAB3D	886.785	1.84786	0.327809	5.637	1.73e-08	3.37e-07	313.942	1050.45
RGS9	514.421	1.84663	0.438911	4.2073	2.58e-05	0.000203468	226.201	596.769
ITGB4	1643.46	1.84557	0.438444	4.20935	2.56e-05	0.000201958	462.988	1980.74
KIF20A	279.779	1.84503	0.479551	3.84741	0.000119372	0.000760722	73.9926	338.575
VWA7	346.066	1.84461	0.443789	4.15652	3.23e-05	0.000246927	130.423	407.678
SLC45A1	119.332	1.84433	0.401835	4.58977	4.44e-06	4.38e-05	40.081	141.975
COL4A3	303.836	1.84426	0.64867	2.84314	0.00446713	0.0163696	126.322	354.554
AF064858.6	805.159	1.83617	0.527302	3.48219	0.000497327	0.0025909	296.725	950.426
C9orf116	143.692	1.83386	0.345501	5.30783	1.11e-07	1.76e-06	43.5719	172.297
DOC2B	768.362	1.83295	0.399975	4.58266	4.59e-06	4.52e-05	278.968	908.189
TSPAN13	4523.4	1.83288	0.402435	4.55447	5.25e-06	5.07e-05	1568.72	5367.59
HIST1H2BG	235.515	1.83103	0.399764	4.58029	4.64e-06	4.56e-05	117.307	269.288
LGALS3	2804.61	1.82769	0.26649	6.85837	6.96e-12	3.29e-10	778.776	3383.42
PHYHIP	140.945	1.82617	0.474469	3.84886	0.000118667	0.000756943	41.8413	169.261
KYNU	6980.17	1.82473	0.367987	4.95866	7.1e-07	8.87e-06	2238.68	8334.88
PIF1	121.54	1.82469	0.381105	4.7879	1.69e-06	1.89e-05	38.7632	145.191
TPBG	587.121	1.82398	0.324745	5.61664	1.95e-08	3.73e-07	157.525	709.863
KCNE4	2020.5	1.82263	0.438233	4.15905	3.2e-05	0.000244435	667.887	2406.96
ABCA3	953.757	1.82059	0.478067	3.80823	0.000139964	0.000871055	242.204	1157.06
PKMYT1	220.045	1.82027	0.431623	4.21727	2.47e-05	0.000196452	73.099	262.03
RP1-232L22__B.1	221.646	1.818	0.472158	3.85042	0.000117917	0.000753433	65.9309	266.136
PDE4A	1229.51	1.81659	0.286941	6.33089	2.44e-10	7.68e-09	454.468	1450.95
GPD1L	773.725	1.81622	0.23208	7.82583	5.04e-15	4.82e-13	260.038	920.493
Telomerase-vert	1855.98	1.81552	0.537314	3.37888	0.000727809	0.00355997	1084.17	2076.5
FAM222A	687.654	1.81458	0.521958	3.47649	0.000508029	0.00263983	244.448	814.284
PLAU	1481.19	1.81062	0.364359	4.96931	6.72e-07	8.47e-06	277.032	1825.24
FNDC10	202.875	1.8104	0.389656	4.64615	3.38e-06	3.46e-05	58.0745	244.246
CERCAM	1525.66	1.8095	0.391981	4.61629	3.91e-06	3.95e-05	356.78	1859.62
MYEF2	188.803	1.80888	0.450158	4.01831	5.86e-05	0.000415606	69.7911	222.806
UNC13B	5123.96	1.80804	0.37191	4.86149	1.17e-06	1.37e-05	1997.34	6017.28
ZBTB38	8226.17	1.80676	0.311528	5.79968	6.64e-09	1.44e-07	3403.6	9604.04
HIST1H1B	225.749	1.80595	0.620942	2.90841	0.00363272	0.0137174	172.899	240.849
PCDHB11	127.818	1.80056	0.410327	4.38811	1.14e-05	0.000100201	60.4762	147.059
ZWINT	463.775	1.79887	0.379198	4.74387	2.1e-06	2.28e-05	120.118	561.963
KIAA1614	202.541	1.798	0.289691	6.2066	5.41e-10	1.56e-08	82.2677	236.904
WIPF3	166.103	1.79624	0.387233	4.63864	3.51e-06	3.58e-05	54.5202	197.984
LRRN2	323.892	1.79614	0.327195	5.48952	4.03e-08	7.14e-07	124.639	380.821
ANLN	429.385	1.79233	0.434206	4.12784	3.66e-05	0.000275215	120.703	517.58
OTUD7A	234.81	1.79118	0.283619	6.31543	2.69e-10	8.43e-09	105.128	271.863
KIAA1324L	534.567	1.79098	0.392457	4.56351	5.03e-06	4.9e-05	148.763	644.797
AHNAK2	1903.23	1.79052	0.49341	3.62888	0.000284655	0.00160728	675.78	2253.92
CDC20	321.192	1.78987	0.479993	3.72895	0.000192276	0.00114304	68.528	393.382
CRACR2B	1017.7	1.78859	0.336287	5.31863	1.05e-07	1.67e-06	330.335	1214.09
PFKFB2	1084.7	1.7879	0.314164	5.69097	1.26e-08	2.54e-07	434.176	1270.57
SGIP1	156.792	1.78686	0.326326	5.47568	4.36e-08	7.65e-07	51.0094	187.016
PTPRM	5460.06	1.78513	0.196851	9.06842	1.21e-19	3.28e-17	1871.69	6485.31
CCDC189	165.567	1.78287	0.307247	5.80272	6.52e-09	1.42e-07	54.8598	197.198
PRKACA	12252.1	1.7805	0.297086	5.99323	2.06e-09	5.03e-08	4294.41	14525.7
S100A6	4511.83	1.77921	0.455291	3.90784	9.31e-05	0.000617381	1330.86	5420.68
OXCT1	628.575	1.77915	0.318374	5.58825	2.29e-08	4.32e-07	148.586	765.714
FAHD2B	465.944	1.7791	0.368223	4.83159	1.35e-06	1.56e-05	139.173	559.308
KIF18B	187.724	1.77906	0.438914	4.05333	5.05e-05	0.000363889	79.1079	218.757
DANCR	1782.36	1.77384	0.319816	5.54645	2.92e-08	5.33e-07	529.567	2140.31
SPON1	1882.06	1.77309	0.467432	3.79325	0.000148688	0.000917557	414.233	2301.43
FZD8	1684.69	1.77287	0.303151	5.84813	4.97e-09	1.11e-07	605.937	1992.91
ZNF57	300.516	1.77226	0.334977	5.29069	1.22e-07	1.91e-06	92.038	360.081
ADAMTS15	711.218	1.7698	0.388395	4.55669	5.2e-06	5.03e-05	308.759	826.207
SBSPON	144.832	1.76563	0.408361	4.32369	1.53e-05	0.000129173	40.8261	174.548
MIR34A	514.262	1.76209	0.321118	5.48737	4.08e-08	7.22e-07	222.979	597.485
APLN	286.287	1.7604	0.563743	3.12269	0.00179204	0.00759739	124.749	332.44
RP11-196G18.22	358.781	1.7536	0.274653	6.38481	1.72e-10	5.58e-09	146.585	419.409
SPARC	68141.7	1.75295	0.324562	5.40096	6.63e-08	1.11e-06	18309.6	82379.5
ACSL4	4911.55	1.75272	0.499113	3.51167	0.000445301	0.00236211	1557.99	5869.71
TMED7-TICAM2	511.613	1.75092	0.351936	4.97512	6.52e-07	8.28e-06	188.088	604.048
GRID1	135.578	1.74818	0.494954	3.532	0.000412433	0.00221399	54.9224	158.622
NRXN3	114.05	1.74806	0.357733	4.8865	1.03e-06	1.22e-05	40.3729	135.1
ETV1	812.181	1.74779	0.334884	5.21908	1.8e-07	2.68e-06	317.798	953.434
FCHO1	574.487	1.74765	0.44423	3.93412	8.35e-05	0.000562611	218.263	676.265
CTD-2562J17.6	579.391	1.74666	0.3741	4.66897	3.03e-06	3.15e-05	194.485	689.364
LINC00152	1018.37	1.74569	0.330908	5.27546	1.32e-07	2.06e-06	293.741	1225.41
STC2	718.961	1.74544	0.483911	3.60694	0.000309832	0.00172846	226.964	859.532
PRDM15	882.275	1.74349	0.361511	4.82278	1.42e-06	1.63e-05	335.188	1038.59
PLP2	2025.52	1.74229	0.293822	5.92975	3.03e-09	7.18e-08	509.344	2458.72
NUP50-AS1	670.3	1.74078	0.281824	6.17682	6.54e-10	1.82e-08	259.425	787.693
CYP21A2	1378.48	1.73983	0.524959	3.31421	0.000919011	0.00433473	536.87	1618.94
FAM171B	227.998	1.73836	0.313212	5.55012	2.85e-08	5.24e-07	91.8724	266.891
RP11-42O15.3	357.457	1.73822	0.568179	3.05928	0.00221866	0.00908129	164.683	412.535
TMEM55A	412.969	1.73374	0.240809	7.19966	6.04e-13	3.68e-11	144.755	489.601
SPTSSA	4379.46	1.73282	0.345156	5.0204	5.16e-07	6.74e-06	1536.94	5191.61
SLC35G2	386.169	1.73275	0.297867	5.81719	5.98e-09	1.31e-07	126.502	460.36
TGFBR3L	129.866	1.73104	0.452164	3.82835	0.000129005	0.000812128	37.1569	156.354
CPXM2	834.51	1.73077	0.463131	3.73711	0.000186151	0.00111405	217.288	1010.86
PTK7	1343.33	1.73073	0.348957	4.95971	7.06e-07	8.83e-06	419.251	1607.35
SLCO5A1	136.263	1.73057	0.436319	3.96629	7.3e-05	0.000500717	41.6707	163.29
RP11-700H6.1	139.156	1.73014	0.452886	3.82026	0.00013331	0.0008348	78.5078	156.484
EFCAB12	286.959	1.73007	0.439377	3.93756	8.23e-05	0.000556383	104.522	339.084
HSPA4L	2676.69	1.72982	0.446708	3.87238	0.000107778	0.000699274	1201.36	3098.22
E2F1	312.181	1.72858	0.388742	4.4466	8.72e-06	7.93e-05	94.6678	374.327
TSPAN5	474.056	1.72856	0.409618	4.21994	2.44e-05	0.000194605	157.521	564.494
PPP1R3D	353.541	1.72839	0.241661	7.15212	8.54e-13	4.99e-11	130.621	417.232
MOXD1	820.472	1.72581	0.494409	3.49064	0.00048186	0.00252228	180.937	1003.2
SGPP2	241.68	1.72562	0.464259	3.71693	0.00020166	0.00119118	89.8312	285.065
ZNF521	464.769	1.72561	0.287821	5.99545	2.03e-09	4.98e-08	179.795	546.19
LDLRAD3	655.705	1.72467	0.388827	4.43557	9.18e-06	8.3e-05	214.472	781.771
NCAPG	284.217	1.72315	0.460823	3.73929	0.000184544	0.00110608	70.5016	345.279
CIDEC	371.023	1.72176	0.709273	2.4275	0.0152034	0.0445561	204.753	418.528
FBLN2	4014.51	1.72068	0.402848	4.27128	1.94e-05	0.000159293	1326.08	4782.63
HAPLN3	587.156	1.71819	0.430563	3.99057	6.59e-05	0.000458612	153.899	710.944
PDGFRL	238.439	1.71657	0.370884	4.62832	3.69e-06	3.75e-05	68.1445	287.095
ISLR	2156.27	1.7161	0.454542	3.77546	0.000159713	0.000974892	635.6	2590.75
SPIRE2	1284.5	1.71448	0.393058	4.3619	1.29e-05	0.000111059	476.812	1515.26
GTF2IRD1	1142.98	1.71375	0.275177	6.22783	4.73e-10	1.39e-08	379.998	1360.97
PKN3	604.148	1.71091	0.275728	6.20505	5.47e-10	1.57e-08	190.973	722.199
AP1S3	177.912	1.71039	0.37284	4.58748	4.49e-06	4.42e-05	69.0754	209.008
LRP8	166.555	1.71011	0.406616	4.20572	2.6e-05	0.000204564	61.5351	196.561
GLI2	295.201	1.70858	0.439013	3.89187	9.95e-05	0.000654995	123.337	344.306
UHRF1	449.06	1.70848	0.387871	4.40478	1.06e-05	9.36e-05	174.158	527.603
PLAGL1	767.913	1.70651	0.258392	6.60435	3.99e-11	1.55e-09	277.983	907.893
PRR26	1800.37	1.7062	0.416019	4.10125	4.11e-05	0.000304295	812.436	2082.64
RARRES1	823.124	1.70538	0.500941	3.40435	0.000663217	0.00329198	247.443	987.604
COL16A1	3452.52	1.7053	0.442511	3.85369	0.000116349	0.000745935	1110.56	4121.65
CXCL16	9361.16	1.70525	0.34278	4.97477	6.53e-07	8.29e-06	3475.83	11042.7
PMEPA1	2766.42	1.70405	0.312641	5.45049	5.02e-08	8.7e-07	1012.15	3267.64
GPC4	705.838	1.70384	0.4031	4.22684	2.37e-05	0.000189365	264.812	831.846
E2F2	108.342	1.70104	0.492444	3.45429	0.000551747	0.00282152	39.5203	128.005
COL13A1	161.933	1.70083	0.332367	5.11732	3.1e-07	4.31e-06	42.2587	196.126
ANTXR1	3553.74	1.69808	0.344778	4.92514	8.43e-07	1.03e-05	1090.3	4257.58
JAG2	1395.34	1.69569	0.25764	6.5816	4.65e-11	1.77e-09	570.342	1631.06
HIST1H3B	180.053	1.69553	0.555891	3.05012	0.00228753	0.00930952	137.866	192.106
ATL1	103.005	1.69522	0.300076	5.64929	1.61e-08	3.15e-07	35.242	122.365
CDT1	320.758	1.69357	0.436026	3.8841	0.000102709	0.000672435	100.468	383.698
DISP2	115.856	1.69327	0.493049	3.43429	0.000594105	0.00300006	52.4599	133.97
CSPG4	1724.7	1.69137	0.347487	4.86744	1.13e-06	1.33e-05	688.541	2020.75
GLT8D2	415.874	1.68978	0.399543	4.22929	2.34e-05	0.000187747	104.564	504.819
SULF2	4835.87	1.6897	0.309356	5.46199	4.71e-08	8.21e-07	1618.32	5755.17
ENTPD1	1784.93	1.68959	0.223175	7.57068	3.71e-14	2.97e-12	607.288	2121.4
CCNB2	241.037	1.68859	0.429272	3.93362	8.37e-05	0.000563397	59.2607	292.973
KCNJ5	175.645	1.68839	0.324791	5.19839	2.01e-07	2.95e-06	64.4108	207.426
PDZD2	435.878	1.68794	0.243963	6.91884	4.55e-12	2.23e-10	215.779	498.763
RACGAP1	573.533	1.68748	0.322729	5.22879	1.71e-07	2.56e-06	209.628	677.506
PDGFD	878.077	1.68641	0.275279	6.1262	9e-10	2.42e-08	286.772	1047.02
ARHGAP11B	136.626	1.68522	0.34518	4.88216	1.05e-06	1.25e-05	56.9336	159.396
GALNT12	183.334	1.68522	0.30458	5.53293	3.15e-08	5.7e-07	68.6949	216.087
SPX	319.791	1.68513	0.43768	3.85014	0.00011805	0.000753888	91.6205	384.982
CBX8	613.367	1.68473	0.265595	6.34322	2.25e-10	7.12e-09	269.178	711.706
FAM179A	156.619	1.68182	0.580553	2.89693	0.00376833	0.0141589	57.5001	184.939
PAQR4	818.625	1.67419	0.345429	4.84668	1.26e-06	1.46e-05	230.625	986.625
THBS2	11567.9	1.67411	0.467733	3.57921	0.000344634	0.00189764	3621.61	13838.2
MRVI1	858.234	1.6735	0.340599	4.9134	8.95e-07	1.08e-05	325.07	1010.57
FBXO32	1106.31	1.672	0.352469	4.74368	2.1e-06	2.28e-05	347.755	1323.04
ETV4	241.774	1.66867	0.46159	3.61506	0.000300283	0.00168373	88.0297	285.701
STXBP1	985.878	1.66714	0.230944	7.2188	5.24e-13	3.25e-11	400.409	1153.16
C16orf59	129.194	1.66531	0.354154	4.70222	2.57e-06	2.73e-05	50.0689	151.801
SP140	485.821	1.6604	0.513798	3.23161	0.00123094	0.00555133	174.275	574.835
EVC2	209.672	1.65563	0.277441	5.9675	2.41e-09	5.81e-08	92.8591	243.047
LINC01057	126.612	1.65501	0.365018	4.53404	5.79e-06	5.53e-05	53.1947	147.588
TBC1D31	455.306	1.65499	0.339931	4.86859	1.12e-06	1.33e-05	202	527.68
PNMAL1	101.763	1.65472	0.486458	3.40157	0.000669997	0.00332019	38.5763	119.817
COL8A2	491.943	1.65445	0.401111	4.12468	3.71e-05	0.000278334	114.76	599.71
LINGO1	252.028	1.65396	0.271301	6.09639	1.08e-09	2.87e-08	73.9206	302.916
SMPDL3B	122.798	1.6535	0.636218	2.59895	0.00935083	0.0301969	32.5887	148.571
LAYN	264.405	1.6529	0.279956	5.90414	3.54e-09	8.27e-08	72.9059	319.119
KIFC1	266.686	1.65165	0.45424	3.63608	0.000276819	0.00157047	82.8129	319.221
FIBIN	625.427	1.65117	0.480514	3.43626	0.000589804	0.00298394	174.946	754.135
ANXA1	5049.55	1.64991	0.406286	4.06097	4.89e-05	0.000354397	1446.74	6078.92
LRP12	378.929	1.64786	0.285445	5.77297	7.79e-09	1.66e-07	139.429	447.358
ARHGAP11A	324.036	1.6452	0.363485	4.52618	6.01e-06	5.72e-05	106.29	386.25
TFF3	822.931	1.64352	0.566501	2.90118	0.0037176	0.0139963	149.201	1015.42
CDC6	371.869	1.64298	0.436451	3.76441	0.000166941	0.0010144	115.933	444.994
ADRA2C	121.266	1.63952	0.429913	3.81361	0.000136952	0.000855392	46.4452	142.643
COL5A3	1833	1.63646	0.315695	5.18369	2.18e-07	3.14e-06	705.832	2155.05
FZD2	114.187	1.63611	0.296826	5.51202	3.55e-08	6.35e-07	36.1537	136.482
CAPN8	114.615	1.63565	0.647573	2.52581	0.0115431	0.0357349	26.0451	139.92
HIST1H2BK	1174.02	1.63564	0.349393	4.68139	2.85e-06	2.98e-05	470.417	1375.05
HEY1	548.746	1.63519	0.329884	4.95688	7.16e-07	8.94e-06	211.239	645.176
GNAL	313.218	1.63453	0.294854	5.54354	2.96e-08	5.41e-07	127.866	366.176
PYGB	3740.77	1.63221	0.271845	6.0042	1.92e-09	4.74e-08	1525.63	4373.67
ASF1B	204.036	1.6303	0.432108	3.7729	0.000161363	0.000983892	62.2012	244.56
BBS2	2396.77	1.62941	0.236843	6.87973	6e-12	2.86e-10	858.485	2836.28
MSC	509.013	1.62289	0.341856	4.7473	2.06e-06	2.25e-05	129.06	617.57
MYOF	2626.74	1.62276	0.251489	6.45259	1.1e-10	3.8e-09	1019.16	3086.05
CYSTM1	4667.92	1.62233	0.309609	5.23993	1.61e-07	2.44e-06	1357.05	5613.89
MCTP1	692.42	1.62226	0.273333	5.93511	2.94e-09	6.98e-08	294.009	806.252
ITGA7	2525.62	1.62128	0.235122	6.8955	5.37e-12	2.61e-10	1088.23	2936.3
ALDOA	28980.1	1.62076	0.263661	6.14713	7.89e-10	2.15e-08	10973.8	34124.7
SLC13A2	190.973	1.62063	0.637233	2.54323	0.0109834	0.0343293	87.9888	220.397
BATF	527.157	1.61896	0.658856	2.45724	0.0140011	0.0416279	118.095	644.032
ARHGAP6	332.832	1.61841	0.280749	5.7646	8.19e-09	1.73e-07	127.38	391.532
PCBP3	182.094	1.61739	0.477351	3.38826	0.000703372	0.00346357	70.4686	213.987
FLNB-AS1	387.531	1.61718	0.531551	3.04237	0.00234724	0.00951248	221.743	434.9
CORO2A	793.74	1.61662	0.411725	3.92646	8.62e-05	0.0005777	286.459	938.677
KIAA0101	236.284	1.61594	0.413995	3.90328	9.49e-05	0.00062725	63.6855	285.597
RRM2	878.358	1.61024	0.438503	3.67214	0.000240531	0.00138465	269.021	1052.45
SLIT3	2355.63	1.60996	0.401494	4.00992	6.07e-05	0.00042766	804.149	2798.92
RMI2	158.373	1.60734	0.354505	4.53403	5.79e-06	5.53e-05	53.9612	188.205
SLC25A12	472.348	1.60699	0.220731	7.28033	3.33e-13	2.17e-11	160.683	561.395
HSPB6	2862.82	1.60574	0.45708	3.51304	0.000443018	0.00235309	931.795	3414.54
ADSSL1	1890.5	1.60478	0.331375	4.84279	1.28e-06	1.48e-05	801.872	2201.53
RASAL1	136.813	1.60229	0.630406	2.54169	0.0110319	0.0344523	37.1004	165.303
TNFRSF21	3302.83	1.60108	0.334831	4.78176	1.74e-06	1.94e-05	1263.12	3885.6
MEOX1	109.019	1.60035	0.652401	2.45302	0.0141663	0.0420416	25.9679	132.748
PLEKHG4	193.51	1.5992	0.364002	4.39339	1.12e-05	9.81e-05	68.4624	229.238
RP11-1055B8.4	205.867	1.59787	0.512233	3.11942	0.0018121	0.0076556	104.034	234.963
CEP152	317.847	1.59699	0.253194	6.30737	2.84e-10	8.79e-09	138.391	369.121
LIMK1	1224.13	1.59662	0.202587	7.88117	3.24e-15	3.2e-13	461.355	1442.07
PCDHGA4	246.358	1.59518	0.537089	2.97005	0.00297753	0.0116283	142.12	276.14
CHML	1581.95	1.59506	0.392869	4.06004	4.91e-05	0.000355498	793.022	1807.36
LMTK3	166.155	1.59474	0.492409	3.23866	0.00120093	0.00543236	72.6084	192.883
SDS	66776.7	1.59183	0.430619	3.69661	0.0002185	0.00127452	29422.2	77449.4
NBL1	2548.51	1.59171	0.347926	4.57485	4.77e-06	4.66e-05	623.481	3098.52
FAM26E	256.307	1.59137	0.308592	5.15687	2.51e-07	3.57e-06	89.2841	304.027
TGFBR1	4193.26	1.59048	0.348288	4.56658	4.96e-06	4.83e-05	1852.55	4862.03
ROR1	295.411	1.58997	0.354384	4.48657	7.24e-06	6.71e-05	114.338	347.146
HIST1H4H	718.056	1.58982	0.392399	4.05155	5.09e-05	0.000366235	659.717	734.724
CADM3	150.185	1.58969	0.577053	2.75484	0.00587215	0.0205347	33.3174	183.575
RASSF6	303.942	1.58953	0.421326	3.77268	0.000161504	0.000984329	137.329	351.545
B3GNT5	784.2	1.58729	0.342088	4.63999	3.48e-06	3.56e-05	267.877	931.721
AFAP1	1532.46	1.58627	0.223609	7.09393	1.3e-12	7.33e-11	721.484	1764.17
HULC	5027.48	1.58523	0.49532	3.20041	0.00137232	0.00607025	2486.36	5753.51
RP1-34B20.21	260.786	1.58234	0.422964	3.74107	0.000183239	0.0010988	156.247	290.654
APC2	189.138	1.58173	0.417661	3.78712	0.000152402	0.000936884	137.956	203.761
CALCRL	2246.78	1.58008	0.323881	4.8786	1.07e-06	1.27e-05	907.321	2629.49
MDK	1898.11	1.5798	0.405611	3.89488	9.82e-05	0.000647971	687.464	2244.01
HEYL	1698.72	1.57812	0.390069	4.04575	5.22e-05	0.00037464	627.063	2004.91
DGCR6	1274.69	1.57769	0.387339	4.07316	4.64e-05	0.000338783	551.309	1481.37
RIPK3	356.899	1.5759	0.29793	5.28951	1.23e-07	1.92e-06	119.369	424.764
COL21A1	351.992	1.57521	0.403576	3.90314	9.5e-05	0.000627434	127.256	416.202
TBC1D2	1570.42	1.57421	0.34337	4.5846	4.55e-06	4.48e-05	679.867	1824.86
WISP1	845.963	1.57338	0.427004	3.6847	0.000228976	0.00132603	239.879	1019.13
RAP1GAP2	780.666	1.57239	0.346196	4.54192	5.57e-06	5.35e-05	356.536	901.846
SLC7A1	2655.16	1.57188	0.4142	3.79498	0.000147654	0.000912804	1387.65	3017.3
PTPDC1	472.573	1.5699	0.252559	6.21598	5.1e-10	1.48e-08	198.187	550.969
GLCE	2908.43	1.56884	0.367987	4.26331	2.01e-05	0.000164473	1244.09	3383.96
HIST2H2AA4	4787.99	1.5686	0.391943	4.00212	6.28e-05	0.000439693	2216.15	5522.8
SH3PXD2B	2038.11	1.5674	0.260009	6.02825	1.66e-09	4.18e-08	798.688	2392.23
SH3RF3	957.783	1.5641	0.320691	4.87728	1.08e-06	1.27e-05	421.466	1111.02
KIF5C	260.369	1.56219	0.449585	3.47474	0.000511345	0.00265421	95.9303	307.351
SLC4A3	301.915	1.56034	0.60535	2.57759	0.00994931	0.031702	153.457	344.332
EVC	1404.29	1.55995	0.345571	4.51413	6.36e-06	6.01e-05	674.891	1612.69
OGN	716.687	1.55757	0.535181	2.91037	0.00361005	0.0136466	219.147	858.842
TPM4	17738.7	1.55572	0.213613	7.28288	3.27e-13	2.14e-11	5851.08	21135.1
EPCAM	1350.39	1.55548	0.552344	2.81614	0.00486038	0.0175772	383.879	1626.54
TOP2A	1381.61	1.55501	0.432995	3.59128	0.000329058	0.00182142	464.685	1643.59
FANCI	509.781	1.55469	0.390429	3.98202	6.83e-05	0.000472852	203.651	597.247
ST6GALNAC4	736.827	1.55331	0.247977	6.26392	3.75e-10	1.12e-08	297.923	862.229
FABP5P7	115.293	1.55268	0.520724	2.98177	0.00286585	0.0112558	33.1032	138.776
CHST1	341.866	1.55219	0.340454	4.55918	5.14e-06	4.98e-05	122.073	404.664
ADCY4	1192.74	1.55198	0.331363	4.68361	2.82e-06	2.96e-05	513.688	1386.75
CDH13	1061.63	1.54925	0.406966	3.80683	0.000140762	0.000875569	462.923	1232.69
ARHGEF15	1016.13	1.54682	0.30965	4.99539	5.87e-07	7.54e-06	446.121	1178.99
SGO2	203.854	1.5466	0.351233	4.40334	1.07e-05	9.41e-05	73.6557	241.053
RPGRIP1L	251.365	1.54589	0.254571	6.07254	1.26e-09	3.28e-08	94.2339	296.26
SLAMF8	662.512	1.54522	0.435543	3.5478	0.000388457	0.00210586	211.316	791.426
MUC3A	1562.78	1.54308	0.587106	2.62828	0.00858176	0.0281266	727.578	1801.41
MTND2P28	12783.4	1.53961	0.526574	2.92383	0.00345749	0.0131599	4387.25	15182.2
KCNN3	472.259	1.53958	0.325323	4.73245	2.22e-06	2.39e-05	210.411	547.073
CARMN	1133.66	1.53885	0.404886	3.8007	0.000144286	0.000894956	663.669	1267.94
MCM10	118.279	1.53829	0.478896	3.21216	0.00131742	0.00586545	53.924	136.666
C4orf48	383.575	1.53436	0.390269	3.93155	8.44e-05	0.000567619	181.234	441.386
ERICH5	991.378	1.53374	0.366687	4.18271	2.88e-05	0.000223381	436.278	1149.98
HPD	148390	1.53181	0.492056	3.11307	0.00185152	0.00779767	59337.4	173834
RHOBTB1	1607.19	1.52973	0.351883	4.34727	1.38e-05	0.000117903	559.894	1906.42
KIAA0895L	1334.43	1.52886	0.26709	5.72412	1.04e-08	2.14e-07	644.068	1531.68
MAFK	10532.4	1.52681	0.416225	3.66824	0.000244224	0.00140458	4569.79	12236
SPACA9	157.644	1.52525	0.197799	7.71112	1.25e-14	1.1e-12	62.7228	184.765
HIST1H3C	121.661	1.52426	0.421179	3.61904	0.000295698	0.00166188	91.3427	130.323
TMED3	2327.99	1.52303	0.268283	5.67698	1.37e-08	2.75e-07	837.29	2753.91
FBXL19-AS1	108.91	1.522	0.291758	5.21666	1.82e-07	2.7e-06	60.8763	122.634
AC009133.12	322.821	1.52185	0.216015	7.04512	1.85e-12	9.91e-11	151.661	371.724
HIST1H2BJ	189.871	1.52135	0.417392	3.64489	0.000267511	0.00152293	102	214.977
TNFAIP8L3	467.386	1.52086	0.396141	3.83919	0.00012344	0.000781698	157.068	556.048
AEBP1	15238.1	1.52076	0.480945	3.16202	0.0015668	0.00677798	5153.62	18119.4
BIRC5	381.001	1.52061	0.438821	3.46521	0.00052981	0.00273012	119.473	455.723
PLCL1	258.509	1.52032	0.227552	6.68121	2.37e-11	9.76e-10	111.373	300.547
ERBB2	8067.87	1.5185	0.336222	4.51636	6.29e-06	5.96e-05	3967.5	9239.41
TROAP	159.138	1.51596	0.445718	3.40116	0.000670993	0.00332308	58.9809	187.755
HRH1	202.885	1.51558	0.273475	5.54192	2.99e-08	5.45e-07	73.0553	239.979
HSF4	905.369	1.51238	0.258363	5.85369	4.81e-09	1.08e-07	374.765	1056.97
GATA2-AS1	102.865	1.51199	0.34682	4.35957	1.3e-05	0.000112049	52.8542	117.154
GINS1	149.689	1.51035	0.318033	4.74903	2.04e-06	2.23e-05	61.976	174.75
STXBP4	824.72	1.51017	0.26068	5.79318	6.91e-09	1.49e-07	450.281	931.702
MID1	1696.34	1.50966	0.294833	5.12039	3.05e-07	4.25e-06	849.553	1938.28
GAL3ST1	261.695	1.50705	0.602017	2.50334	0.0123028	0.0375528	96.0158	309.032
CACNA2D2	153.721	1.5064	0.493649	3.05156	0.00227654	0.00927258	45.0125	184.781
LINC00543	424.342	1.50454	0.455758	3.30118	0.000962775	0.00450425	208.225	486.089
KCNB1	1054.78	1.50444	0.58591	2.56769	0.0102378	0.0324034	439.743	1230.5
FMNL3	2490.34	1.50342	0.22347	6.72763	1.72e-11	7.28e-10	1100.99	2887.3
PIGA	1630.83	1.50301	0.412178	3.64651	0.000265822	0.00151474	654.469	1909.78
MAD2L1	264.609	1.49957	0.341933	4.38556	1.16e-05	0.000101197	75.5319	318.631
PIK3R3	1471.14	1.49924	0.291602	5.1414	2.73e-07	3.84e-06	681.791	1696.67
MYBL2	391.007	1.49914	0.490206	3.05818	0.00222689	0.00911028	89.8008	477.067
LHFP	2310.48	1.49846	0.331734	4.51707	6.27e-06	5.95e-05	730.302	2761.96
PHF19	813.977	1.49818	0.332253	4.50915	6.51e-06	6.14e-05	331.383	951.861
CCM2L	355.855	1.49655	0.30106	4.97093	6.66e-07	8.43e-06	139.108	417.782
TLL1	111.177	1.49639	0.490781	3.049	0.00229603	0.00933782	52.2984	127.999
GAREM2	116.276	1.4963	0.292909	5.10842	3.25e-07	4.49e-06	45.952	136.368
MC1R	539.296	1.49473	0.35731	4.18328	2.87e-05	0.000223241	233.474	626.674
MEX3B	249.912	1.49285	0.309443	4.8243	1.4e-06	1.62e-05	109.882	289.921
PLPP2	766.816	1.4909	0.519925	2.86753	0.00413684	0.0153265	251.055	914.177
PMP22	1983.97	1.49002	0.270437	5.50968	3.59e-08	6.43e-07	633.854	2369.71
PLAT	1506.55	1.48745	0.350032	4.24948	2.14e-05	0.000173847	502.519	1793.42
BTBD11	160.849	1.48696	0.404365	3.67728	0.000235736	0.0013603	67.3782	187.555
LY96	533.195	1.48578	0.527866	2.81469	0.00488244	0.0176401	223.285	621.741
C15orf52	845.29	1.48548	0.316978	4.68637	2.78e-06	2.92e-05	468.001	953.087
PITPNM1	2783.57	1.48399	0.231878	6.39989	1.55e-10	5.12e-09	1293.18	3209.4
GK	8908.41	1.48146	0.348152	4.25523	2.09e-05	0.000169837	4149.99	10268
SMARCD3	789.254	1.48133	0.25235	5.87015	4.35e-09	9.95e-08	311.338	925.801
CENPL	194.844	1.48083	0.343627	4.30941	1.64e-05	0.000136842	77.6663	228.324
RNASE1	3019.53	1.48077	0.380804	3.88855	0.000100847	0.000661854	875.537	3632.1
SULT1A4	395.458	1.47706	0.337301	4.37905	1.19e-05	0.000103893	162.821	461.925
PCNX2	427.939	1.47685	0.276033	5.35025	8.78e-08	1.42e-06	209.475	490.358
TEAD2	1106.84	1.47634	0.206265	7.15751	8.22e-13	4.86e-11	449.844	1294.55
GBAP1	139.669	1.47427	0.269001	5.48055	4.24e-08	7.46e-07	57.0603	163.271
COL7A1	542.285	1.47361	0.404129	3.6464	0.000265942	0.00151506	267.017	620.934
RAMP2	1104.33	1.46837	0.316515	4.63918	3.5e-06	3.57e-05	347.41	1320.6
LMOD1	996.417	1.46808	0.414598	3.54097	0.000398661	0.00215296	357.258	1179.03
HIST1H1C	5287.77	1.46782	0.35027	4.19053	2.78e-05	0.000217125	2181.5	6175.27
GIPR	138.354	1.46725	0.504832	2.90642	0.00365591	0.0137919	45.6692	164.836
BOLA2B	983.665	1.46557	0.286385	5.11749	3.1e-07	4.3e-06	377.519	1156.85
NOMO3	2357.39	1.46349	0.328967	4.44876	8.64e-06	7.86e-05	1221.73	2681.86
MAPK13	890.752	1.46312	0.356813	4.10052	4.12e-05	0.000304973	375.707	1037.91
BLVRA	1334.67	1.46249	0.237495	6.15798	7.37e-10	2.02e-08	519.437	1567.59
HIST2H2BE	1196.96	1.46225	0.366638	3.98826	6.66e-05	0.000462439	586.477	1371.39
TONSL	552.928	1.46206	0.282395	5.17736	2.25e-07	3.23e-06	246.271	640.544
LCNL1	103.022	1.46154	0.57116	2.55891	0.0105002	0.0331213	39.0892	121.289
CENPH	166.158	1.46042	0.314892	4.63786	3.52e-06	3.59e-05	57.217	197.285
CLSPN	180.163	1.45969	0.394426	3.7008	0.00021492	0.00125728	63.8323	213.401
GRIN2D	126.983	1.45919	0.337025	4.3296	1.49e-05	0.000126194	43.9659	150.702
DPYSL3	3304.94	1.45898	0.337671	4.32071	1.56e-05	0.000130479	1011.69	3960.16
BCAT1	798.965	1.4589	0.320296	4.55486	5.24e-06	5.07e-05	317.045	936.656
LRRC1	229.377	1.45675	0.279218	5.21725	1.82e-07	2.7e-06	91.0038	268.912
PEG13	203.179	1.45298	0.515918	2.8163	0.00485796	0.0175727	138.248	221.731
MMP16	207.448	1.45279	0.367894	3.94894	7.85e-05	0.000534502	93.3068	240.06
KIF24	145.608	1.45189	0.389973	3.72305	0.000196831	0.00116606	63.4827	169.072
ADAMTSL5	184.922	1.45065	0.334273	4.33971	1.43e-05	0.00012128	91.7548	211.542
EPHB2	404.511	1.45062	0.314527	4.61206	3.99e-06	4.02e-05	140.898	479.829
KB-1460A1.5	153.302	1.44972	0.264512	5.48074	4.24e-08	7.45e-07	68.6239	177.496
RP11-5A19.5	257.911	1.44891	0.322568	4.49179	7.06e-06	6.58e-05	149.067	289.009
ANKRD52	2528.74	1.44727	0.235702	6.14025	8.24e-10	2.23e-08	1395.87	2852.42
HIST2H4B	182.845	1.44669	0.406861	3.55575	0.000376907	0.00205014	86.302	210.429
SSPN	440.555	1.44662	0.378126	3.82576	0.000130369	0.000819782	178.112	515.538
ITGA6	2803.87	1.44506	0.2449	5.90062	3.62e-09	8.42e-08	1244.03	3249.54
RP5-940J5.9	173.32	1.44506	0.294759	4.90251	9.46e-07	1.14e-05	77.0604	200.823
RANBP17	257.267	1.44482	0.266068	5.43027	5.63e-08	9.58e-07	144.704	289.428
PLN	190.736	1.44428	0.438486	3.2938	0.000988445	0.00460297	57.8361	228.707
GLA	1384.18	1.44291	0.288367	5.00373	5.62e-07	7.27e-06	509.653	1634.04
ZNF213	460.181	1.44269	0.189728	7.60398	2.87e-14	2.39e-12	231.37	525.555
LRRC14	2298.75	1.44237	0.216925	6.64915	2.95e-11	1.19e-09	1064.59	2651.36
PPIP5K1	1302.91	1.44181	0.291323	4.94919	7.45e-07	9.25e-06	821.317	1440.51
DKK3	2224.43	1.43916	0.3564	4.03803	5.39e-05	0.00038614	756.705	2643.78
NPNT	819.615	1.43886	0.327866	4.38856	1.14e-05	0.00010003	306.848	966.119
C2CD4D	131.886	1.4387	0.437836	3.28593	0.00101646	0.00471345	77.6663	147.378
TPM2	5214.63	1.43847	0.343087	4.19273	2.76e-05	0.000215313	1665.67	6228.62
MMP14	8889.88	1.43833	0.295881	4.86116	1.17e-06	1.37e-05	3147.05	10530.7
PRRT2	177.844	1.4382	0.346753	4.14764	3.36e-05	0.000255649	103.457	199.097
GATA2	362.204	1.43671	0.342835	4.19066	2.78e-05	0.00021707	165.309	418.46
SLC16A3	2996.94	1.4367	0.402308	3.57114	0.000355433	0.00194647	1136.18	3528.59
THSD7A	770.028	1.4366	0.304674	4.71519	2.41e-06	2.58e-05	431.846	866.652
PITPNC1	2673.11	1.43583	0.288454	4.97766	6.44e-07	8.19e-06	1051.87	3136.32
OSBPL3	908.737	1.43204	0.245895	5.82379	5.75e-09	1.26e-07	354.436	1067.11
SEMA3F	1732.84	1.4315	0.264195	5.41834	6.02e-08	1.02e-06	712.014	2024.5
CPNE5	339.569	1.42887	0.377637	3.78372	0.000154503	0.000947876	115.558	403.572
N4BP3	262.905	1.42865	0.29974	4.76629	1.88e-06	2.07e-05	109.105	306.847
GJC2	125	1.42642	0.384081	3.71384	0.000204137	0.00120322	47.4163	147.167
DOK4	3219.97	1.42521	0.307795	4.63038	3.65e-06	3.71e-05	1396.4	3740.98
CPZ	678.899	1.42478	0.480481	2.96532	0.00302367	0.0117648	253.883	800.333
RP13-516M14.1	109.846	1.42465	0.281238	5.06565	4.07e-07	5.45e-06	44.6008	128.488
NPR3	1589.67	1.42415	0.494206	2.8817	0.00395538	0.0147559	826.811	1807.63
GPR68	261.107	1.42351	0.384198	3.70515	0.000211267	0.00123891	89.564	310.119
CHST10	230.338	1.42309	0.246552	5.77197	7.84e-09	1.66e-07	91.2624	270.074
PHPT1	3242.82	1.42223	0.213696	6.65537	2.83e-11	1.14e-09	1409.87	3766.52
LINC00623	254.914	1.41897	0.237095	5.98484	2.17e-09	5.26e-08	97.7008	299.833
KCNS3	363.898	1.418	0.384059	3.69215	0.00022237	0.00129428	158.061	422.708
CMTM4	943.422	1.41793	0.295816	4.79329	1.64e-06	1.85e-05	547.823	1056.45
PCDHB4	105.287	1.41689	0.335226	4.22666	2.37e-05	0.000189451	48.2403	121.586
RP11-161M6.2	140.827	1.41639	0.453973	3.11998	0.00180862	0.00764357	47.091	167.609
FOXM1	460.213	1.41531	0.383707	3.68852	0.000225566	0.00130785	160.856	545.744
G6PD	1262.72	1.40937	0.279113	5.04945	4.43e-07	5.89e-06	512.132	1477.18
DLGAP1-AS1	368.97	1.40842	0.266179	5.29127	1.21e-07	1.9e-06	126.341	438.292
SLC22A18AS	272.109	1.40735	0.505092	2.78633	0.00533094	0.0189614	135.179	311.231
SPA17	212.661	1.40479	0.307958	4.56164	5.08e-06	4.93e-05	77.3328	251.326
PAQR5	408.499	1.40408	0.444525	3.1586	0.00158528	0.00684811	201.767	467.566
ADD2	101.11	1.40356	0.43869	3.19944	0.00137696	0.0060852	52.5798	114.976
SOX12	1387.6	1.40158	0.264691	5.29515	1.19e-07	1.87e-06	690.239	1586.85
BHLHE22	112.554	1.40134	0.503741	2.78187	0.00540463	0.0191828	35.6553	134.525
LIN9	161.327	1.40058	0.355856	3.93579	8.29e-05	0.000559244	63.8422	189.18
GPNMB	5760.53	1.39818	0.364136	3.83971	0.000123178	0.000780451	1939.18	6852.35
ABCA7	1802.51	1.39625	0.386523	3.61233	0.00030346	0.001698	836.694	2078.46
NRARP	486.603	1.39283	0.321456	4.33287	1.47e-05	0.000124551	197.482	569.209
P4HA2	1676.27	1.39023	0.265716	5.23199	1.68e-07	2.52e-06	676.235	1962
MIAT	474.324	1.38916	0.547889	2.53548	0.0112294	0.0349652	206.177	550.937
ROBO1	1844.62	1.38828	0.295302	4.70121	2.59e-06	2.74e-05	803.391	2142.11
CD46	18976.3	1.38816	0.327607	4.23726	2.26e-05	0.00018193	9010.81	21823.6
NOMO2	10075.9	1.38767	0.244837	5.6677	1.45e-08	2.88e-07	4193.2	11756.7
TMEM144	253.322	1.38672	0.26248	5.28315	1.27e-07	1.98e-06	123.162	290.511
TCF19	472.25	1.38541	0.334125	4.14638	3.38e-05	0.000256812	174.267	557.387
SLC22A4	112.639	1.38427	0.361958	3.8244	0.000131089	0.000823879	48.3326	131.013
TATDN2P2	111.929	1.38331	0.483089	2.86348	0.00419021	0.0154929	88.9104	118.506
LAMA4	3790.32	1.38292	0.264837	5.22177	1.77e-07	2.64e-06	1427.78	4465.33
FES	3649.6	1.38183	0.45192	3.0577	0.00223046	0.00912025	1805.45	4176.5
CCNA2	286.564	1.38162	0.358271	3.85636	0.000115088	0.000739268	92.1154	342.12
PKM	9263.74	1.37955	0.233692	5.90328	3.56e-09	8.3e-08	3120.02	11019.1
CPNE7	186.834	1.37939	0.399398	3.45367	0.00055302	0.00282623	66.4673	221.224
EFS	303.238	1.3789	0.358611	3.84511	0.0001205	0.000766699	118.211	356.103
URB1	4156.16	1.37811	0.308182	4.47176	7.76e-06	7.16e-05	2225.35	4707.82
ITGA10	283.487	1.37774	0.41875	3.29013	0.00100141	0.00465619	151.605	321.168
SLC26A6	831.074	1.3773	0.21686	6.35109	2.14e-10	6.81e-09	392.478	956.388
AACS	839.429	1.37725	0.192581	7.15152	8.58e-13	4.99e-11	411.767	961.618
WDR62	190.214	1.37706	0.409133	3.36579	0.000763251	0.00369966	84.8802	220.309
USP54	1710.12	1.37661	0.460672	2.98826	0.00280574	0.0110628	1281.86	1832.48
SLC7A6	816.954	1.3756	0.315383	4.36167	1.29e-05	0.000111137	426.743	928.442
CHRDL2	422.72	1.37497	0.41301	3.32914	0.000871159	0.0041414	179.237	492.287
ACTA2	11222	1.37398	0.331641	4.14297	3.43e-05	0.000260008	3240.52	13502.4
ERMP1	2116.29	1.37264	0.271396	5.05771	4.24e-07	5.66e-06	1228.88	2369.84
C3orf70	177.904	1.37134	0.287567	4.76876	1.85e-06	2.05e-05	97.1295	200.982
GAS1	1309.26	1.37123	0.530198	2.58626	0.00970229	0.0310787	401.246	1568.69
FBN2	173.748	1.37026	0.449308	3.04972	0.00229058	0.00932035	106.58	192.939
ABHD17C	569.62	1.37002	0.281757	4.86243	1.16e-06	1.36e-05	233.64	665.614
NOMO1	6755.88	1.37002	0.25328	5.40912	6.33e-08	1.06e-06	3004.53	7827.69
SORT1	2576.07	1.36992	0.266802	5.1346	2.83e-07	3.97e-06	1430.2	2903.46
ARHGAP22	212.577	1.36986	0.335106	4.08786	4.35e-05	0.000320347	91.2746	247.235
RHOBTB2	936.835	1.36947	0.297159	4.60856	4.05e-06	4.07e-05	456.68	1074.02
FAM196A	146.808	1.3694	0.509464	2.68791	0.00718999	0.024337	94.2168	161.834
HSPA12A	377.218	1.36541	0.259382	5.2641	1.41e-07	2.17e-06	183.284	432.628
PRDM16	171.615	1.36507	0.403155	3.38596	0.000709306	0.00348569	110.075	189.197
EFNA3	153.307	1.36456	0.459012	2.97283	0.00295071	0.0115403	64.5382	178.67
CKMT2	126.173	1.36456	0.507324	2.68972	0.00715113	0.0242292	68.3094	142.706
PCDHGA12	498.597	1.36456	0.348832	3.9118	9.16e-05	0.000608845	330.32	546.677
SELM	1958.09	1.36374	0.366932	3.7166	0.000201925	0.00119222	778.734	2295.05
MLLT3	333.16	1.36357	0.311685	4.37482	1.22e-05	0.000105659	148.095	386.035
CDCA5	247.881	1.36132	0.356211	3.82168	0.000132547	0.000830887	94.757	291.631
KITLG	487.28	1.36091	0.269902	5.04222	4.6e-07	6.09e-06	210.422	566.383
NTRK2	771.221	1.35813	0.506763	2.68002	0.00736184	0.0248388	298.857	906.183
UBXN10	976.869	1.35691	0.407351	3.33105	0.000865187	0.00411619	495.099	1114.52
ZNF366	249.8	1.35504	0.32099	4.22145	2.43e-05	0.000193503	165.422	273.908
BCAT2	1477.34	1.35451	0.281075	4.81905	1.44e-06	1.65e-05	752.178	1684.53
PRTFDC1	152.679	1.35426	0.31922	4.24241	2.21e-05	0.000178336	53.8191	180.924
GFPT2	750.72	1.35256	0.41347	3.27124	0.00107075	0.00492461	176.096	914.898
DLGAP1-AS2	103.475	1.35247	0.353698	3.8238	0.000131411	0.00082526	46.9953	119.613
EGFLAM	547.476	1.351	0.294367	4.58953	4.44e-06	4.38e-05	206.309	644.952
ATP2B4	8373.09	1.34945	0.272316	4.95544	7.22e-07	8.98e-06	4468.21	9488.77
CUBN	109.917	1.34942	0.322921	4.17878	2.93e-05	0.000226603	54.3705	125.787
BMP6	745.847	1.34745	0.438977	3.06952	0.00214401	0.00882866	325.454	865.96
SNAP25	144.214	1.34735	0.398841	3.37816	0.000729714	0.00356785	67.6021	166.103
FAM169B	184.253	1.3473	0.463202	2.90867	0.00362965	0.01371	98.5576	208.737
XYLT1	600.947	1.34715	0.364425	3.69665	0.000218462	0.00127452	343.488	674.507
ZNF467	1048.82	1.34694	0.230696	5.83862	5.26e-09	1.17e-07	522.858	1199.09
RP11-54O7.17	242.188	1.34457	0.397021	3.38665	0.000707507	0.00347897	78.3768	288.992
CPS1-IT1	583.002	1.34272	0.49923	2.68959	0.00715408	0.024233	504.231	605.508
STIL	183.19	1.3425	0.336366	3.99121	6.57e-05	0.000457646	85.3859	211.134
LPAR1	556.365	1.34096	0.395541	3.39019	0.000698447	0.00344212	202.187	657.559
GLB1L2	139.335	1.34064	0.518646	2.58488	0.00974136	0.0311873	55.9425	163.161
TREX1	607.273	1.34058	0.338255	3.96321	7.39e-05	0.000506342	288.359	698.391
ECT2	419	1.33903	0.292933	4.57113	4.85e-06	4.73e-05	160.934	492.733
CLIP2	1651.99	1.3353	0.257898	5.17764	2.25e-07	3.23e-06	883.523	1871.56
MYO1E	7195.26	1.33411	0.304657	4.37905	1.19e-05	0.000103893	4055.06	8092.46
FAM105A	387.303	1.33355	0.359152	3.71305	0.000204774	0.0012061	163.294	451.306
UBE2C	245.864	1.3335	0.437626	3.04712	0.00231049	0.00938873	70.292	296.028
AGRN	12504.1	1.33314	0.245127	5.43855	5.37e-08	9.24e-07	6999.14	14077
F3	969.599	1.33158	0.389658	3.4173	0.000632453	0.00316077	334.93	1150.93
ENSG00000185291_PAR_Y	214.112	1.32916	0.294396	4.51487	6.34e-06	5.99e-05	69.3031	255.486
ATP10A	492.735	1.32655	0.428214	3.09787	0.00194918	0.00815635	257.122	560.053
GPT	14488.8	1.32598	0.408887	3.24291	0.00118316	0.00537008	7735.58	16418.3
TRIM16	512.49	1.32595	0.308767	4.29434	1.75e-05	0.000145276	236.135	591.448
SSC5D	826.726	1.32574	0.482676	2.74664	0.00602088	0.0209876	408.254	946.289
LBH	2283.16	1.32464	0.255258	5.18941	2.11e-07	3.06e-06	934.347	2668.53
TM4SF5	10948.7	1.32402	0.391176	3.38472	0.000712511	0.00349789	4914.32	12672.8
JPH1	187.677	1.32383	0.554663	2.38674	0.0169986	0.048742	81.0765	218.134
GTF2E1	683.596	1.32298	0.259246	5.1032	3.34e-07	4.6e-06	359.915	776.077
NIPAL2	1288.4	1.32289	0.254582	5.19632	2.03e-07	2.97e-06	611.15	1481.91
SHROOM4	867.537	1.32275	0.266525	4.96294	6.94e-07	8.7e-06	508.832	970.025
SDSL	4531.01	1.32169	0.30072	4.39508	1.11e-05	9.75e-05	2371.11	5148.13
NAV1	1957.48	1.32008	0.264874	4.98381	6.23e-07	7.95e-06	1281.42	2150.64
TMEM161B-AS1	277.361	1.31831	0.252671	5.21748	1.81e-07	2.69e-06	129.326	319.656
MT-RNR1	140168	1.3175	0.495447	2.65921	0.00783238	0.026131	63993.8	161932
GOLGA2P7	981.244	1.31744	0.295371	4.46031	8.18e-06	7.5e-05	495.349	1120.07
ZNF714	186.181	1.31731	0.234874	5.60861	2.04e-08	3.89e-07	88.1965	214.176
RASA4	1538.66	1.31723	0.373114	3.53038	0.000414962	0.00222559	728.616	1770.11
GAPDH	109343	1.31683	0.235176	5.59934	2.15e-08	4.07e-07	48339.1	126773
TLDC1	441.815	1.31569	0.250553	5.25114	1.51e-07	2.32e-06	239.222	499.699
CCNF	288.446	1.31501	0.30337	4.33469	1.46e-05	0.000123572	147.766	328.64
NCAPH	148.551	1.3139	0.426867	3.07802	0.00208382	0.0086301	54.186	175.513
ITPR3	1689.7	1.3136	0.346246	3.79383	0.000148341	0.000916581	811.766	1940.54
HIST1H2BF	125.187	1.31302	0.44128	2.97547	0.00292536	0.011456	122.442	125.972
MPP3	142.797	1.31268	0.320695	4.09323	4.25e-05	0.000313772	88.1231	158.418
GOLGA2P10	186.743	1.31147	0.308596	4.24981	2.14e-05	0.00017365	100.015	211.523
SCART1	385.195	1.31146	0.346472	3.78518	0.000153597	0.000943276	259.556	421.092
RP11-296O14.3	143.977	1.31101	0.326771	4.01201	6.02e-05	0.000424753	94.9835	157.976
SLC22A15	234.296	1.31064	0.431905	3.03457	0.00240883	0.00972297	147.049	259.223
MPZL1	3288.33	1.3088	0.210073	6.23023	4.66e-10	1.37e-08	1371.28	3836.06
TRAF2	1368.69	1.30775	0.210892	6.20101	5.61e-10	1.6e-08	693.694	1561.55
MSH5-SAPCD1	130.28	1.30668	0.37242	3.50861	0.000450456	0.00238667	54.7834	151.851
GMNN	866.306	1.30621	0.387285	3.37273	0.000744271	0.00362445	420.669	993.631
TACC2	3016.18	1.30551	0.387304	3.37076	0.000749606	0.00364521	1368.75	3486.87
KIRREL	1775.69	1.30434	0.291653	4.47224	7.74e-06	7.14e-05	828.361	2046.35
RP11-480A16.1	125.047	1.30319	0.341806	3.81267	0.000137476	0.000858001	86.4605	136.072
FBN1	7281.06	1.30247	0.326323	3.99135	6.57e-05	0.000457511	2942.02	8520.79
ACVRL1	1563.73	1.29993	0.247567	5.25081	1.51e-07	2.32e-06	700.339	1810.41
POLN	110.776	1.29943	0.257898	5.03854	4.69e-07	6.19e-06	63.5709	124.263
NPAS2	1711.52	1.29782	0.359065	3.61444	0.000300999	0.00168618	790.986	1974.53
IL3RAa	214.644	1.29685	0.291164	4.45401	8.43e-06	7.7e-05	70.6999	255.771
IL3RAb	214.644	1.29685	0.291164	4.45401	8.43e-06	7.7e-05	70.6999	255.771
IL3RAc	214.644	1.29685	0.291164	4.45401	8.43e-06	7.7e-05	70.6999	255.771
IL3RAd	214.644	1.29685	0.291164	4.45401	8.43e-06	7.7e-05	70.6999	255.771
SLC6A9	203.927	1.29612	0.262931	4.92949	8.24e-07	1.01e-05	86.4644	237.487
ADAMTS6	181.411	1.29574	0.326035	3.97422	7.06e-05	0.000485972	107.778	202.449
Metazoa_SRP	44992.1	1.29481	0.491864	2.63246	0.0084768	0.0278403	17506.9	52845
SLC16A11	516.479	1.29129	0.454937	2.8384	0.0045341	0.0165672	248.361	593.084
ASAH1	8132.29	1.29062	0.363486	3.55068	0.000384243	0.00208441	4077.11	9290.91
BAG2	1457.96	1.29006	0.287937	4.48035	7.45e-06	6.9e-05	645.02	1690.23
MVP	11184.2	1.2893	0.233262	5.52727	3.25e-08	5.87e-07	5028.9	12942.9
FMNL1	2485.8	1.28865	0.294696	4.3728	1.23e-05	0.000106526	1125.96	2874.32
DSCC1	128.759	1.28862	0.316172	4.07571	4.59e-05	0.00033549	56.6828	149.352
PECAM1	9445.49	1.28808	0.250435	5.14335	2.7e-07	3.81e-06	4280.3	10921.3
SLC44A3	484.593	1.28622	0.39347	3.26891	0.00107961	0.00495969	242.536	553.752
BICD1	503.982	1.28484	0.239346	5.36813	7.96e-08	1.3e-06	275.361	569.303
PDE4B	2243.98	1.28386	0.307669	4.17288	3.01e-05	0.000231891	1047.66	2585.78
JAG1	3783.6	1.28297	0.240309	5.33886	9.35e-08	1.5e-06	2052.28	4278.26
MTCO1P12	16189.4	1.28278	0.527611	2.4313	0.0150449	0.0442092	8129.76	18492.2
SLC38A1	4231.45	1.28218	0.260762	4.91704	8.79e-07	1.07e-05	2220.58	4805.98
BOLA2	388.854	1.28211	0.236519	5.42074	5.94e-08	1.01e-06	188.016	446.236
FHL2	1547.56	1.28181	0.303796	4.2193	2.45e-05	0.000194968	642.372	1806.19
GRAP2	308.809	1.28175	0.475736	2.69426	0.0070546	0.0239526	142.188	356.414
MFGE8	2260.01	1.28064	0.316419	4.04728	5.18e-05	0.000372528	833.36	2667.62
DUOX1	155.746	1.27936	0.538496	2.3758	0.0175112	0.0499039	69.4232	180.409
INPP4B	538.403	1.27909	0.312251	4.09635	4.2e-05	0.000309955	313.465	602.671
MFSD7	664.761	1.27818	0.27221	4.69557	2.66e-06	2.81e-05	352.01	754.119
ZNF431	469.173	1.27775	0.288699	4.4259	9.6e-06	8.62e-05	299.866	517.547
RBP7	489.71	1.27534	0.408869	3.11918	0.00181356	0.0076591	232.149	563.299
FAM188B	462.185	1.27496	0.206048	6.18769	6.11e-10	1.71e-08	253.935	521.685
SMAD2	4126.34	1.27495	0.234933	5.42686	5.74e-08	9.76e-07	2217.9	4671.61
FBLIM1	1775.76	1.27398	0.267199	4.76789	1.86e-06	2.06e-05	838.913	2043.43
EDNRA	680.502	1.27193	0.286969	4.43229	9.32e-06	8.41e-05	268.088	798.334
BSG	19343.1	1.27144	0.231872	5.48339	4.17e-08	7.35e-07	8496.62	22442.1
IQCE	955.792	1.27138	0.233249	5.45074	5.02e-08	8.69e-07	514.661	1081.83
CHD3	3374.99	1.27054	0.269354	4.717	2.39e-06	2.57e-05	1374.57	3946.54
RP11-701H24.4	259.417	1.27005	0.329267	3.85719	0.000114698	0.000737347	231.826	267.3
HIST1H3H	320.523	1.26984	0.408415	3.1092	0.00187595	0.0078895	215.921	350.41
MYRF	4990.36	1.2692	0.495453	2.56169	0.0104164	0.0328739	2255.81	5771.66
EZH2	419.398	1.26897	0.308787	4.10954	3.96e-05	0.000295029	170.864	490.407
CNN1	644.735	1.26537	0.46849	2.70096	0.00691401	0.0235513	194.769	773.297
SNCG	296.288	1.26474	0.429423	2.9452	0.00322748	0.0124377	115.824	347.849
ANO8	1316.69	1.26469	0.309829	4.0819	4.47e-05	0.000327578	779.708	1470.12
CENPU	209.952	1.26311	0.300422	4.20444	2.62e-05	0.00020539	79.8336	247.129
NT5C3A	999.187	1.26279	0.240023	5.26113	1.43e-07	2.2e-06	442.727	1158.18
TMEM136	176.615	1.26254	0.263847	4.78511	1.71e-06	1.91e-05	80.9198	203.957
GPSM2	432.681	1.26138	0.313749	4.02035	5.81e-05	0.000412513	206.809	497.216
CYSLTR2	131.86	1.2599	0.442561	2.84685	0.00441547	0.0162072	53.6911	154.193
GREM2	4647.58	1.25946	0.525214	2.39799	0.0164852	0.0475859	2230.19	5338.26
CA5A	2259.11	1.2592	0.360576	3.4922	0.000479055	0.00251195	1278.18	2539.37
TGM2	57451.1	1.25868	0.379432	3.31728	0.000908983	0.00429665	31158.8	64963.2
PALD1	929.823	1.25839	0.265454	4.74052	2.13e-06	2.32e-05	467.473	1061.92
EMCN	1100.76	1.25658	0.380144	3.30553	0.000947954	0.00444869	409.982	1298.13
CENPE	288.998	1.25578	0.379634	3.30786	0.000940108	0.00441787	124.746	335.928
ID4	894.785	1.25426	0.408533	3.07015	0.00213955	0.00881711	315.741	1060.23
ADAM33	371.57	1.25321	0.512692	2.44436	0.0145107	0.0429373	162.794	431.22
MSX1	180.538	1.25221	0.361987	3.45927	0.000541647	0.00277987	76.001	210.406
MAPK12	794.28	1.25088	0.28335	4.41463	1.01e-05	9.01e-05	355.758	919.572
ANKRD65	145.188	1.25015	0.396124	3.15595	0.00159976	0.00690327	48.9983	172.67
HIST2H2BF	499.039	1.24841	0.389398	3.20599	0.001346	0.00596693	389.757	530.263
DLL1	1472.28	1.24693	0.347266	3.59072	0.00032976	0.00182447	852.614	1649.32
SPOCK2	2057.92	1.24599	0.438153	2.84374	0.00445868	0.0163435	795.59	2418.58
RP11-57H14.4	177.513	1.24517	0.258051	4.8253	1.4e-06	1.61e-05	102.335	198.993
CKAP2	450.971	1.24462	0.263337	4.72633	2.29e-06	2.46e-05	192.937	524.695
CDH24	222.96	1.24325	0.297682	4.17644	2.96e-05	0.000228654	101.144	257.765
HIST1H2AC	4452.05	1.24217	0.338557	3.66901	0.000243491	0.00140103	2367.62	5047.61
CCND2	1652.61	1.24183	0.36193	3.43114	0.000601047	0.00302689	904.733	1866.28
ZNF532	1539.08	1.24025	0.226553	5.47445	4.39e-08	7.69e-07	855.457	1734.41
MLPH	3828.07	1.23968	0.410821	3.01757	0.00254806	0.0101965	1916.61	4374.2
GINS2	167.821	1.23841	0.34459	3.59386	0.00032582	0.00180474	69.6406	195.873
NPY1R	709.982	1.23834	0.503283	2.46052	0.0138735	0.0413097	332.667	817.786
RP11-59C5.3	306.24	1.23629	0.334658	3.6942	0.000220583	0.00128605	206.195	334.824
PRICKLE1	435.771	1.23614	0.408394	3.02683	0.0024713	0.00995022	214.629	498.955
TLR7	148.519	1.23499	0.376722	3.27824	0.00104456	0.00481891	66.464	171.963
FAR1	1091.84	1.23467	0.267863	4.60934	4.04e-06	4.06e-05	612.725	1228.73
S100A11	3997.77	1.23312	0.25777	4.78381	1.72e-06	1.93e-05	1279.03	4774.55
CDR2L	805.343	1.23296	0.342056	3.60454	0.000312703	0.00174166	371.19	929.386
NHSL2	894.8	1.23279	0.287125	4.29358	1.76e-05	0.000145677	633.071	969.58
FAM189B	1037.93	1.23217	0.198009	6.22277	4.88e-10	1.43e-08	521.59	1185.45
SRRM2-AS1	110.153	1.23111	0.349253	3.52499	0.000423506	0.00226138	67.1723	122.434
FOXC1	638.278	1.231	0.388023	3.17251	0.00151129	0.00659331	244.561	750.769
AURKB	181.931	1.23089	0.435595	2.82578	0.00471659	0.0171256	70.0534	213.896
XXbac-BPG246D15.9	313.07	1.22946	0.488636	2.51611	0.0118658	0.0365142	212.443	341.821
CTSC	5958.13	1.22734	0.255592	4.80195	1.57e-06	1.78e-05	2376.4	6981.48
SLCO4A1	974.974	1.22548	0.434238	2.82214	0.00477049	0.0173081	361.58	1150.23
SLC39A10	594.798	1.22498	0.21284	5.75538	8.64e-09	1.81e-07	320.754	673.096
DNAH10OS	106.565	1.22388	0.303085	4.03809	5.39e-05	0.00038614	72.9423	116.172
BRE	1770.19	1.22311	0.265633	4.60452	4.13e-06	4.13e-05	866.342	2028.43
DBN1	1818.19	1.22283	0.221107	5.53051	3.19e-08	5.77e-07	745.417	2124.7
KIAA1522	2605.58	1.22211	0.288584	4.23486	2.29e-05	0.000183638	1519.92	2915.77
AC010547.9	107.408	1.22072	0.447195	2.72973	0.0063387	0.0218894	63.6855	119.9
ARHGEF25	561.251	1.22062	0.319244	3.82345	0.000131596	0.000825991	228.666	656.275
GNG7	1124.63	1.21924	0.356645	3.41865	0.000629336	0.00314903	573.721	1282.04
MFSD6	761.428	1.21878	0.207804	5.86507	4.49e-09	1.02e-07	377.089	871.238
ZC2HC1A	232.864	1.21802	0.212615	5.72873	1.01e-08	2.08e-07	111.841	267.442
MALL	936.899	1.21785	0.338285	3.60006	0.00031814	0.00176665	425.125	1083.12
MEIS3	277.017	1.21662	0.320663	3.79407	0.000148196	0.000915922	99.2952	327.795
DIAPH3	144.148	1.21607	0.44138	2.75517	0.00586625	0.02052	57.3081	168.959
USP35	1420.87	1.21551	0.328809	3.69671	0.000218411	0.00127452	842.64	1586.07
GSTA4	877.995	1.21549	0.353161	3.44175	0.00057797	0.00293267	369.097	1023.39
RAMP1	6020.92	1.2141	0.50054	2.42559	0.0152835	0.0447134	2612.81	6994.67
TAGLN2	18924.1	1.21402	0.252068	4.81623	1.46e-06	1.67e-05	8913.92	21784.1
MAP6	146.567	1.21388	0.29927	4.05613	4.99e-05	0.0003602	56.8234	172.208
PTPRE	1559.12	1.21357	0.396083	3.06393	0.00218447	0.00896707	917.446	1742.45
AHCYL2	1296.11	1.21317	0.343133	3.53557	0.000406898	0.00219109	716.651	1461.67
OR2A9P	221.107	1.21313	0.32083	3.78122	0.00015606	0.000955731	114.855	251.465
SCAMP5	510.829	1.2131	0.209199	5.7988	6.68e-09	1.45e-07	251.074	585.045
MICAL1	2044.82	1.21221	0.335624	3.6118	0.000304084	0.0017011	889.994	2374.77
CLN3	2673.89	1.2121	0.238073	5.09131	3.56e-07	4.83e-06	1252.08	3080.12
NT5DC2	869.183	1.21148	0.233561	5.18697	2.14e-07	3.1e-06	283.922	1036.4
PLEC	31199.9	1.21121	0.247407	4.89561	9.8e-07	1.17e-05	21120.5	34079.7
VEGFC	640.797	1.20996	0.296281	4.08385	4.43e-05	0.000325206	275.891	745.056
SERPINI1	368.716	1.20856	0.414715	2.91419	0.00356618	0.0135019	99.8165	445.544
AGAP2	431.464	1.20832	0.349629	3.45602	0.000548218	0.00280822	214.218	493.535
DAB2	4215.18	1.20793	0.195501	6.17864	6.47e-10	1.8e-08	2129.62	4811.06
CCDC88C	1531.89	1.20792	0.293865	4.11047	3.95e-05	0.000293951	913.516	1708.57
CYYR1	906.856	1.20778	0.286422	4.21679	2.48e-05	0.000196759	384.37	1056.14
CXCR3	124.132	1.20698	0.497737	2.42494	0.015311	0.0447736	43.8756	147.063
RP11-488L18.4	700.649	1.20363	0.214933	5.60003	2.14e-08	4.06e-07	376.617	793.229
FAM13C	246.386	1.20137	0.330438	3.6357	0.000277223	0.00157229	104.723	286.862
XPR1	1558.13	1.20093	0.271137	4.42924	9.46e-06	8.51e-05	855.674	1758.83
GMDS	2673.72	1.2007	0.331905	3.6176	0.000297344	0.00166996	1213.46	3090.94
CALHM2	700.645	1.2005	0.275932	4.35072	1.36e-05	0.000116255	291.342	817.589
TAF4B	205.859	1.20016	0.296592	4.04649	5.2e-05	0.000373568	104.609	234.787
B3GNT9	597.797	1.19928	0.214111	5.60119	2.13e-08	4.04e-07	284.855	687.21
CD44	5265.95	1.1969	0.370542	3.23014	0.00123731	0.00557195	2533.78	6046.56
MFSD3	2330.58	1.19689	0.298865	4.00478	6.21e-05	0.000435796	1239.06	2642.45
KIF11	303.348	1.19502	0.374081	3.19456	0.00140045	0.00617886	111.107	358.274
ZNF607	128.718	1.19441	0.312792	3.81856	0.000134234	0.000840153	71.845	144.967
PPP1R16A	4495.01	1.19387	0.284145	4.20161	2.65e-05	0.000207907	2279.68	5127.96
TOB1-AS1	116.872	1.19357	0.268302	4.44859	8.64e-06	7.86e-05	71.3948	129.865
CYCS	8956.74	1.19342	0.333017	3.58366	0.000338808	0.00186812	4426.09	10251.2
KIF2C	210.727	1.19312	0.42949	2.77801	0.00546935	0.0193727	78.1788	248.598
TMOD2	716.442	1.19291	0.245783	4.85349	1.21e-06	1.42e-05	407.353	804.753
INTU	389.29	1.19167	0.235118	5.06842	4.01e-07	5.39e-06	231.628	434.336
RAB23	442.065	1.19104	0.261194	4.55997	5.12e-06	4.96e-05	161.584	522.202
HEG1	4634.53	1.18977	0.250769	4.74449	2.09e-06	2.28e-05	2675.56	5194.23
CA5B	355.703	1.18961	0.233962	5.08465	3.68e-07	4.98e-06	171.831	408.238
COA6	1298.63	1.18907	0.264574	4.49427	6.98e-06	6.52e-05	644.418	1485.55
PORCN	217.331	1.1882	0.238472	4.98253	6.28e-07	8e-06	103.604	249.824
PLEKHG2	2306.15	1.18799	0.27423	4.33211	1.48e-05	0.000124942	1347.95	2579.92
C8orf76	1129.14	1.18773	0.28495	4.16821	3.07e-05	0.000236164	548.107	1295.15
HENMT1	221.886	1.18767	0.319598	3.71613	0.0002023	0.00119387	85.2162	260.934
FAM217B	457.558	1.18698	0.239326	4.95969	7.06e-07	8.83e-06	234.337	521.335
IL4I1	215.732	1.1869	0.475666	2.49525	0.012587	0.0382545	82.4551	253.811
ARHGEF3	987.09	1.18671	0.230483	5.14881	2.62e-07	3.71e-06	468.731	1135.19
WDHD1	173.827	1.18539	0.309224	3.83343	0.00012637	0.000798371	77.6577	201.304
ARHGEF10	689.991	1.18453	0.24868	4.76326	1.9e-06	2.1e-05	408.254	770.487
RP11-345J4.5	1106.23	1.18387	0.254499	4.65178	3.29e-06	3.38e-05	428.973	1299.74
PYGO1	114.506	1.18387	0.335827	3.52524	0.000423106	0.00225974	58.0144	130.646
SCUBE2	204.042	1.18343	0.487342	2.42834	0.0151679	0.0444737	67.8073	242.967
CCT3	13993.5	1.18319	0.31426	3.76501	0.000166543	0.00101224	6455.47	16147.2
FANCE	159.879	1.18319	0.278908	4.2422	2.21e-05	0.000178443	75.698	183.931
RP11-693N9.2	197.567	1.18268	0.35529	3.32878	0.000872271	0.00414582	75.124	232.55
DAGLA	349.773	1.18089	0.239619	4.92818	8.3e-07	1.02e-05	194.768	394.061
AMPH	109.311	1.18088	0.47583	2.48174	0.0130744	0.039391	40.1642	129.068
ERV3-1	422.57	1.1801	0.236367	4.99265	5.96e-07	7.64e-06	239.226	474.954
ANOS1	361.289	1.17911	0.322636	3.65462	0.000257566	0.00147314	151.367	421.267
FAM127A	2983.24	1.17832	0.161048	7.31655	2.54e-13	1.7e-11	1348.02	3450.44
C3orf67	145.129	1.17736	0.336571	3.4981	0.000468586	0.00246668	90.1129	160.848
GINS3	135.653	1.17666	0.238368	4.93632	7.96e-07	9.82e-06	60.8745	157.018
FBXL7	733.136	1.17459	0.269486	4.35862	1.31e-05	0.000112377	350.034	842.594
PLPPR2	1577.46	1.17424	0.255194	4.60138	4.2e-06	4.18e-05	797.43	1800.32
PCDHGB7	529.733	1.17344	0.38856	3.01998	0.00252793	0.0101377	400.03	566.792
LXN	564.63	1.17205	0.311999	3.75657	0.000172257	0.00104174	160.967	679.962
GALNT10	1447.73	1.17103	0.144156	8.12334	4.54e-16	5.57e-14	715.923	1656.82
PTP4A3	1393.79	1.17082	0.274096	4.27157	1.94e-05	0.000159193	609.108	1617.99
MCM4	1745.94	1.17032	0.316857	3.69351	0.000221177	0.00128905	748.826	2030.83
ADAMTS10	1479.78	1.16876	0.33359	3.50359	0.000459038	0.00242222	924.455	1638.45
FAM127B	1218.01	1.16818	0.171254	6.82132	9.02e-12	4.16e-10	536.505	1412.73
RAD51	101.772	1.16783	0.374235	3.12056	0.00180506	0.00763383	35.6153	120.674
MAGED4	180.279	1.16727	0.401176	2.90962	0.00361873	0.0136752	74.9145	210.383
NKD1	486.691	1.16641	0.342734	3.40325	0.000665891	0.00330187	316.879	535.209
PTCH2	164.726	1.16492	0.368573	3.16063	0.00157429	0.00680793	82.6041	188.189
NUSAP1	614.654	1.16309	0.361904	3.2138	0.00130989	0.00583575	276.542	711.258
USP49	392.492	1.16266	0.22141	5.25117	1.51e-07	2.32e-06	262.858	429.53
ZNF19	236.686	1.16213	0.286389	4.05786	4.95e-05	0.00035829	149.78	261.516
RARG	598.786	1.16091	0.249845	4.64653	3.38e-06	3.46e-05	278.059	690.423
POLR2C	4427.79	1.16083	0.262464	4.42283	9.74e-06	8.74e-05	2239.23	5053.09
ARHGAP28	176.915	1.16033	0.447676	2.59188	0.00954517	0.0306566	106.805	196.947
SLC45A4	780.607	1.15879	0.356287	3.25239	0.00114437	0.0052195	443.864	876.819
SHC1	11815	1.15802	0.189594	6.10791	1.01e-09	2.68e-08	6168.54	13428.3
GPX3	39207.8	1.15698	0.435741	2.6552	0.00792625	0.0263636	21544.7	44254.4
PDLIM7	1881.67	1.15673	0.278554	4.15264	3.29e-05	0.000250801	797.309	2191.48
OTUB2	117.573	1.15653	0.294547	3.92645	8.62e-05	0.0005777	64.7598	132.662
RELL2	244.653	1.15444	0.299681	3.85224	0.000117043	0.000748865	126.301	278.467
SOGA1	1952.1	1.15435	0.259126	4.45479	8.4e-06	7.68e-05	1549.97	2066.99
AFAP1L2	379.527	1.15409	0.297734	3.87623	0.000106086	0.000690986	211.018	427.672
PCDH12	1655.94	1.15383	0.287273	4.01648	5.91e-05	0.000418484	901.436	1871.52
RAP1GAP	3617.56	1.1537	0.402377	2.86721	0.00414109	0.0153371	1789.35	4139.9
FKBP10	2705.38	1.15298	0.329798	3.49603	0.000472238	0.0024805	1014.16	3188.58
SCARF2	905.465	1.15283	0.394937	2.91902	0.00351135	0.0133277	372.953	1057.61
RUNX2	367.096	1.15245	0.33559	3.4341	0.000594522	0.00300153	168.212	423.92
CKAP2L	103.007	1.15219	0.41525	2.77469	0.00552542	0.0195398	47.9815	118.729
CTD-2228K2.7	631.586	1.152	0.3074	3.74757	0.000178557	0.00107424	344.917	713.491
SH2D3C	1160.58	1.15147	0.278172	4.13943	3.48e-05	0.000263392	552.556	1334.3
PTPN13	751.811	1.15132	0.34089	3.3774	0.000731733	0.00357483	513.784	819.819
PLXNC1	880.911	1.15114	0.267252	4.30733	1.65e-05	0.000137859	496.458	990.755
FABP5	1130.96	1.15098	0.372975	3.08593	0.00202917	0.00844573	455.317	1324
SPIRE1	1224.76	1.14926	0.320001	3.59144	0.000328861	0.00182075	833.233	1336.62
MTMR11	402.318	1.14921	0.344742	3.33353	0.000857512	0.00409025	181.611	465.377
RCN2	1597.87	1.1492	0.204828	5.61055	2.02e-08	3.85e-07	708.883	1851.87
GNA12	2601.14	1.14914	0.172056	6.67887	2.41e-11	9.9e-10	1351.07	2958.31
LOXL2	1769.88	1.1481	0.310947	3.69229	0.000222247	0.00129388	946.25	2005.2
GLI3	311.033	1.14767	0.357989	3.20588	0.0013465	0.00596693	219.165	337.281
SLC38A5	156.882	1.14723	0.379938	3.01953	0.00253171	0.0101495	51.2951	187.049
LNX1	341.149	1.14716	0.296659	3.86692	0.000110217	0.000712331	208.397	379.078
TGFB3	1644.07	1.14695	0.327248	3.50485	0.000456863	0.00241285	751.112	1899.2
EEF2KMT	586.884	1.1467	0.278919	4.11123	3.94e-05	0.000293137	278.402	675.022
SPDL1	303.724	1.14586	0.269812	4.24688	2.17e-05	0.000175346	131.088	353.049
LIMCH1	2531.34	1.14582	0.26084	4.39279	1.12e-05	9.83e-05	1525.43	2818.75
HAS3	215.103	1.14485	0.479141	2.38938	0.0168771	0.0484935	114.602	243.818
SLC12A7	11059.6	1.14461	0.278404	4.11132	3.93e-05	0.000293117	6779.37	12282.5
SLX4	478.76	1.14436	0.193824	5.90415	3.54e-09	8.27e-08	334.864	519.873
SIDT1	225.921	1.14436	0.379669	3.0141	0.00257745	0.0103021	133.748	252.257
KIFC2	1526.53	1.14363	0.224309	5.09845	3.42e-07	4.68e-06	823.143	1727.5
CHCHD3	2524	1.14225	0.213937	5.33922	9.33e-08	1.5e-06	1301.88	2873.18
OSCP1	111.952	1.14208	0.236233	4.83454	1.33e-06	1.54e-05	50.6241	129.474
ATP8B2	1476.26	1.14126	0.239545	4.76429	1.9e-06	2.09e-05	824.645	1662.44
CYTH3	1207.04	1.14076	0.255276	4.46873	7.87e-06	7.24e-05	592.349	1382.67
DLL4	1595.84	1.14075	0.34427	3.31353	0.000921269	0.00434284	893.375	1796.54
FMNL2	1927.55	1.14052	0.231707	4.92222	8.56e-07	1.04e-05	1115.85	2159.46
NFATC4	1116.7	1.13963	0.356096	3.20034	0.00137268	0.00607072	604.328	1263.1
MCF2L	2343.57	1.13572	0.251615	4.51371	6.37e-06	6.02e-05	1422.04	2606.87
AOC2	163.078	1.13509	0.308846	3.67525	0.000237614	0.00136949	97.6873	181.762
AC074212.5	237.962	1.13362	0.296866	3.81863	0.000134193	0.000840116	130.423	268.688
VSTM4	803.98	1.13354	0.239361	4.73568	2.18e-06	2.36e-05	400.858	919.158
RNASEH2A	493.312	1.13346	0.303582	3.73362	0.00018875	0.00112552	209.882	574.292
AZIN2	139.644	1.13232	0.280491	4.03691	5.42e-05	0.000387526	77.8826	157.291
TRPS1	1016.55	1.13091	0.316801	3.56979	0.000357264	0.0019534	682.375	1112.03
C16orf46	121.591	1.13061	0.338524	3.33981	0.000838348	0.004015	71.5959	135.875
TRIM59	172.475	1.13048	0.267742	4.22228	2.42e-05	0.000192977	85.0411	197.457
SYT11	624.277	1.13003	0.242846	4.6533	3.27e-06	3.36e-05	294.796	718.415
RP11-389C8.2	220.843	1.12869	0.331634	3.40342	0.000665475	0.00330048	103.597	254.342
CLSTN1	4435.08	1.12851	0.199543	5.6555	1.55e-08	3.06e-07	2241.63	5061.78
CROCCP3	223.367	1.12771	0.408689	2.75933	0.00579205	0.020325	195.88	231.221
IFT22	624.117	1.12751	0.195962	5.7537	8.73e-09	1.83e-07	267.382	726.042
B3GALNT2	686.015	1.12673	0.296199	3.80398	0.000142391	0.000884338	447.272	754.227
EHD2	3335	1.12603	0.264182	4.26235	2.02e-05	0.000165011	1570.37	3839.17
ZNF423	343.885	1.12416	0.318326	3.53147	0.000413254	0.00221741	184.1	389.538
PRSS23	4978.13	1.1227	0.337997	3.32162	0.00089496	0.00424115	1846.21	5872.96
EPHA3	1124.5	1.12265	0.468932	2.39406	0.0166632	0.0479964	536.915	1292.38
MXRA8	2445.35	1.12241	0.317686	3.53307	0.000410764	0.0022065	994.899	2859.77
CDK5	628.227	1.12199	0.177024	6.33807	2.33e-10	7.35e-09	281.182	727.383
SLC25A24	813.396	1.12174	0.204934	5.47367	4.41e-08	7.72e-07	382.198	936.595
SEL1L3	2347.16	1.12162	0.288532	3.88734	0.000101348	0.000664786	1148.86	2689.53
RP11-479G22.8	237.804	1.11965	0.29308	3.82028	0.0001333	0.0008348	109.194	274.549
ALG1	1858.82	1.11839	0.214748	5.20793	1.91e-07	2.82e-06	921.511	2126.63
FMOD	2479.63	1.11835	0.381535	2.93118	0.00337679	0.0129143	813.667	2955.62
PLEKHG5	795.386	1.11796	0.299346	3.73466	0.000187971	0.00112216	435.778	898.131
FMN1	642.653	1.11763	0.441484	2.53153	0.0113566	0.0352748	449.721	697.776
PCDH18	432.469	1.11616	0.333729	3.34451	0.000824285	0.00395428	229.338	490.506
FGD1	361.754	1.11612	0.191592	5.82551	5.69e-09	1.25e-07	186.825	411.734
CDYL2	2044.09	1.11606	0.281459	3.96527	7.33e-05	0.000502718	1556.75	2183.33
FLYWCH1	2160.27	1.11576	0.20568	5.4247	5.81e-08	9.87e-07	1281.49	2411.35
LINC00654	108.331	1.11564	0.263753	4.22988	2.34e-05	0.00018738	69.329	119.474
LAMB1	10143.3	1.11559	0.300087	3.71756	0.000201155	0.00118854	4825.31	11662.7
RERG	312.153	1.11554	0.337899	3.30141	0.000962	0.0045015	130.842	363.956
CARD6	824.568	1.11554	0.202989	5.49556	3.89e-08	6.92e-07	459.547	928.859
EPHB3	223.968	1.11515	0.415264	2.6854	0.00724439	0.0244869	101.422	258.981
MPV17	1482.66	1.11371	0.159153	6.99773	2.6e-12	1.34e-10	750.942	1691.72
SUSD2	676.409	1.11249	0.403223	2.75899	0.00579802	0.0203313	263.423	794.405
CDCA3	141.512	1.11155	0.362195	3.06893	0.00214828	0.00883954	51.9961	167.088
PCYOX1L	323.377	1.11155	0.275336	4.03706	5.41e-05	0.000387396	138.277	376.263
SPAG4	185.258	1.11102	0.285614	3.88993	0.000100272	0.000658801	94.1544	211.288
ARL2BP	2285.24	1.11081	0.194991	5.69674	1.22e-08	2.46e-07	1150.14	2609.55
ARHGEF16	796.704	1.11078	0.402572	2.7592	0.00579434	0.020325	399.219	910.271
CNNM2	1467.04	1.10992	0.295435	3.75689	0.000172037	0.00104092	952.55	1614.03
PCDHGA6	322.896	1.10934	0.409094	2.71169	0.00669406	0.0229118	219.605	352.408
KIAA0100	5830.71	1.10922	0.224965	4.93064	8.2e-07	1.01e-05	3618.73	6462.7
TECPR1	2591.63	1.10912	0.183572	6.04184	1.52e-09	3.9e-08	1509.34	2900.86
RP11-834C11.4	116.32	1.10883	0.33358	3.32403	0.000887262	0.00420797	50.1059	135.239
CLIP3	479.817	1.10844	0.361146	3.06923	0.00214608	0.008835	267.42	540.501
PCDH7	626.803	1.10804	0.452363	2.44945	0.0143076	0.0424284	352.022	705.312
ARHGEF34P	978.106	1.10645	0.382962	2.88918	0.0038625	0.0144725	804.198	1027.79
TNFRSF25	578.718	1.10642	0.376142	2.9415	0.00326623	0.012569	261.022	669.488
SPTBN4	172.537	1.10519	0.351095	3.14784	0.00164483	0.00707502	100.428	193.139
MCU	1257.91	1.10415	0.225019	4.90693	9.25e-07	1.12e-05	620.064	1440.15
CEP128	224.473	1.10308	0.302066	3.65178	0.000260431	0.00148698	151.608	245.292
FAM198B	2184.41	1.10285	0.287794	3.83207	0.000127069	0.000802367	1022.41	2516.42
ARHGEF37	270.645	1.10225	0.317589	3.47069	0.000519132	0.0026877	142.762	307.183
SEMA3G	950.633	1.10214	0.354778	3.10656	0.0018928	0.00795067	530.618	1070.64
ZNF775	349.038	1.10081	0.252477	4.36006	1.3e-05	0.000111839	176.903	398.219
FBXL8	551.618	1.09966	0.245573	4.47792	7.54e-06	6.97e-05	346.757	610.15
NES	3347.07	1.09953	0.308878	3.55977	0.000371182	0.00202309	1713.21	3813.89
FBXL18	437.477	1.09763	0.245299	4.47467	7.65e-06	7.07e-05	324.079	469.877
ADAM28	284.97	1.09754	0.417863	2.62655	0.00862544	0.0282429	123.275	331.169
LRRC16A	888.296	1.09708	0.161712	6.78416	1.17e-11	5.23e-10	505.416	997.69
HELLS	321.678	1.0968	0.348688	3.14552	0.00165791	0.00712116	175.165	363.538
APOO	635.616	1.09629	0.25982	4.21943	2.45e-05	0.000194924	322.722	725.014
BTN2A3P	152.087	1.096	0.174673	6.27459	3.51e-10	1.06e-08	87.1222	170.648
CBX2	189.588	1.09565	0.310743	3.52591	0.000422023	0.00225496	112.373	211.649
ADAMTS7	780.109	1.09491	0.301897	3.62678	0.000286981	0.00161815	469.156	868.953
CSPG4P12	303.052	1.09261	0.321923	3.39403	0.000688734	0.0033991	248.324	318.688
TMEM107	233.772	1.09249	0.232048	4.70802	2.5e-06	2.67e-05	113.483	268.14
MLKL	1193.95	1.09149	0.236794	4.60947	4.04e-06	4.06e-05	569.766	1372.28
MPHOSPH6	666.693	1.09125	0.260271	4.19277	2.76e-05	0.000215313	314.541	767.307
CERKL	370.715	1.09073	0.370096	2.94715	0.00320718	0.0123772	145.764	434.986
KDELR3	904.901	1.09009	0.277533	3.92779	8.57e-05	0.00057562	405.979	1047.45
MYPOP	382.877	1.08964	0.158847	6.85969	6.9e-12	3.27e-10	203.974	433.992
WDR13	7074.26	1.0894	0.310826	3.50486	0.000456843	0.00241285	4443.83	7825.8
CD28	232.41	1.08777	0.431593	2.52036	0.0117235	0.0361451	92.2471	272.457
RFTN2	214.749	1.08748	0.287393	3.78394	0.000154362	0.000947493	116.837	242.724
FKBP11	2866.51	1.08711	0.245398	4.43	9.42e-06	8.48e-05	1429.7	3277.03
KCND1	110.495	1.08694	0.288438	3.76838	0.000164313	0.000999691	57.1999	125.723
TRIM8	8715.79	1.08673	0.292824	3.71121	0.000206268	0.00121312	5334.7	9681.81
CACNB1	131.997	1.08655	0.381842	2.84553	0.00443369	0.0162643	68.8739	150.032
HERC2P2	3114.38	1.08619	0.303479	3.57912	0.000344752	0.00189786	1816.29	3485.26
MYO5A	1225.57	1.08545	0.238463	4.55188	5.32e-06	5.13e-05	716.242	1371.09
MRC2	3731	1.08527	0.352537	3.07846	0.0020807	0.0086223	1651.71	4325.08
ACRC	184.391	1.08486	0.421993	2.57081	0.0101461	0.032168	70.4067	216.958
TRAF1	1295.29	1.08405	0.394687	2.7466	0.00602163	0.0209876	650.271	1479.59
PCED1B	364.998	1.08352	0.342455	3.16397	0.00155635	0.00674	190.327	414.904
NRAV	207.993	1.08317	0.232025	4.6683	3.04e-06	3.15e-05	104.989	237.423
NLGN2	1137.54	1.08276	0.27711	3.90732	9.33e-05	0.000618541	660.086	1273.96
STMN3	626.669	1.08258	0.357949	3.0244	0.0024913	0.0100107	221.077	742.552
PDZRN3	472.258	1.08165	0.375859	2.87781	0.00400443	0.0149067	206.85	548.088
PLXNA1	2133.66	1.0816	0.19595	5.51977	3.39e-08	6.12e-07	1328.53	2363.7
SYNGAP1	783.513	1.08148	0.240598	4.49494	6.96e-06	6.5e-05	463.352	874.987
IFI27L2	399.986	1.08141	0.298309	3.62513	0.000288812	0.00162658	192.896	459.154
SPATS2	786.067	1.0806	0.165384	6.53389	6.41e-11	2.35e-09	408.118	894.053
CCDC77	245.23	1.0803	0.176354	6.12574	9.03e-10	2.43e-08	123.595	279.983
CLEC14A	2272.72	1.07938	0.298605	3.61473	0.000300664	0.00168548	1062.72	2618.44
CCDC8	323.146	1.07742	0.382433	2.81729	0.00484313	0.0175243	134.174	377.138
CD55	3201.51	1.07666	0.348493	3.08948	0.00200504	0.00835393	1658.43	3642.38
TRIM6	103.017	1.07663	0.285608	3.76961	0.000163501	0.000994998	54.557	116.862
TUBA4A	2598.83	1.07614	0.227856	4.72291	2.32e-06	2.5e-05	1022.59	3049.19
RUSC1	908.905	1.07582	0.171666	6.26694	3.68e-10	1.11e-08	495.116	1027.13
LIMK2	2669.63	1.07313	0.329856	3.25333	0.0011406	0.00520991	1614.43	2971.12
ELK3	2574.64	1.07313	0.290719	3.69128	0.00022313	0.00129715	1180.63	2972.93
PIAS3	964.842	1.07283	0.158318	6.77642	1.23e-11	5.48e-10	543.526	1085.22
CDKN2B	363.294	1.07202	0.325717	3.29127	0.000997364	0.00464004	193.137	411.911
CSPG4P10	288.874	1.07177	0.327294	3.27465	0.00105792	0.0048758	238.412	303.292
STX1A	172.511	1.07135	0.310837	3.44664	0.000567599	0.00288792	93.6693	195.037
CNTNAP1	342.45	1.07083	0.322678	3.31858	0.000904758	0.00428003	194.282	384.783
MIR194-2HG	164.015	1.0699	0.39095	2.73667	0.00620653	0.0215416	117.115	177.415
LINC00886	127.166	1.0698	0.372595	2.87122	0.00408887	0.0151766	80.0093	140.64
LINC01341	133.368	1.06935	0.448654	2.38346	0.0171506	0.0490937	72.4367	150.777
GABRE	893.863	1.06887	0.371562	2.8767	0.00401862	0.014948	571.255	986.037
SLC43A2	2114.08	1.068	0.266802	4.00298	6.26e-05	0.000438425	1310.41	2343.7
LINC00894	201.464	1.06734	0.294842	3.62003	0.000294567	0.00165629	171.311	210.079
GPR161	353.53	1.06703	0.222634	4.79277	1.64e-06	1.85e-05	185.607	401.509
SVIL	3227.99	1.06686	0.233316	4.57261	4.82e-06	4.7e-05	1982.26	3583.92
KCTD15	1015.4	1.06559	0.241793	4.40703	1.05e-05	9.27e-05	570.762	1142.44
ZNF788	108.965	1.06484	0.223435	4.76578	1.88e-06	2.08e-05	65.9648	121.251
RHOQ	2576.18	1.06341	0.324439	3.27769	0.00104662	0.00482737	1425.31	2905
EGLN3	506.061	1.06333	0.38083	2.79214	0.00523612	0.0186752	262.684	575.598
IKBKE	279.834	1.06199	0.304359	3.48927	0.000484335	0.0025325	134.527	321.35
JAM3	1221.77	1.06118	0.279586	3.79555	0.000147317	0.000911186	504.292	1426.77
TMEM173	1567.23	1.06033	0.25806	4.10885	3.98e-05	0.00029573	704.449	1813.74
TTF2	452.22	1.05977	0.253059	4.18782	2.82e-05	0.000219525	275.977	502.575
VIM	39399.3	1.05849	0.262802	4.02772	5.63e-05	0.000401334	15138	46331
MTHFD2	1104.88	1.05816	0.31444	3.36522	0.000764836	0.00370659	537.999	1266.85
ATP13A2	1263.82	1.05758	0.244653	4.32279	1.54e-05	0.000129521	725.867	1417.53
H2AFY2	424.872	1.05737	0.308117	3.43172	0.00059977	0.00302361	207.536	486.969
CPLX1	653.392	1.0572	0.245801	4.30106	1.7e-05	0.000141522	361.728	736.724
EME2	1527.38	1.05598	0.264163	3.99744	6.4e-05	0.000447693	973.857	1685.53
SOX18	1430.7	1.0558	0.345378	3.05694	0.00223612	0.00914029	782.18	1615.99
OSBPL7	350.866	1.05564	0.310718	3.39742	0.000680249	0.00336272	180.335	399.589
ZFP82	120.705	1.05553	0.288801	3.65488	0.000257304	0.00147233	61.7453	137.551
SNHG6	1534.99	1.05541	0.284835	3.70534	0.000211104	0.00123825	738.989	1762.42
TMEM159	277.418	1.05492	0.302135	3.49157	0.000480197	0.00251684	145.256	315.178
KCTD7	559.811	1.05474	0.206603	5.10517	3.31e-07	4.56e-06	365.782	615.248
PLCG1	2925.72	1.05455	0.283071	3.7254	0.000195005	0.00115588	1730.92	3267.09
PTER	1332.05	1.05449	0.336941	3.1296	0.00175044	0.00744847	766.952	1493.51
AC007318.5	319.158	1.0544	0.262032	4.02395	5.72e-05	0.000406981	107.788	379.55
TMTC2	301.322	1.05423	0.227995	4.62391	3.77e-06	3.81e-05	176.948	336.858
FLYWCH2	651.609	1.05418	0.158915	6.63358	3.28e-11	1.3e-09	356.332	735.974
GBP2	4491.3	1.05399	0.309587	3.4045	0.000662853	0.00329086	2284.42	5121.84
CPAMD8	345.376	1.05371	0.308099	3.42004	0.000626113	0.00313679	213.534	383.045
SNHG3	1137.82	1.05317	0.327158	3.21917	0.00128564	0.00574256	639.794	1280.11
GDA	5921.57	1.05311	0.366221	2.87562	0.00403234	0.0149968	3601.4	6584.47
SMAD9	412.834	1.05239	0.380641	2.76479	0.00569595	0.0200286	326.336	437.548
HTRA1	11112.2	1.05215	0.284988	3.69192	0.000222572	0.00129484	5121.5	12823.8
FLAD1	2240.11	1.05161	0.223763	4.69967	2.61e-06	2.76e-05	1165.24	2547.21
ADGRA2	3774.09	1.05101	0.314986	3.33668	0.000847842	0.00405281	2006.5	4279.12
ALDH3B1	936.049	1.05032	0.38112	2.75588	0.00585349	0.0204783	485.248	1064.85
PDE1A	443.268	1.05009	0.350103	2.99937	0.00270541	0.0107195	195.347	514.102
ECSCR	710.574	1.04941	0.310191	3.38312	0.000716683	0.0035148	253.543	841.154
B3GNTL1	274.924	1.04827	0.187196	5.59986	2.15e-08	4.06e-07	156.658	308.715
CHEK1	239.756	1.04809	0.310941	3.3707	0.000749767	0.00364526	114.507	275.541
GUCY1A3	1185.13	1.04797	0.220127	4.76076	1.93e-06	2.12e-05	698.883	1324.06
C1orf198	3022.81	1.04677	0.234534	4.46318	8.08e-06	7.42e-05	1749.62	3386.58
NRSN2	557.759	1.04677	0.338451	3.09282	0.00198267	0.00827786	282.699	636.347
ZFP41	684.932	1.04653	0.292145	3.58224	0.000340654	0.00187616	492.727	739.848
OR2A1-AS1	156.734	1.0462	0.257527	4.06249	4.86e-05	0.000352624	82.7612	177.87
SEPT8	2277.02	1.04428	0.170956	6.10849	1.01e-09	2.67e-08	1164.16	2594.97
CENPK	113.615	1.04307	0.399184	2.613	0.00897503	0.0291591	49.3637	131.972
NUDT1	310.803	1.04247	0.250435	4.16263	3.15e-05	0.000241427	142.946	358.762
ANKHD1-EIF4EBP3	1312.49	1.04085	0.259431	4.01204	6.02e-05	0.000424753	715.211	1483.14
ANKRD13B	181.107	1.04031	0.30915	3.36505	0.000765294	0.00370807	99.6347	204.385
SRD5A3	1174.49	1.0399	0.306821	3.38927	0.00070078	0.00345221	616.875	1333.81
SSBP3-AS1	142.212	1.0398	0.400794	2.59434	0.00947723	0.0305195	103.023	153.408
OSMR	4254.95	1.03898	0.246367	4.21722	2.47e-05	0.000196452	2388.47	4788.24
CENPO	446.463	1.03824	0.299478	3.46683	0.000526637	0.00271927	233.066	507.434
OGDH	7191.8	1.03786	0.218126	4.75806	1.95e-06	2.15e-05	4359.3	8001.09
GLI1	146.474	1.03781	0.393628	2.63651	0.00837631	0.0275718	76.7925	166.384
C7orf25	169.374	1.03734	0.278244	3.72816	0.00019288	0.00114553	109.963	186.349
DPCD	350.451	1.03629	0.208731	4.96473	6.88e-07	8.64e-06	153.592	406.696
CDC25A	111.373	1.03618	0.4024	2.575	0.0100239	0.0318808	52.2005	128.28
ZKSCAN3	283.414	1.0355	0.267008	3.87816	0.000105248	0.000686464	178.381	313.423
ADAMTS9	2581.07	1.03337	0.400928	2.57745	0.00995311	0.031706	1485.95	2893.97
PCDH17	1429.19	1.03317	0.320227	3.22638	0.00125367	0.00562674	954.838	1564.72
TMEM206	256.582	1.03251	0.194543	5.30735	1.11e-07	1.76e-06	131.551	292.305
CHAF1A	650.006	1.03083	0.264686	3.89454	9.84e-05	0.000648694	372.268	729.36
SOD3	1779.76	1.03076	0.424956	2.42556	0.0152848	0.0447134	681.686	2093.5
WDR76	176.861	1.02992	0.37739	2.72907	0.00635131	0.0219218	81.4965	204.109
FANCD2	267.546	1.02943	0.380119	2.70817	0.00676552	0.023113	115.771	310.91
LINC00957	172.715	1.02856	0.275385	3.73499	0.000187724	0.00112097	118.717	188.143
TMEM38A	466.922	1.02854	0.336412	3.05738	0.00223281	0.0091283	280.632	520.148
ARHGAP39	335.38	1.02588	0.284309	3.60834	0.000308167	0.00171996	208.243	371.705
RSU1	2760.05	1.02534	0.163516	6.27058	3.6e-10	1.08e-08	1289.57	3180.19
SPC24	142.851	1.02453	0.42247	2.42511	0.0153038	0.0447582	70.7831	163.441
DERL3	422.803	1.02449	0.346039	2.96063	0.00307014	0.0119149	159.518	498.027
VDR	450.739	1.02385	0.329773	3.10472	0.00190457	0.00799152	177.004	528.95
RUNX1T1	408.826	1.02377	0.344964	2.96775	0.00299987	0.0116948	331.312	430.973
AS3MT	3882.25	1.02345	0.410809	2.4913	0.0127275	0.0385816	1871.54	4456.74
HES4	1387.64	1.0213	0.406322	2.51353	0.0119528	0.0366987	770.788	1563.88
PIK3C2B	1499.61	1.02113	0.241051	4.23616	2.27e-05	0.000182701	1200.74	1585
ABCB9	154.231	1.02098	0.216976	4.7055	2.53e-06	2.7e-05	100.983	169.445
CENPW	108.27	1.02016	0.374881	2.72128	0.00650288	0.0223683	41.0841	127.466
TBC1D16	3181.35	1.01992	0.275637	3.70024	0.000215395	0.00125942	2189.66	3464.69
PGR	111.401	1.01883	0.334083	3.04962	0.00229129	0.00932169	76.1864	121.462
AKTIP	1765.5	1.01876	0.260857	3.90544	9.41e-05	0.000622521	984.571	1988.62
HSDL1	726.162	1.01849	0.189278	5.38091	7.41e-08	1.22e-06	417.327	814.4
ZNF862	1038.84	1.01798	0.229606	4.4336	9.27e-06	8.36e-05	747.994	1121.94
SNHG9	221.771	1.01784	0.305913	3.32723	0.000877131	0.0041656	90.1705	259.371
BAK1	948.741	1.01685	0.211139	4.81601	1.46e-06	1.67e-05	499.791	1077.01
PCDHGA9	268.929	1.01618	0.360321	2.82022	0.00479909	0.0173884	199.499	288.766
ADAM15	4617.99	1.01578	0.215994	4.7028	2.57e-06	2.73e-05	2395.75	5252.92
ABCC5	1421.18	1.01491	0.209555	4.84318	1.28e-06	1.48e-05	879.809	1575.85
MMP24	207.852	1.01466	0.333712	3.04053	0.00236164	0.00955804	156.415	222.548
BCL9L	4001.44	1.0146	0.212145	4.78259	1.73e-06	1.94e-05	2973.51	4295.13
IFT81	532.144	1.01418	0.237149	4.27658	1.9e-05	0.000155974	298.379	598.934
COMMD8	584.254	1.01409	0.248931	4.07377	4.63e-05	0.000337998	305.606	663.868
MARVELD1	1158.7	1.01372	0.296579	3.41803	0.00063076	0.00315484	486.079	1350.88
PLPP1	5831.58	1.01358	0.30696	3.30199	0.000960028	0.00449575	3199.37	6583.64
DNAJC18	225.682	1.01354	0.271824	3.72864	0.000192514	0.00114392	97.6951	262.25
CEP41	383.419	1.01237	0.241075	4.19941	2.68e-05	0.000209666	195.765	437.035
VDAC2	6160.21	1.0122	0.240436	4.20986	2.56e-05	0.000201637	3071.13	7042.8
PLCD4	108.319	1.01152	0.303559	3.3322	0.000861628	0.00410491	66.3412	120.312
CYB561D1	350.623	1.01107	0.260701	3.87828	0.000105196	0.000686464	223.614	386.912
HEPH	621.003	1.01091	0.355133	2.84657	0.00441935	0.016219	288.327	716.053
CPD	10811.6	1.01021	0.293822	3.43819	0.000585626	0.00296715	7120.15	11866.4
ARPC1B	6978.27	1.0101	0.18563	5.44146	5.28e-08	9.1e-07	3312.4	8025.65
UNC119B	1119.13	1.00985	0.232186	4.34933	1.37e-05	0.000116931	691.516	1241.31
ZNF251	680.488	1.00974	0.19153	5.27198	1.35e-07	2.09e-06	408.803	758.112
RAPGEF3	1156.36	1.00921	0.364928	2.76549	0.00568367	0.0199971	706.807	1284.81
CCDC180	182.545	1.00898	0.364935	2.76483	0.00569525	0.0200286	111.296	202.902
MCAM	5794.86	1.00691	0.294651	3.41729	0.000632468	0.00316077	3115.51	6560.39
FOCAD	967.739	1.00689	0.198157	5.08129	3.75e-07	5.06e-06	599.048	1073.08
LRRC37A3	303.626	1.00661	0.263089	3.82611	0.000130183	0.000818826	204.655	331.904
NECTIN1	1081.73	1.00627	0.291174	3.45589	0.000548475	0.00280895	642.621	1207.2
COG5	1490.02	1.00309	0.208816	4.8037	1.56e-06	1.77e-05	1014.61	1625.85
SPSB2	309.319	1.00294	0.242171	4.14147	3.45e-05	0.000261304	167.694	349.784
CACNA1D	880.149	1.00288	0.355678	2.81963	0.00480784	0.0174096	713.339	927.809
TIGD7	256.095	1.00182	0.262108	3.82217	0.000132282	0.000829654	149.034	286.684
GOLGA8A	2896.51	1.00178	0.395922	2.53024	0.0113986	0.035378	2056.48	3136.52
MSRB3	1206.79	1.00172	0.316464	3.16535	0.00154898	0.00671891	576.42	1386.9
GLS	2632.74	1.00157	0.196048	5.10877	3.24e-07	4.49e-06	1550.28	2942.01

## Sheet: Top Downregulated Genes
Gene	baseMean	log2FoldChange	lfcSE	stat	pvalue	padj	avg_NML	avg_FLC
KDM7A	1465.57	-1.00083	0.181132	-5.52541	3.29e-08	5.93e-07	2715.81	1108.37
GCAT	1501.51	-1.00274	0.321685	-3.11714	0.00182613	0.00770542	2477.28	1222.72
CRY1	964.673	-1.00321	0.23665	-4.2392	2.24e-05	0.000180664	1669.75	763.224
RFFL	2052.18	-1.00325	0.233941	-4.28848	1.8e-05	0.000148754	3511.45	1635.24
TPRG1L	2491.22	-1.00342	0.173275	-5.7909	7e-09	1.51e-07	3781.05	2122.7
UBE2L6	2865.45	-1.00472	0.364572	-2.75588	0.0058534	0.0204783	4575.23	2376.94
PROSC	2109.26	-1.00599	0.217066	-4.63448	3.58e-06	3.64e-05	3615.66	1678.86
GET4	1678.96	-1.00605	0.166936	-6.02658	1.67e-09	4.22e-08	2590.69	1418.47
LMNTD2	304.035	-1.00631	0.234316	-4.29469	1.75e-05	0.000145151	504.438	246.777
LRAT	190.657	-1.00775	0.395857	-2.54574	0.0109046	0.0341597	332.522	150.124
TSPAN12	727.539	-1.00777	0.260386	-3.87028	0.000108711	0.000704294	1162.09	603.382
IFT88	585.691	-1.00969	0.164497	-6.13803	8.35e-10	2.26e-08	945.183	482.979
ERLIN1	3571.33	-1.01095	0.315199	-3.20733	0.00133971	0.00594778	6077.1	2855.4
LDLRAD4	1771.15	-1.01144	0.324209	-3.11971	0.00181031	0.00764938	3490.95	1279.78
FAM229B	240.186	-1.01149	0.29038	-3.48335	0.000495179	0.00258249	304.433	221.83
GPAT3	1210.91	-1.01215	0.397149	-2.54853	0.0108178	0.0339548	2114.45	952.761
TAB3	1633.82	-1.0122	0.177651	-5.69769	1.21e-08	2.46e-07	2983.47	1248.2
NFKBIE	701.405	-1.01276	0.353811	-2.86244	0.00420394	0.0155275	972.401	623.977
ATG2A	3164.12	-1.01322	0.196836	-5.14753	2.64e-07	3.73e-06	5427.81	2517.35
MRPL23	1578.47	-1.01371	0.178609	-5.67558	1.38e-08	2.77e-07	2391.35	1346.21
MGAT4B	6837.61	-1.01376	0.239799	-4.22754	2.36e-05	0.000188895	10684.7	5738.45
CISD3	2744.99	-1.0142	0.268258	-3.78068	0.000156401	0.000957577	4506.76	2241.63
CDK18	456.531	-1.01428	0.353401	-2.87007	0.00410384	0.0152205	767.262	367.751
SGK3	990.934	-1.01453	0.160446	-6.32316	2.56e-10	8.06e-09	1716.03	783.763
FNDC3B	5332.4	-1.01459	0.201203	-5.04264	4.59e-07	6.08e-06	10016.7	3994.04
VMO1	235.288	-1.01629	0.40965	-2.48088	0.013106	0.0394664	416.485	183.518
MAP2K3	3630.19	-1.01737	0.22763	-4.46942	7.84e-06	7.22e-05	5377.56	3130.94
TTPAL	2231.71	-1.01748	0.287266	-3.54195	0.000397181	0.00214689	4073.83	1705.39
PUS10	477.119	-1.01823	0.184687	-5.51325	3.52e-08	6.32e-07	799.106	385.123
CTSL	9293.44	-1.01853	0.237924	-4.28092	1.86e-05	0.000153325	13333.1	8139.26
SLC16A7	1289.64	-1.01867	0.244185	-4.17171	3.02e-05	0.000232936	2537.5	933.106
SNORD17	1270.13	-1.01912	0.353873	-2.87991	0.00397795	0.0148172	2373.55	954.869
EXT1	4862.07	-1.02045	0.263318	-3.87535	0.000106473	0.000692576	8158.29	3920.29
VPS37B	861.98	-1.02077	0.292425	-3.49069	0.000481766	0.00252228	1245	752.546
FDX1	2444.15	-1.02093	0.229706	-4.44449	8.81e-06	8e-05	4051.48	1984.91
POFUT1	2607.45	-1.02105	0.20438	-4.99585	5.86e-07	7.54e-06	4473.48	2074.3
HEBP1	2234.61	-1.02146	0.216999	-4.70723	2.51e-06	2.68e-05	3483	1877.93
HPN	18978.3	-1.02175	0.334603	-3.05363	0.00226091	0.0092198	30681.4	15634.5
CLYBL	1183.72	-1.02332	0.29169	-3.50824	0.000451078	0.00238752	1872.67	986.88
DDO	295.815	-1.02462	0.298833	-3.42875	0.00060637	0.00305243	488.047	240.891
APOB	340170	-1.02555	0.426465	-2.40477	0.0161826	0.046837	681145	242748
TCF7L1	586.239	-1.02575	0.22672	-4.52428	6.06e-06	5.77e-05	899.732	496.669
EDEM1	5686.68	-1.02743	0.204699	-5.01922	5.19e-07	6.77e-06	11264.6	4092.99
SRSF7	3570.7	-1.0278	0.142824	-7.19624	6.19e-13	3.76e-11	4918.73	3185.55
EPS8L2	3529.54	-1.02818	0.305206	-3.36882	0.00075492	0.00366663	5628.57	2929.81
PARD3B	787.869	-1.02843	0.329059	-3.12537	0.00177581	0.00753786	1530.95	575.559
RHOD	1380.82	-1.02894	0.316286	-3.25319	0.00114119	0.00520991	2279.56	1124.04
GATA6	1445.93	-1.02908	0.307307	-3.34871	0.000811892	0.0039049	2410.94	1170.22
XBP1	20836	-1.02987	0.329463	-3.12589	0.00177265	0.00752574	37140.3	16177.6
ACOT13	2689.41	-1.03097	0.237223	-4.34598	1.39e-05	0.000118415	3607.08	2427.22
ZBTB10	2693.56	-1.0314	0.253788	-4.06402	4.82e-05	0.000350536	5092.77	2008.07
DDAH1	3062.84	-1.03233	0.336152	-3.07103	0.00213325	0.00879864	5334.48	2413.8
IRF1	3006.48	-1.03297	0.329726	-3.13282	0.00173134	0.00738148	4085.27	2698.25
MPC1	5147.96	-1.03318	0.32217	-3.20694	0.00134155	0.00595135	7657.99	4430.81
RPPH1	481262	-1.0334	0.427016	-2.42004	0.0155187	0.0452936	696101	419879
MYO7A	1166	-1.03411	0.324424	-3.18752	0.001435	0.00630827	2094.7	900.654
GREB1	277.883	-1.03594	0.380506	-2.72254	0.00647822	0.0223025	554.074	198.972
MATN2	1463.92	-1.03743	0.348117	-2.98012	0.0028814	0.0113058	2121.19	1276.13
DENND5B	1500.94	-1.03754	0.172797	-6.00438	1.92e-09	4.74e-08	2778.59	1135.89
PCTP	1845.99	-1.03811	0.235147	-4.41473	1.01e-05	9.01e-05	3144.21	1475.07
OSBPL6	239.303	-1.0382	0.285372	-3.63807	0.000274688	0.00155975	422.183	187.052
MGST2	2126.25	-1.03827	0.276046	-3.7612	0.000169098	0.00102544	3098.23	1848.54
SLC40A1	8214.53	-1.03828	0.24943	-4.1626	3.15e-05	0.000241427	14383.2	6452.06
BACH1	2120.85	-1.03856	0.151974	-6.83379	8.27e-12	3.85e-10	3899.54	1612.65
TUBB2A	2632.74	-1.03939	0.321916	-3.22875	0.00124333	0.00559084	3442.59	2401.36
ZFAND4	300.211	-1.03959	0.163777	-6.34761	2.19e-10	6.95e-09	538.973	231.994
CD300A	712.931	-1.04019	0.422651	-2.46112	0.0138506	0.0412464	919.009	654.052
IGFBP4	58771.5	-1.0403	0.242028	-4.29824	1.72e-05	0.000143142	95528.4	48269.5
DNAJC22	2337.28	-1.04049	0.347697	-2.99253	0.00276678	0.0109288	4025.77	1854.85
KLF12	1280.42	-1.04218	0.261683	-3.98261	6.82e-05	0.000472082	2501.84	931.441
ABHD2	18142.9	-1.04304	0.278617	-3.74365	0.000181364	0.00108863	34803.8	13382.7
RP5-1148A21.3	111.168	-1.04314	0.352452	-2.95965	0.00307985	0.0119507	221.036	79.7772
SLC25A27	282.493	-1.04331	0.362111	-2.88119	0.00396178	0.0147684	520.788	214.408
SCIMP	315.827	-1.04388	0.434511	-2.40241	0.0162872	0.0470763	446.435	278.511
RORA	4276.3	-1.04447	0.287661	-3.6309	0.000282433	0.00159735	8623.06	3034.36
SNIP1	842.384	-1.0446	0.192856	-5.41645	6.08e-08	1.03e-06	1570.41	634.377
MYO5B	1245.14	-1.04544	0.29183	-3.58238	0.000340484	0.00187565	2007.03	1027.46
HINT2	1748.87	-1.04608	0.22399	-4.6702	3.01e-06	3.13e-05	2946.73	1406.62
SLC35A3	1669.3	-1.04626	0.283849	-3.68598	0.000227825	0.00131968	2857	1329.95
RP11-390E23.6	185.738	-1.04626	0.185426	-5.64249	1.68e-08	3.27e-07	296.205	154.176
MAP3K13	1273.99	-1.04896	0.197422	-5.3133	1.08e-07	1.71e-06	1980.98	1071.99
STAP2	1225.01	-1.04947	0.335238	-3.13052	0.00174498	0.00742784	1976.26	1010.37
RP5-966M1.6	4994.46	-1.04961	0.336288	-3.12118	0.00180131	0.00762197	9205.77	3791.22
NFIL3	3525.47	-1.04992	0.345484	-3.03898	0.00237381	0.00960088	5484.85	2965.65
PTPN21	828.314	-1.05221	0.221526	-4.74981	2.04e-06	2.23e-05	1546	623.26
JAGN1	1190.28	-1.0528	0.189836	-5.54583	2.93e-08	5.34e-07	1764.45	1026.23
OSBPL11	1558.65	-1.05504	0.324807	-3.24821	0.00116135	0.005282	2656.1	1245.1
UPP1	1505.49	-1.05521	0.307187	-3.43507	0.000592404	0.00299397	2153.3	1320.4
EML4	4332.06	-1.05538	0.148502	-7.10687	1.19e-12	6.75e-11	8052.14	3269.19
F5	15029.4	-1.05637	0.338995	-3.11618	0.00183211	0.00772799	25475.1	12045
PRAM1	166.147	-1.05641	0.41086	-2.57123	0.0101339	0.0321375	233.826	146.811
AF127936.9	216.002	-1.05658	0.25958	-4.07034	4.69e-05	0.000342308	381.898	168.603
P2RX7	456.631	-1.05746	0.313603	-3.37196	0.000746344	0.00363153	789.821	361.434
B4GALT5	1907.95	-1.05752	0.186468	-5.67134	1.42e-08	2.82e-07	3044.14	1583.32
NRTN	258.456	-1.05825	0.327048	-3.23575	0.00121323	0.00548086	457.928	201.464
LPIN1	1781.14	-1.05926	0.209076	-5.06641	4.05e-07	5.44e-06	3289.62	1350.15
TMEM176B	29188.2	-1.05944	0.423955	-2.49894	0.0124565	0.0379408	49132.8	23489.8
NHSL1	1879.25	-1.06079	0.242732	-4.37019	1.24e-05	0.000107576	3870.51	1310.33
CDK3	169.607	-1.06083	0.286997	-3.69631	0.000218757	0.00127571	264.791	142.411
LIN7A	1015.45	-1.06083	0.343248	-3.09057	0.00199771	0.00833055	1804.01	790.15
PPARA	4751.54	-1.06139	0.295785	-3.5884	0.000332715	0.00183788	9676.35	3344.45
DOK2	618.633	-1.06208	0.441584	-2.40516	0.0161654	0.0468089	780.127	572.492
EBF4	366.268	-1.06212	0.347851	-3.05337	0.00226287	0.00922627	631.033	290.621
TAPT1	1176.71	-1.06294	0.19131	-5.55613	2.76e-08	5.08e-07	1942.51	957.906
NRDE2	1032.62	-1.0635	0.20371	-5.22063	1.78e-07	2.66e-06	1687.4	845.537
ABRACL	684.788	-1.06598	0.33901	-3.14439	0.00166433	0.0071411	1148.4	552.328
GSTO2	133.343	-1.06662	0.388037	-2.74875	0.00598221	0.0208773	185.836	118.345
CNBP	11945.4	-1.06682	0.15833	-6.73799	1.61e-11	6.88e-10	18942.7	9946.17
FADS2	2032.41	-1.06922	0.422482	-2.5308	0.0113802	0.0353299	3227	1691.1
MCL1	29907.1	-1.06922	0.275299	-3.88386	0.000102813	0.000672929	50370.9	24060.4
HNF4A	9805.41	-1.07151	0.420452	-2.54846	0.01082	0.0339573	18172.5	7414.81
MET	4178.05	-1.07156	0.346784	-3.08999	0.00200165	0.00834556	7670.77	3180.14
TLR2	709.472	-1.07163	0.375168	-2.85641	0.00428465	0.0157942	1009.53	623.741
PLEKHG3	1715.53	-1.07281	0.265274	-4.04416	5.25e-05	0.000377069	3097.57	1320.66
MELTF	220.629	-1.0729	0.337529	-3.17868	0.00147949	0.00647088	377.125	175.916
GADD45B	18785.1	-1.07392	0.325332	-3.30099	0.000963432	0.00450597	26370	16618
EMP2	3252.63	-1.07398	0.218388	-4.91779	8.75e-07	1.06e-05	5329.01	2659.37
AK4	4659.83	-1.07552	0.357504	-3.00842	0.00262607	0.0104601	8975.5	3426.78
ARHGEF10L	4176.05	-1.07575	0.254169	-4.23242	2.31e-05	0.000185518	7778.44	3146.8
ARRDC3	3627.87	-1.07783	0.261626	-4.11975	3.79e-05	0.00028365	5767.63	3016.5
VTN	156666	-1.07857	0.38088	-2.83178	0.00462901	0.0168707	273869	123179
TST	8411.58	-1.079	0.340498	-3.16889	0.00153022	0.00665427	14921.3	6551.66
BEX3	1683.39	-1.07965	0.2396	-4.50605	6.6e-06	6.21e-05	2269.55	1515.91
RP11-138A9.2	594.757	-1.07994	0.440291	-2.45279	0.0141754	0.042059	1297.1	394.088
LRRC25	504.347	-1.08095	0.368102	-2.93654	0.00331898	0.01273	751.174	433.825
FOS	23593.7	-1.08132	0.447276	-2.41758	0.0156242	0.0454972	27422.2	22499.8
COMT	3516.51	-1.08146	0.21495	-5.03122	4.87e-07	6.41e-06	5935.92	2825.25
PIM1	2186.54	-1.08173	0.31	-3.48945	0.000484011	0.00253135	2913.06	1978.97
UGDH	4368.54	-1.08301	0.360867	-3.00114	0.00268969	0.0106693	7754.43	3401.14
BRWD1	3006.62	-1.0834	0.19891	-5.44671	5.13e-08	8.86e-07	5708.52	2234.64
KRT8	29668	-1.08401	0.370632	-2.92476	0.00344721	0.0131296	43691.8	25661.2
SFXN5	2216.44	-1.08404	0.264922	-4.09191	4.28e-05	0.000315056	4135.89	1668.03
BST2	6108.35	-1.08441	0.415066	-2.61262	0.00898507	0.0291873	9945.47	5012.03
TUSC1	561.431	-1.0845	0.250396	-4.33116	1.48e-05	0.000125394	957.72	448.206
NUAK2	427.043	-1.08657	0.386098	-2.81423	0.00488944	0.0176627	701.603	348.597
TMEM47	1228.63	-1.08732	0.311163	-3.49439	0.000475155	0.0024942	1878.2	1043.03
ETFB	10617.7	-1.08747	0.259742	-4.18674	2.83e-05	0.00022029	18563.3	8347.57
SEMA4G	1529.71	-1.08912	0.331573	-3.2847	0.0010209	0.00473043	2621.62	1217.74
CGN	2428.02	-1.09038	0.410796	-2.65432	0.0079469	0.0264183	4197.74	1922.39
SORBS3	3263.46	-1.09047	0.247391	-4.40789	1.04e-05	9.25e-05	5166.37	2719.78
MAP3K14	1114.31	-1.09325	0.293252	-3.72804	0.000192977	0.00114554	1951.34	875.154
TMEM182	106.194	-1.09404	0.341301	-3.20549	0.00134834	0.00597403	192.658	81.4898
CYP2S1	100.419	-1.0945	0.387999	-2.82089	0.0047891	0.01736	133.137	91.0716
ZCCHC6	2062.74	-1.0956	0.167146	-6.55471	5.58e-11	2.09e-09	3839.15	1555.19
NFATC2	1531.72	-1.09815	0.395565	-2.77616	0.00550046	0.0194692	2763	1179.92
C10orf25	108.205	-1.0985	0.240056	-4.57603	4.74e-06	4.64e-05	180.87	87.444
ARHGAP20	109.753	-1.09949	0.361949	-3.0377	0.00238393	0.00963757	177.368	90.4344
CH507-9B2.3	3290.64	-1.09984	0.26729	-4.11478	3.88e-05	0.000289406	5592.08	2633.09
PLK3	1158	-1.1005	0.318953	-3.45036	0.000559836	0.00285323	1389.49	1091.86
SFMBT1	535.95	-1.10086	0.180693	-6.09244	1.11e-09	2.93e-08	1007.36	401.262
TRMT11	697.015	-1.10108	0.176337	-6.24416	4.26e-10	1.26e-08	1187.24	556.95
CALML4	196.414	-1.10127	0.262735	-4.19157	2.77e-05	0.00021628	281.446	172.119
ATP11C	1794.06	-1.10148	0.207389	-5.31118	1.09e-07	1.73e-06	3050.81	1434.99
GCDH	2988.43	-1.1016	0.223774	-4.92284	8.53e-07	1.04e-05	5277.13	2334.51
YPEL1	243.101	-1.10187	0.319533	-3.44837	0.000563973	0.0028725	445.595	185.245
CHIC2	557.142	-1.10239	0.220061	-5.00947	5.46e-07	7.07e-06	884.683	463.558
C2orf74	374.701	-1.10243	0.298487	-3.69339	0.00022128	0.00128918	456.665	351.283
ADHFE1	1257.34	-1.1031	0.288044	-3.82962	0.000128342	0.000808717	2369.12	939.687
IL6ST	19926.6	-1.10328	0.230566	-4.78508	1.71e-06	1.91e-05	38221.6	14699.4
SIRT5	1287.38	-1.1041	0.165398	-6.67539	2.47e-11	1.01e-09	2299.43	998.222
C4B	119795	-1.10551	0.362243	-3.05183	0.00227451	0.00926591	203031	96013.8
CCNL1	4853.75	-1.10593	0.224165	-4.93356	8.07e-07	9.95e-06	6800.87	4297.43
ZNF395	2340.59	-1.10725	0.257278	-4.30371	1.68e-05	0.000139984	4440.7	1740.55
CHPT1	2470.35	-1.10738	0.291738	-3.79579	0.000147175	0.000910544	4402.89	1918.19
SLC10A5	192.577	-1.10843	0.370312	-2.99323	0.0027604	0.0109054	397.003	134.169
RNF168	1204.57	-1.10863	0.138962	-7.97797	1.49e-15	1.57e-13	2235.27	910.087
PLEKHA4	1409.84	-1.11152	0.311246	-3.5712	0.000355356	0.00194647	2419.17	1121.45
ARL5B	3486.58	-1.1118	0.315495	-3.52397	0.00042513	0.00226905	6383.46	2658.9
ZNF502	108.634	-1.11181	0.305067	-3.64449	0.000267925	0.00152433	168.584	91.5061
FRMD4B	1383.88	-1.11258	0.224846	-4.94819	7.49e-07	9.29e-06	2556.9	1048.73
SUGCT	471.028	-1.11262	0.238014	-4.67459	2.95e-06	3.07e-05	754.888	389.925
ID1	3534.16	-1.11289	0.422466	-2.63427	0.00843176	0.0277266	5153.65	3071.45
BAZ1A	3517.31	-1.11321	0.260905	-4.26672	1.98e-05	0.000162195	7300.32	2436.44
TSPAN9	3359.91	-1.11349	0.262045	-4.24924	2.14e-05	0.00017397	6077.53	2583.45
CRLS1	2442.72	-1.11351	0.247137	-4.50562	6.62e-06	6.22e-05	3864.81	2036.41
ATP13A3	6650.23	-1.11494	0.223825	-4.9813	6.32e-07	8.05e-06	12572	4958.28
C1orf115	4181.58	-1.11541	0.243911	-4.57303	4.81e-06	4.7e-05	7563.32	3215.37
KDSR	3100.51	-1.11782	0.171205	-6.52912	6.62e-11	2.42e-09	5602.51	2385.65
SLC20A1	3330.7	-1.11889	0.258663	-4.32566	1.52e-05	0.000128205	4840.19	2899.41
LONP2	10161.2	-1.12079	0.218981	-5.11822	3.08e-07	4.29e-06	18756.1	7705.48
STYX	1188.4	-1.12308	0.206507	-5.43845	5.37e-08	9.24e-07	2095.25	929.301
MYADM	4660.91	-1.12363	0.332127	-3.38313	0.000716654	0.0035148	7101.54	3963.58
LRP3	2276.89	-1.12571	0.247124	-4.55523	5.23e-06	5.06e-05	4038.44	1773.59
CYP51A1	4553.87	-1.12575	0.250274	-4.49807	6.86e-06	6.41e-05	8036.96	3558.71
C4A	102090	-1.12647	0.403157	-2.79413	0.00520401	0.0185908	177911	80427
MBOAT1	168.156	-1.12725	0.307936	-3.66067	0.00025156	0.00144334	315.974	125.922
RAB33B	822.423	-1.12759	0.232131	-4.85755	1.19e-06	1.39e-05	1551.99	613.976
MLXIPL	8997.14	-1.12951	0.406966	-2.77543	0.00551284	0.0194982	17883.1	6458.3
RP11-463O12.5	630.097	-1.12955	0.413259	-2.73329	0.00627056	0.0217081	1455.99	394.127
FOXO3	5625.43	-1.12974	0.240664	-4.69427	2.68e-06	2.82e-05	11091.1	4063.82
PDGFC	884.524	-1.13031	0.237744	-4.75431	1.99e-06	2.18e-05	1408	734.959
DUSP10	1600.98	-1.13099	0.257757	-4.38783	1.14e-05	0.000100291	2862.05	1240.67
GCLC	4524.32	-1.13137	0.255502	-4.42801	9.51e-06	8.55e-05	8742.86	3319.02
MEST	1117.54	-1.13294	0.239642	-4.72765	2.27e-06	2.45e-05	1725.77	943.761
SLC41A2	2813.12	-1.1357	0.333062	-3.40989	0.000649884	0.0032351	5770.39	1968.19
TPST2	3295.67	-1.13816	0.216494	-5.25726	1.46e-07	2.25e-06	6226.59	2458.27
MVK	1297.86	-1.13891	0.313519	-3.63265	0.000280528	0.00158769	2259.05	1023.24
ARMC5	1245.21	-1.13919	0.194534	-5.85602	4.74e-09	1.07e-07	2069.29	1009.76
PGAP3	1379.5	-1.13958	0.175148	-6.50637	7.7e-11	2.77e-09	2494.71	1060.87
CNKSR3	2132.07	-1.13965	0.253166	-4.50161	6.74e-06	6.32e-05	3964.86	1608.41
CSF3R	1281.94	-1.14181	0.470918	-2.42465	0.0153233	0.0447988	1531.35	1210.68
RP11-288H12.3	157.693	-1.14215	0.237616	-4.80671	1.53e-06	1.74e-05	315.337	112.652
VKORC1	5737	-1.14245	0.247938	-4.60779	4.07e-06	4.08e-05	9266.78	4728.5
DUSP16	4646.78	-1.14251	0.291721	-3.91644	8.99e-05	0.000599563	8987.44	3406.59
ISPD	176.695	-1.14252	0.220498	-5.18154	2.2e-07	3.17e-06	336.303	131.093
REPS2	711.552	-1.14258	0.294556	-3.879	0.000104887	0.000685022	1316.08	538.83
S1PR5	102.295	-1.14307	0.359412	-3.18038	0.00147082	0.00643881	166.616	83.9181
HERC5	621.008	-1.14359	0.447118	-2.5577	0.0105367	0.0332189	1125.11	476.98
MAGI1	2532.47	-1.14368	0.178048	-6.42346	1.33e-10	4.48e-09	5068.52	1807.88
CLN8	1139.91	-1.14373	0.203552	-5.61887	1.92e-08	3.68e-07	2086.18	869.543
DDTL	439.558	-1.14467	0.257978	-4.43707	9.12e-06	8.24e-05	853.252	321.36
A1BG-AS1	165.276	-1.14473	0.338113	-3.38566	0.000710082	0.00348879	265.883	136.531
KANK1	4207.8	-1.14515	0.18184	-6.29757	3.02e-10	9.29e-09	7764.42	3191.62
FGFR3	1631.75	-1.14587	0.366273	-3.12846	0.00175723	0.00746944	3203.59	1182.65
CYP4F11	2740.8	-1.14681	0.4161	-2.7561	0.00584947	0.0204702	5157.42	2050.33
RP11-53B2.2	302.543	-1.14719	0.475122	-2.41451	0.0157562	0.0458482	820.246	154.628
NIPSNAP1	5157.14	-1.14779	0.292272	-3.92711	8.6e-05	0.000576931	9185.02	4006.32
C10orf10	9935.34	-1.14793	0.47184	-2.43287	0.0149795	0.0440762	16409.1	8085.71
PCSK6	7580.42	-1.1483	0.299645	-3.83222	0.000126994	0.000802106	15055.9	5444.58
SEC24B	2429.54	-1.14839	0.211211	-5.43717	5.41e-08	9.28e-07	4574.9	1816.58
C3orf58	1919.7	-1.14876	0.24438	-4.70071	2.59e-06	2.75e-05	3658.89	1422.79
ACY1	5550.42	-1.14885	0.308617	-3.72258	0.000197198	0.00116773	9037.42	4554.14
FAM69A	576.437	-1.14907	0.270465	-4.24851	2.15e-05	0.000174414	898.71	484.36
NAPSB	470.146	-1.15012	0.467787	-2.45863	0.0139467	0.0415069	545.507	448.615
NAMPTP1	611.761	-1.15075	0.378133	-3.04323	0.00234051	0.00948839	946.666	516.074
LIFR	3610.65	-1.15272	0.305529	-3.77285	0.000161391	0.000983892	7557.79	2482.89
PDK2	1487.61	-1.15295	0.222992	-5.17039	2.34e-07	3.34e-06	2686.24	1145.15
RGS3	2242.04	-1.15361	0.234151	-4.92681	8.36e-07	1.02e-05	3645.24	1841.13
SMAD6	1316.8	-1.15485	0.420547	-2.74607	0.00603143	0.0210127	2505.45	977.181
ZNF511	743.158	-1.15617	0.191245	-6.04549	1.49e-09	3.82e-08	1202.68	611.866
TMEM133	194.905	-1.15761	0.289757	-3.99508	6.47e-05	0.000451654	284.41	169.332
USP13	771.387	-1.15896	0.180921	-6.40589	1.49e-10	4.94e-09	1346.73	607.002
ACSS2	1882.16	-1.15946	0.274232	-4.22803	2.36e-05	0.00018855	3400.79	1448.26
CLDN23	525.339	-1.15969	0.350587	-3.30787	0.000940087	0.00441787	938.196	407.379
HSBP1L1	404.094	-1.16002	0.256053	-4.5304	5.89e-06	5.61e-05	631.515	339.117
CFHR1	20782.3	-1.16106	0.482747	-2.40511	0.0161676	0.0468089	37345	16050.1
LINC01128	608.961	-1.1616	0.170405	-6.81668	9.32e-12	4.28e-10	1078.56	474.791
KIF12	597.784	-1.1622	0.452033	-2.57106	0.0101388	0.0321489	1088.13	457.686
GSDMB	856.091	-1.16236	0.339952	-3.4192	0.000628067	0.00314528	1514.54	667.962
TMEM150C	633.152	-1.1624	0.341734	-3.40149	0.000670194	0.00332048	986.273	532.261
ZFAND2A	1930.92	-1.16256	0.309067	-3.7615	0.0001689	0.0010245	2248.7	1840.13
SLC38A2	21933.6	-1.16268	0.309464	-3.75706	0.000171919	0.00104047	41543.4	16330.9
NCAM1	201.831	-1.16358	0.451861	-2.57509	0.0100213	0.0318767	368.855	154.11
TMEM170B	670.324	-1.16375	0.298932	-3.89301	9.9e-05	0.000652451	1258.61	502.242
C14orf105	560.539	-1.16418	0.33819	-3.44239	0.000576593	0.00292752	1031.48	425.985
YPEL2	1546.14	-1.16424	0.177777	-6.54886	5.8e-11	2.17e-09	2872.81	1167.09
ALDH4A1	13049.5	-1.16677	0.348397	-3.34896	0.000811164	0.00390218	24578.4	9755.53
FBXO7	3342.62	-1.16742	0.150941	-7.73429	1.04e-14	9.35e-13	5607.16	2695.6
ANKRD37	628.223	-1.16811	0.417219	-2.79975	0.00511417	0.0183403	997.341	522.76
HOOK1	1553.67	-1.17194	0.288345	-4.06437	4.82e-05	0.000350213	2950.54	1154.56
CHKA	1197.17	-1.17202	0.187159	-6.26215	3.8e-10	1.13e-08	1969.99	976.36
SOCS3	9137.36	-1.17286	0.420521	-2.78907	0.00528603	0.0188282	11906.9	8346.06
IER2	8302.93	-1.17312	0.3057	-3.8375	0.000124292	0.000786683	11796.1	7304.9
IFNAR1	3614.45	-1.17401	0.179148	-6.55327	5.63e-11	2.11e-09	6053.03	2917.71
AC092066.1	404.553	-1.17494	0.242345	-4.84822	1.25e-06	1.45e-05	736.935	309.586
CA13	270.868	-1.17537	0.275192	-4.27111	1.95e-05	0.00015936	496.227	206.48
IL13RA1	5441.12	-1.17548	0.211196	-5.56582	2.61e-08	4.85e-07	9237.61	4356.41
CMTM6	3634.02	-1.17604	0.200749	-5.85828	4.68e-09	1.05e-07	6270.37	2880.78
PEX11G	315.2	-1.17643	0.29603	-3.97402	7.07e-05	0.000486236	549.128	248.364
UNC5CL	851.131	-1.17682	0.39175	-3.00401	0.00266442	0.0105868	1428.11	686.278
CTD-2336O2.1	277.804	-1.17745	0.252466	-4.66379	3.1e-06	3.22e-05	453.278	227.668
GOLT1A	1404.7	-1.17785	0.343746	-3.42652	0.00061138	0.00307367	2607.87	1060.94
ANXA9	496.011	-1.17924	0.361773	-3.25961	0.00111565	0.00510487	895.474	381.879
P2RX4	703.686	-1.1806	0.205991	-5.73132	9.97e-09	2.06e-07	1088.06	593.865
FAM102A	4748.3	-1.18204	0.34461	-3.43008	0.000603397	0.0030381	9698.85	3333.86
RSAD2	395.204	-1.18233	0.470934	-2.5106	0.0120527	0.0369387	776.177	472.724
FTCDNL1	130.699	-1.1836	0.238337	-4.9661	6.83e-07	8.6e-06	240.964	99.1943
CD1D	371.214	-1.18404	0.347437	-3.40794	0.000654561	0.0032557	609.719	303.07
ASMTLa	620.255	-1.18424	0.180194	-6.57204	4.96e-11	1.88e-09	1099.7	483.271
ASMTLb	620.255	-1.18424	0.180194	-6.57204	4.96e-11	1.88e-09	1099.7	483.271
ASMTLc	620.255	-1.18424	0.180194	-6.57204	4.96e-11	1.88e-09	1099.7	483.271
ASMTLd	620.255	-1.18424	0.180194	-6.57204	4.96e-11	1.88e-09	1099.7	483.271
CTD-2600H12.2	156.833	-1.1843	0.299904	-3.94893	7.85e-05	0.000534502	338.962	104.797
RGL3	586.395	-1.18439	0.315286	-3.75657	0.00017226	0.00104174	1122.74	433.154
STARD10	7800.89	-1.18444	0.30559	-3.8759	0.000106233	0.000691385	12814.7	6368.36
AAMDC	472.775	-1.18501	0.227797	-5.20205	1.97e-07	2.89e-06	763.63	389.673
ZCWPW1	177.606	-1.18662	0.237997	-4.98585	6.17e-07	7.88e-06	302.454	141.935
CCR1	468.607	-1.18704	0.387414	-3.06402	0.00218383	0.00896596	766.516	383.49
ENSG00000169093_PAR_Y	621.61	-1.18778	0.178618	-6.64985	2.93e-11	1.18e-09	1103.19	484.016
PRMT6	524.218	-1.18935	0.237433	-5.00922	5.47e-07	7.08e-06	931.687	407.798
SUN2	9369.24	-1.18955	0.228907	-5.19665	2.03e-07	2.96e-06	18071	6883.02
TP53BP2	2051.27	-1.19016	0.224237	-5.30758	1.11e-07	1.76e-06	3894.04	1524.77
MPST	7989.94	-1.19149	0.319502	-3.7292	0.000192086	0.00114222	14482.1	6135.04
MAP7D3	619.715	-1.19296	0.279118	-4.27403	1.92e-05	0.000157657	1031.04	502.193
KAT2B	1383.83	-1.19315	0.237682	-5.01994	5.17e-07	6.75e-06	2579.95	1042.08
LPCAT3	2196.76	-1.19509	0.219422	-5.44655	5.14e-08	8.86e-07	3878.34	1716.31
CYP4X1	130.132	-1.19511	0.482715	-2.4758	0.0132938	0.0398979	183.952	114.755
PIK3R1	5617.55	-1.19527	0.28643	-4.17298	3.01e-05	0.000231866	11598.4	3908.73
TP53I13	1648.32	-1.19816	0.345215	-3.47077	0.000518963	0.0026874	2932.75	1281.34
HES1	2928.34	-1.19819	0.249447	-4.80339	1.56e-06	1.77e-05	4777.71	2399.95
SIGLEC1	1674.5	-1.19963	0.442373	-2.71181	0.00669167	0.0229069	2915.26	1320
ELAC1	248.088	-1.19988	0.190698	-6.29202	3.13e-10	9.57e-09	402.116	204.08
SERPINA1	701439	-1.20032	0.370524	-3.23954	0.00119724	0.00541774	1.2221e+06	552679
CLDN14	799.735	-1.20084	0.475928	-2.52315	0.011631	0.0359378	1439.54	616.933
RNU2-2P	1357.08	-1.20196	0.476993	-2.51986	0.0117401	0.0361833	2469.41	1039.27
FOXA2	1339.77	-1.20286	0.333821	-3.60332	0.000314175	0.00174824	2516.36	1003.6
ABCC3	4611.23	-1.20374	0.326254	-3.68959	0.000224617	0.00130391	8724.62	3435.97
USP27X	142.449	-1.20474	0.279386	-4.31209	1.62e-05	0.000135298	258.218	109.371
MSRA	1168.07	-1.2068	0.241795	-4.991	6.01e-07	7.69e-06	1870.23	967.458
RNASE4	6764.16	-1.21005	0.336955	-3.59114	0.000329241	0.00182201	12263.4	5192.93
FOXN3	3950.56	-1.211	0.174955	-6.92175	4.46e-12	2.19e-10	8107.5	2762.87
PYROXD2	126.292	-1.21407	0.343914	-3.53015	0.000415324	0.00222703	182.553	110.217
TXNRD2	1802.85	-1.21451	0.190917	-6.36144	2e-10	6.41e-09	3397.13	1347.34
CEACAM1	1647.24	-1.21487	0.418916	-2.90002	0.0037314	0.0140395	2965	1270.73
BDH2	1395.42	-1.21638	0.309766	-3.92676	8.61e-05	0.000577404	2160.45	1176.85
BAALC	175.851	-1.22033	0.385249	-3.16762	0.0015369	0.00667838	283.479	145.1
NUDT6	401.798	-1.22154	0.282415	-4.32534	1.52e-05	0.000128303	742.975	304.319
CLMN	3868.63	-1.2228	0.274872	-4.4486	8.64e-06	7.86e-05	7664.46	2784.1
RP3-394A18.1	862.962	-1.22404	0.310202	-3.94596	7.95e-05	0.000540113	1816.4	590.55
HMGCR	1800.11	-1.22585	0.216809	-5.65407	1.57e-08	3.09e-07	3246.23	1386.93
SOBP	236.805	-1.22651	0.340544	-3.60162	0.000316239	0.00175771	424.142	183.28
ERN1	4230.52	-1.22714	0.204216	-6.00901	1.87e-09	4.63e-08	8971.89	2875.85
ZBTB16	3472.59	-1.22812	0.391791	-3.13462	0.00172076	0.00734801	7349.28	2364.96
USP30-AS1	156.496	-1.23122	0.433534	-2.83996	0.00451192	0.0165095	314.902	111.238
PLPP6	1035.4	-1.23207	0.186919	-6.59147	4.35e-11	1.67e-09	1888.53	791.651
VSIG4	1145.51	-1.23321	0.386686	-3.18918	0.00142679	0.00627672	1542.83	1031.99
USP43	423.57	-1.23392	0.397438	-3.10468	0.00190484	0.00799152	833.915	306.329
MTCP1	264.926	-1.2348	0.275824	-4.47676	7.58e-06	7.01e-05	487.373	201.369
ARID4A	1886.01	-1.23505	0.258709	-4.77391	1.81e-06	2.01e-05	3584.28	1400.79
CTD-2540B15.13	144.85	-1.23526	0.340649	-3.6262	0.000287626	0.00162141	245.805	116.005
CD81	23235.9	-1.23587	0.196139	-6.30099	2.96e-10	9.13e-09	39857.5	18486.8
PCYT2	4149.78	-1.2373	0.26926	-4.5952	4.32e-06	4.29e-05	7589.72	3166.94
SCARB1	7083.81	-1.23836	0.229667	-5.39199	6.97e-08	1.16e-06	13311	5304.62
EI24	4391.01	-1.2409	0.186322	-6.65996	2.74e-11	1.12e-09	7916.11	3383.84
RAD54L2	2334.47	-1.24117	0.215989	-5.74643	9.11e-09	1.9e-07	5297.12	1488
CROCCP2	1104.91	-1.24169	0.290246	-4.27806	1.89e-05	0.00015504	2275.81	770.363
IMPA2	1420.38	-1.24276	0.256364	-4.84762	1.25e-06	1.45e-05	2483.31	1116.69
SPSB1	2802.15	-1.24331	0.313287	-3.9686	7.23e-05	0.000496152	5100.44	2145.5
CXCL12	8029.19	-1.24411	0.426846	-2.91465	0.00356086	0.013486	12948.4	6623.69
RNF103	2975.84	-1.24654	0.205875	-6.05481	1.41e-09	3.62e-08	5631.32	2217.13
HDAC6	3595.5	-1.24882	0.214122	-5.83228	5.47e-09	1.21e-07	6551.22	2751.01
SLC25A33	964.732	-1.25011	0.28011	-4.46292	8.09e-06	7.42e-05	1704.1	753.484
NT5E	2373.38	-1.25165	0.363318	-3.44505	0.000570948	0.00290313	3856.74	1949.56
DNAJC25	1203.93	-1.25243	0.226933	-5.51894	3.41e-08	6.14e-07	2126.86	940.232
ARHGAP42	680.577	-1.25246	0.24595	-5.09235	3.54e-07	4.82e-06	1352.64	488.559
ERRFI1	24864.8	-1.25275	0.364741	-3.43464	0.000593341	0.00299682	47661	18351.6
TTC38	5456.38	-1.25284	0.307223	-4.07796	4.54e-05	0.000332765	10294.1	4074.16
NPR2	452.157	-1.2549	0.294384	-4.26282	2.02e-05	0.000164723	632.725	400.566
SAT2	3366.7	-1.26085	0.228002	-5.52998	3.2e-08	5.79e-07	5442.72	2773.55
WDR66	121.333	-1.26165	0.296624	-4.25337	2.11e-05	0.000171194	236.301	88.4847
FGD4	1538.06	-1.26192	0.264033	-4.77941	1.76e-06	1.96e-05	3282.41	1039.67
SLC2A4RG	2815.12	-1.26203	0.249401	-5.06023	4.19e-07	5.59e-06	5234.2	2123.95
RP11-714M23.2	130.856	-1.2631	0.522048	-2.4195	0.0155419	0.0453448	284.965	86.8253
ATOH8	1799.22	-1.26334	0.417967	-3.02259	0.00250619	0.0100622	3399.87	1341.89
BTD	1611.14	-1.26361	0.273276	-4.62392	3.77e-06	3.81e-05	2670.32	1308.51
INPP1	1088.9	-1.26519	0.242934	-5.20796	1.91e-07	2.82e-06	1770.16	894.249
RP11-469A15.2	196.629	-1.26541	0.512088	-2.47107	0.013471	0.0403245	352.091	152.211
GRAMD1C	516.089	-1.26557	0.292792	-4.32244	1.54e-05	0.000129684	1044.63	365.078
CGNL1	3417.71	-1.2658	0.346366	-3.65451	0.000257672	0.00147316	7168.47	2346.06
ZBTB20	8291.25	-1.26592	0.241902	-5.23317	1.67e-07	2.51e-06	18741.3	5305.53
NRIP1	2787.71	-1.26604	0.223631	-5.66127	1.5e-08	2.98e-07	5410.5	2038.35
GRTP1	840.824	-1.26614	0.315548	-4.01251	6.01e-05	0.000424216	1455.21	665.286
KCNE1	104.52	-1.26684	0.497643	-2.54568	0.0109064	0.0341597	177.939	83.5433
GBP1	2798.44	-1.26704	0.375105	-3.37781	0.000730644	0.00357095	4804.41	2225.31
DHRS12	400.318	-1.26934	0.205981	-6.1624	7.16e-10	1.97e-08	688.395	318.01
TIPARP	2232.07	-1.26967	0.345084	-3.67931	0.000233866	0.00135015	3319.2	1921.46
FBXO2	357.321	-1.2703	0.403006	-3.15206	0.00162123	0.00698471	604.382	286.732
RP11-278L15.6	118.564	-1.27096	0.534611	-2.37735	0.0174376	0.0497411	236.213	84.9496
NFKBIA	8480.44	-1.27303	0.306975	-4.147	3.37e-05	0.000256195	13372	7082.85
SLC16A13	580.202	-1.27306	0.36468	-3.49089	0.000481412	0.00252103	1189.68	406.065
RALGPS2	1629.08	-1.27419	0.283754	-4.49049	7.11e-06	6.6e-05	3141.1	1197.08
TRIM35	1611.21	-1.27433	0.261258	-4.87769	1.07e-06	1.27e-05	3238.74	1146.2
FAAH	1435.35	-1.27616	0.257036	-4.9649	6.87e-07	8.64e-06	2691.5	1076.45
ZNF385B	289.968	-1.27639	0.511135	-2.49717	0.0125188	0.0380778	585.164	205.627
KLF6	18848.5	-1.27665	0.328723	-3.88366	0.000102896	0.000672929	31552.5	15218.7
TGDS	521.215	-1.27669	0.243637	-5.24014	1.6e-07	2.43e-06	851.359	426.888
NAAA	1053.12	-1.27695	0.255317	-5.00144	5.69e-07	7.34e-06	2060.86	765.191
ADAMTSL4	1293.03	-1.27744	0.27621	-4.62489	3.75e-06	3.8e-05	2574.27	926.958
ETS2	14489.2	-1.27838	0.272842	-4.68543	2.79e-06	2.93e-05	25942.5	11216.8
AP4S1	244.577	-1.27858	0.209033	-6.11664	9.56e-10	2.55e-08	438.614	189.137
P4HA1	3413.5	-1.27905	0.330508	-3.86996	0.000108855	0.000705037	6117.49	2640.93
MANEA	1119.95	-1.27922	0.309734	-4.13006	3.63e-05	0.000273162	2008.67	866.034
PROS1	9350.33	-1.28026	0.312296	-4.09951	4.14e-05	0.000305939	16436.8	7325.62
DUSP6	5456.11	-1.28112	0.290564	-4.40906	1.04e-05	9.21e-05	10019	4152.43
SOX6	611.192	-1.28209	0.360663	-3.5548	0.000378262	0.00205704	1391.58	388.224
FANCC	765.894	-1.28272	0.249264	-5.14602	2.66e-07	3.76e-06	1600.9	527.32
RP11-903H12.5	1280.09	-1.28274	0.386615	-3.31787	0.000907082	0.00428935	1921.61	1096.79
APOL6	6031.32	-1.28321	0.302868	-4.23686	2.27e-05	0.000182194	12145.8	4284.32
AC125232.1	262.684	-1.28397	0.199116	-6.44834	1.13e-10	3.89e-09	462.033	205.727
SGMS2	1981.3	-1.28942	0.369095	-3.49346	0.000476811	0.00250072	3963.17	1415.05
FPR1	522.638	-1.2901	0.469133	-2.74997	0.00596005	0.0208139	664.14	482.209
SLC25A13	3253.92	-1.29014	0.24934	-5.17423	2.29e-07	3.29e-06	6337.41	2372.93
GUCD1	6788.11	-1.29022	0.196511	-6.56564	5.18e-11	1.95e-09	13012.8	5009.63
PLOD2	3406.47	-1.29122	0.340808	-3.7887	0.000151438	0.000932146	5467.07	2817.72
GFRA2	132.114	-1.29213	0.369533	-3.49665	0.00047114	0.00247689	249.048	98.7048
FERMT2	3523.9	-1.29244	0.225546	-5.73025	1e-08	2.07e-07	6821.15	2581.83
PCCA	2831.79	-1.29257	0.240927	-5.36499	8.1e-08	1.32e-06	5199.66	2155.26
C11orf54	3792.87	-1.29258	0.304347	-4.24706	2.17e-05	0.000175259	7541.14	2721.93
SMPD3	302.408	-1.29357	0.372641	-3.47136	0.000517833	0.00268213	515.576	241.503
DUSP14	538.947	-1.29492	0.221337	-5.85045	4.9e-09	1.1e-07	855.697	448.447
DMRTA1	500.451	-1.29493	0.380605	-3.4023	0.000668207	0.003312	959.976	369.158
ECH1	8851.56	-1.29666	0.21212	-6.11285	9.79e-10	2.6e-08	15995	6810.57
IL17RC	1736.71	-1.29816	0.184057	-7.05303	1.75e-12	9.47e-11	3286.13	1294.02
CERS4	1211.88	-1.29846	0.371218	-3.49783	0.000469052	0.0024686	2209.72	926.78
SIGIRR	1868.28	-1.30012	0.260701	-4.98702	6.13e-07	7.84e-06	3199.97	1487.8
WNT5B	143.76	-1.30023	0.376388	-3.45449	0.00055133	0.00281998	259.679	110.64
PDLIM5	6300.97	-1.3013	0.180746	-7.19961	6.04e-13	3.68e-11	12784.7	4448.47
ICAM1	4008.55	-1.30273	0.358813	-3.63066	0.000282696	0.00159809	7183.2	3101.51
OCLN	1966.43	-1.30355	0.35639	-3.65765	0.000254537	0.00145874	4306.08	1297.96
DHRS3	6813.83	-1.30505	0.249566	-5.22925	1.7e-07	2.55e-06	12935.6	5064.76
MUT	5680.68	-1.30726	0.326498	-4.00389	6.23e-05	0.000437056	10764.8	4228.07
CABLES1	550.482	-1.30745	0.290833	-4.49552	6.94e-06	6.49e-05	1021.32	415.957
ACOT4	426.688	-1.30857	0.292762	-4.46975	7.83e-06	7.21e-05	797.353	320.783
KIAA1161	2040.83	-1.30896	0.397623	-3.29196	0.000994911	0.0046313	4459.99	1349.64
MST1L	933.919	-1.3096	0.438036	-2.98972	0.00279237	0.0110155	1819.82	680.805
APOL1	7401.73	-1.30998	0.353432	-3.70645	0.000210183	0.00123315	12930.2	5822.16
RP11-138A9.1	308.492	-1.3106	0.408339	-3.20958	0.0013293	0.00590804	754.944	180.934
CSRNP1	5636.39	-1.3123	0.32708	-4.01216	6.02e-05	0.000424723	8974.2	4682.72
NT5DC3	435.665	-1.31252	0.280167	-4.68478	2.8e-06	2.94e-05	925.152	295.811
THPO	427.765	-1.31337	0.279207	-4.70394	2.55e-06	2.71e-05	838.376	310.447
GSTO1	5633.33	-1.31368	0.303263	-4.33182	1.48e-05	0.000125059	9396.73	4558.08
TFR2	28290	-1.31536	0.401241	-3.27824	0.00104458	0.00481891	56879.5	20121.5
ABCA9	653.863	-1.31673	0.309656	-4.25222	2.12e-05	0.000171936	1455.56	424.807
RP11-116D2.1	1664.72	-1.31769	0.416459	-3.16403	0.001556	0.00674	2819.7	1334.73
DHRS4-AS1	623.699	-1.32143	0.259136	-5.09935	3.41e-07	4.66e-06	1156.57	471.45
SYTL4	779.586	-1.32331	0.277413	-4.77016	1.84e-06	2.04e-05	1478.41	579.922
HOGA1	1270.27	-1.32361	0.394676	-3.35365	0.000797524	0.00384797	2678.9	867.802
TMEM30B	606.175	-1.32368	0.354639	-3.73246	0.000189618	0.00112921	1255.54	420.64
NAB2	1285.66	-1.32496	0.253436	-5.22797	1.71e-07	2.56e-06	2423.45	960.58
ENTPD5	6819.23	-1.32511	0.376987	-3.51501	0.00043974	0.0023398	14418.4	4648.03
2023-03-02	4796.42	-1.32684	0.244754	-5.42113	5.92e-08	1.01e-06	8828.4	3644.42
RP11-421F16.3	356.615	-1.32807	0.244436	-5.43322	5.53e-08	9.45e-07	684.061	263.059
TNFAIP8L1	2094.46	-1.32903	0.220147	-6.03701	1.57e-09	4e-08	3837.02	1596.59
RP11-6N17.4	120.401	-1.32948	0.298758	-4.45001	8.59e-06	7.82e-05	194.804	99.1423
SLAIN1	175.724	-1.33077	0.44975	-2.95892	0.00308723	0.0119735	315.901	135.674
ACVR2B	611.27	-1.33146	0.188895	-7.04867	1.81e-12	9.71e-11	1269.81	423.115
TCEA3	2566.29	-1.33274	0.290028	-4.5952	4.32e-06	4.29e-05	4943.32	1887.13
TSTD1	686.786	-1.33486	0.268812	-4.96578	6.84e-07	8.6e-06	1074.78	575.931
NR1H3	1794.06	-1.33649	0.208974	-6.39547	1.6e-10	5.25e-09	3146	1407.79
TMCC1	1412.46	-1.33656	0.266497	-5.0153	5.3e-07	6.89e-06	2875.2	994.537
CITED4	1474.01	-1.33998	0.262878	-5.09736	3.44e-07	4.71e-06	2999.16	1038.25
GLUL	22822.6	-1.34148	0.366494	-3.66029	0.000251926	0.00144509	43020.7	17051.8
ETFBKMT	249.259	-1.34187	0.236032	-5.68511	1.31e-08	2.63e-07	515.582	173.167
HIBCH	2160.14	-1.34275	0.240897	-5.57395	2.49e-08	4.65e-07	4177.35	1583.79
SRCIN1	331.541	-1.3433	0.360388	-3.72737	0.000193487	0.00114801	657.474	238.418
C10orf11	390.43	-1.34356	0.300244	-4.47489	7.65e-06	7.07e-05	682.335	307.028
PPFIBP2	1260.28	-1.34542	0.266748	-5.04378	4.56e-07	6.05e-06	2417.55	929.637
RUNDC3B	291.476	-1.3479	0.326241	-4.13161	3.6e-05	0.000271498	592.56	205.451
TOX2	287.678	-1.34949	0.4165	-3.24008	0.00119494	0.00541137	437.857	244.77
THNSL1	627.574	-1.34953	0.261976	-5.15135	2.59e-07	3.67e-06	1166.63	473.559
NAMPT	20591	-1.35064	0.393128	-3.43561	0.000591219	0.00298901	39115	15298.4
ARRDC4	1080.96	-1.35187	0.279055	-4.84445	1.27e-06	1.47e-05	2079.98	795.53
CD163	5615.12	-1.35209	0.400319	-3.37752	0.000731428	0.00357406	8319.2	4842.53
TMEM220	1719.88	-1.35226	0.388095	-3.48436	0.000493319	0.00257501	2927.71	1374.79
TOM1L1	1559.49	-1.35483	0.261481	-5.18138	2.2e-07	3.18e-06	3120.13	1113.6
CSAD	1345.58	-1.35608	0.255276	-5.31219	1.08e-07	1.72e-06	2657.22	970.829
SLC27A3	2009.34	-1.35665	0.267075	-5.07965	3.78e-07	5.1e-06	3680.24	1531.94
SIGLEC9	182.903	-1.35701	0.325557	-4.16827	3.07e-05	0.000236164	291.88	151.766
BHMT2	7925.18	-1.35704	0.371756	-3.65036	0.000261875	0.00149366	16013.9	5614.12
GRHPR	10460.2	-1.36	0.259123	-5.24846	1.53e-07	2.34e-06	20127.3	7698.22
CCDC68	430.658	-1.36048	0.459129	-2.96317	0.00304493	0.0118323	840.322	313.611
BHLHE40	12527.8	-1.36119	0.367719	-3.70172	0.000214144	0.00125365	19521.5	10529.6
BAIAP2	1997.49	-1.36345	0.276465	-4.93172	8.15e-07	1e-05	3751.29	1496.4
PRR5	805.316	-1.3657	0.267719	-5.10125	3.37e-07	4.62e-06	1550.87	592.3
RARRES3	1942.23	-1.36593	0.436504	-3.12924	0.00175261	0.00745637	3547.67	1483.53
SLCO2B1	10587.3	-1.3671	0.323949	-4.2201	2.44e-05	0.000194595	22269.6	7249.48
ALDH7A1	3900.52	-1.3672	0.263163	-5.19524	2.04e-07	2.98e-06	7196.57	2958.79
TP53INP1	6049.88	-1.36765	0.34125	-4.00778	6.13e-05	0.000430912	12159.1	4304.4
ANPEP	17573.7	-1.36826	0.387955	-3.52685	0.000420531	0.00224939	30728.2	13815.3
ACACB	6736.58	-1.36978	0.263705	-5.19435	2.05e-07	2.99e-06	16369.1	3984.44
PCDHAC2	134.489	-1.37039	0.484243	-2.82998	0.00465516	0.0169456	288.474	90.4934
CHST13	924.92	-1.37143	0.408263	-3.35917	0.000781776	0.00377884	1878.1	652.582
SLC46A3	1856.82	-1.37149	0.268744	-5.10331	3.34e-07	4.6e-06	3514.51	1383.19
FADS1	1856.16	-1.37162	0.319867	-4.28809	1.8e-05	0.000148914	3202.19	1471.58
ANK3	670.889	-1.37231	0.495785	-2.76795	0.00564094	0.0198785	1342.31	479.055
SERPINB8	808.977	-1.37336	0.27673	-4.9628	6.95e-07	8.7e-06	1462.35	622.298
LILRA5	158.929	-1.37399	0.464079	-2.96068	0.00306961	0.0119147	270.319	127.103
CENPV	854.851	-1.37768	0.250077	-5.50901	3.61e-08	6.45e-07	1476.33	677.285
PER3	1174.08	-1.37769	0.327357	-4.20854	2.57e-05	0.000202619	2680.58	743.649
NFIA	4558.98	-1.37811	0.213751	-6.44728	1.14e-10	3.91e-09	9619.52	3113.11
GALK1	2000.76	-1.37846	0.324177	-4.25218	2.12e-05	0.000171936	3642.67	1531.65
LMAN1	7372.4	-1.37866	0.226935	-6.0751	1.24e-09	3.24e-08	14859	5233.38
GALM	1641.41	-1.38361	0.220431	-6.27683	3.46e-10	1.05e-08	3071	1232.95
LRRFIP2	2220.85	-1.38361	0.144961	-9.54475	1.36e-21	5.68e-19	4261.75	1637.73
PLEKHA7	745.895	-1.38412	0.234012	-5.91474	3.32e-09	7.81e-08	1508.32	528.059
SLCO1B1	5927.36	-1.38424	0.533389	-2.59517	0.00945428	0.0304537	11884	4225.48
ITIH2	46777.3	-1.38454	0.450915	-3.07051	0.0021369	0.00880921	93171.8	33521.7
PDXP	1275.43	-1.38577	0.241116	-5.7473	9.07e-09	1.89e-07	2387.42	957.718
PTPN3	2462.22	-1.3876	0.235167	-5.9005	3.62e-09	8.42e-08	5038.86	1726.03
ARVCF	933.391	-1.38851	0.330214	-4.20488	2.61e-05	0.00020512	1901.88	656.681
CAMK2N1	2166.13	-1.38854	0.312873	-4.43805	9.08e-06	8.21e-05	3661.74	1738.81
C1orf226	580.254	-1.38863	0.348379	-3.98598	6.72e-05	0.000466503	1317.99	369.473
SLC35D1	3031.84	-1.38999	0.309591	-4.48976	7.13e-06	6.62e-05	6400.51	2069.36
RRAS2	907.855	-1.39175	0.178358	-7.80313	6.04e-15	5.73e-13	1739.8	670.157
ENPEP	2172.88	-1.39182	0.312759	-4.45013	8.58e-06	7.82e-05	4118.73	1616.92
FREM1	105.925	-1.392	0.535414	-2.59985	0.00932633	0.0301379	196.369	80.0844
CAPN12	381.493	-1.39303	0.413869	-3.36588	0.000763003	0.0036992	753.938	275.081
IRAK2	629.471	-1.39321	0.272055	-5.12106	3.04e-07	4.23e-06	1209.24	463.822
SEC62	11563.4	-1.3941	0.273196	-5.10292	3.34e-07	4.6e-06	24092.8	7983.61
STBD1	2867.94	-1.39436	0.366464	-3.80491	0.000141858	0.000881599	5785.83	2034.26
SEPSECS	1426.93	-1.39444	0.252948	-5.51276	3.53e-08	6.33e-07	2952.06	991.175
RP4-665J23.1	161.484	-1.39543	0.402619	-3.46588	0.00052849	0.00272507	282.513	126.904
SOCS2-AS1	207.104	-1.39582	0.395532	-3.52896	0.00041719	0.00223506	434.282	142.196
C17orf107	351.213	-1.40011	0.306918	-4.56184	5.07e-06	4.92e-05	711.783	248.194
MIR99AHG	156.657	-1.4003	0.290695	-4.81708	1.46e-06	1.66e-05	303.763	114.627
FAM213A	3575.39	-1.40155	0.259102	-5.40926	6.33e-08	1.06e-06	6867.6	2634.75
SLC7A9	282.929	-1.40219	0.422373	-3.31979	0.000900854	0.00426574	505.01	219.477
C21orf91	478.103	-1.4026	0.265289	-5.28708	1.24e-07	1.94e-06	907.258	355.488
RP11-407N17.3	935.687	-1.40469	0.561046	-2.5037	0.0122903	0.0375195	2352.52	530.877
MUC20	331.365	-1.40558	0.359081	-3.91437	9.06e-05	0.000603549	660.64	237.287
THRB	1220.61	-1.40672	0.245413	-5.73203	9.92e-09	2.05e-07	2719.38	792.393
JUND	12598.5	-1.40713	0.310513	-4.53164	5.85e-06	5.58e-05	22040.5	9900.76
SLC30A10	1595.28	-1.40888	0.509554	-2.76492	0.00569368	0.0200265	3694.75	995.428
ALDOB	142022	-1.40947	0.488506	-2.88527	0.00391074	0.014621	281948	102043
SELENBP1	6768.18	-1.41005	0.30349	-4.64611	3.38e-06	3.46e-05	13906.3	4728.71
LINC00884	105.61	-1.41053	0.328927	-4.28829	1.8e-05	0.000148833	224.332	71.6894
CCL3L3	153.063	-1.41072	0.586713	-2.40445	0.0161967	0.046865	182.627	144.616
BCKDHB	1967.48	-1.41181	0.264332	-5.34104	9.24e-08	1.49e-06	4126.02	1350.76
LARP1B	2058.21	-1.41184	0.238006	-5.93193	2.99e-09	7.1e-08	4178.7	1452.35
GNPNAT1	2799.95	-1.41346	0.26812	-5.27173	1.35e-07	2.09e-06	5387.03	2060.79
C21orf33	1351.63	-1.41382	0.437657	-3.23042	0.00123609	0.00556853	2725.27	959.163
MBNL2	5545.39	-1.41387	0.244837	-5.77476	7.71e-09	1.64e-07	11418.7	3867.3
TSPAN7	907.09	-1.414	0.438235	-3.22658	0.0012528	0.00562471	1402.47	765.553
AIG1	3595.95	-1.41437	0.270016	-5.23811	1.62e-07	2.45e-06	6612.26	2734.14
N4BP2	915.21	-1.41647	0.194086	-7.29816	2.92e-13	1.93e-11	1996.25	606.342
CDH23	586.015	-1.41715	0.250341	-5.66088	1.51e-08	2.98e-07	1189.12	413.699
REPS1	1275.04	-1.42028	0.180888	-7.85172	4.1e-15	3.98e-13	2302.64	981.445
DAB1	178.431	-1.42346	0.478975	-2.97188	0.00295982	0.0115722	355.788	127.757
DHTKD1	7682.32	-1.42716	0.31968	-4.46435	8.03e-06	7.38e-05	16211.5	5245.4
BCL6	2404.47	-1.42908	0.255534	-5.59253	2.24e-08	4.22e-07	4623.47	1770.47
CH507-9B2.1	217.16	-1.42917	0.402087	-3.55438	0.00037887	0.00205948	398.505	165.347
ABCG8	1696.06	-1.4296	0.552225	-2.5888	0.00963104	0.0308955	3620.97	1146.09
SLC47A1	2512.1	-1.43076	0.450887	-3.1732	0.00150768	0.0065823	5356.35	1699.45
LIPG	2678.19	-1.43115	0.398763	-3.58898	0.000331977	0.00183464	5201.13	1957.35
UGT2A3	611.351	-1.43162	0.542125	-2.64076	0.00827194	0.0273074	1170.05	451.722
SHH	522.401	-1.43569	0.390542	-3.67614	0.000236792	0.00136573	1090.02	360.223
GADD45A	3228.38	-1.43601	0.315292	-4.55455	5.25e-06	5.07e-05	5960.15	2447.87
DNAJB1	13628.1	-1.43611	0.418938	-3.42797	0.000608123	0.00305998	19692.8	11895.3
UAP1	3513.23	-1.43734	0.247629	-5.80443	6.46e-09	1.41e-07	6770.25	2582.65
MTHFD1	9358.35	-1.43824	0.331478	-4.33886	1.43e-05	0.000121545	18625.9	6710.48
CD83	662.85	-1.43831	0.519672	-2.76774	0.00564471	0.0198889	718.418	646.973
NCOA7	2614.71	-1.43973	0.346497	-4.15509	3.25e-05	0.000248314	5433.56	1809.33
DHODH	4478.1	-1.44007	0.410347	-3.5094	0.000449113	0.00238076	9265.33	3110.32
ACKR2	391.959	-1.4424	0.426855	-3.37914	0.00072714	0.00355742	847.356	261.846
IL18R1	395.244	-1.44322	0.327197	-4.41087	1.03e-05	9.15e-05	736.719	297.68
NECAB2	124.985	-1.44369	0.51525	-2.80193	0.00507987	0.0182336	232.888	94.1557
OGDHL	3929.72	-1.44579	0.415072	-3.48322	0.00049543	0.00258324	8722.48	2560.36
F7	4337.62	-1.4465	0.427594	-3.38287	0.00071732	0.0035165	8622.12	3113.48
KCNK5	744.467	-1.44711	0.313738	-4.61248	3.98e-06	4.02e-05	1636.44	489.617
ASGR1	15167.7	-1.44718	0.348518	-4.15239	3.29e-05	0.000250944	29982.4	10935
SLED1	110.694	-1.44734	0.517089	-2.79901	0.00512588	0.0183687	237.954	74.3342
MS4A6A	2619.96	-1.44812	0.370042	-3.9134	9.1e-05	0.000605479	4036.25	2215.31
RNF152	6203.63	-1.44892	0.276805	-5.23443	1.65e-07	2.49e-06	15099.6	3661.92
APOA5	16952	-1.44992	0.485987	-2.98346	0.00285009	0.0112066	31774	12717.1
RMND5A	3115.14	-1.45156	0.152019	-9.54856	1.32e-21	5.58e-19	6542.92	2135.77
PTGR1	5679.59	-1.4538	0.417317	-3.48367	0.000494581	0.00258049	10836.1	4206.3
C9orf72	655.831	-1.45381	0.24005	-6.05626	1.39e-09	3.6e-08	1226.13	492.889
TDO2	13370.8	-1.4539	0.545498	-2.66526	0.00769281	0.0257435	25674	9855.59
FAM110C	867.371	-1.45547	0.322123	-4.51835	6.23e-06	5.91e-05	1695.96	630.631
ZC2HC1C	157.756	-1.45608	0.27444	-5.30563	1.12e-07	1.78e-06	323.018	110.538
PGM1	5985.75	-1.457	0.257619	-5.65561	1.55e-08	3.06e-07	12077.5	4245.24
PRSS53	473.245	-1.45953	0.396184	-3.68398	0.00022962	0.00132912	1026.02	315.309
PALM2	447.478	-1.46112	0.317204	-4.60626	4.1e-06	4.1e-05	987.888	293.075
SLC38A4	12407.6	-1.46434	0.478891	-3.05778	0.00222985	0.0091193	27385.4	8128.2
STAB1	11600.1	-1.46455	0.350325	-4.18055	2.91e-05	0.000225143	19962.9	9210.7
SMIM14	7376.53	-1.46643	0.264237	-5.54966	2.86e-08	5.25e-07	14949	5212.97
HNMT	2746.08	-1.46681	0.228535	-6.41831	1.38e-10	4.6e-09	5136.25	2063.18
MGMT	2561.16	-1.46717	0.222691	-6.58835	4.45e-11	1.69e-09	5194.86	1808.67
MYC	4922.47	-1.46763	0.317509	-4.62233	3.79e-06	3.84e-05	8601.52	3871.31
SH3RF2	418.217	-1.46827	0.518436	-2.83211	0.00462415	0.0168581	778.322	315.329
CD82	2190.84	-1.46893	0.24128	-6.08806	1.14e-09	3e-08	3920.38	1696.69
TNIK	667.1	-1.47008	0.237423	-6.19182	5.95e-10	1.67e-08	1389.48	460.706
ACAT1	11719.4	-1.47116	0.364577	-4.03525	5.45e-05	0.000389705	23654.1	8309.51
IL1B	318.069	-1.47526	0.586168	-2.51678	0.0118432	0.0364586	199.7	351.889
SERTAD1	1618.63	-1.47563	0.316785	-4.65813	3.19e-06	3.29e-05	2401.46	1394.96
SMO	902.172	-1.47708	0.314717	-4.69335	2.69e-06	2.83e-05	1921.96	610.802
DPYD	2721.91	-1.47752	0.224043	-6.5948	4.26e-11	1.64e-09	5899.39	1814.05
GATA4	1176.68	-1.47972	0.364527	-4.05928	4.92e-05	0.000356543	2342.39	843.626
C3orf80	114.411	-1.48168	0.439646	-3.37017	0.000751208	0.00365062	242.782	77.7336
DDT	7883.89	-1.48311	0.25592	-5.7952	6.82e-09	1.47e-07	16934.7	5297.95
LINC00526	373.925	-1.4839	0.257828	-5.75537	8.65e-09	1.81e-07	749.513	266.614
SNTB1	5688.52	-1.4848	0.321016	-4.62531	3.74e-06	3.8e-05	12304.3	3798.3
DHRS4	1527.22	-1.48502	0.227605	-6.52454	6.82e-11	2.49e-09	2962.24	1117.21
COL11A2	124.402	-1.48637	0.338991	-4.38469	1.16e-05	0.000101528	228.362	94.6987
SHROOM2	558.634	-1.48731	0.283881	-5.2392	1.61e-07	2.44e-06	1278.98	352.822
SPRY2	1146.01	-1.48912	0.289628	-5.1415	2.73e-07	3.84e-06	2058.35	885.347
PBLD	4930.78	-1.49048	0.386813	-3.85322	0.000116573	0.000746819	10458	3351.57
RP11-713M15.2	111.87	-1.4905	0.333957	-4.46314	8.08e-06	7.42e-05	207.073	84.6688
ECHS1	14448.9	-1.49077	0.287336	-5.18823	2.12e-07	3.08e-06	29929.1	10026
USP12	1490.68	-1.49173	0.195927	-7.61371	2.66e-14	2.24e-12	2661.46	1156.17
ZFHX4	1422.44	-1.49191	0.319196	-4.67398	2.95e-06	3.08e-05	3636.62	789.813
DBI	4326.76	-1.49459	0.228732	-6.53426	6.39e-11	2.35e-09	7451.95	3433.84
CMTM8	557.005	-1.49554	0.319963	-4.6741	2.95e-06	3.08e-05	1066.47	411.443
C19orf12	1484.17	-1.49592	0.19692	-7.59659	3.04e-14	2.51e-12	3011.71	1047.73
HPRT1	844.403	-1.49711	0.207462	-7.2163	5.34e-13	3.29e-11	1489.87	659.985
RP11-488C13.5	145.909	-1.49766	0.361983	-4.13738	3.51e-05	0.000265343	269.299	110.655
SLC7A8	657.231	-1.50108	0.277309	-5.41302	6.2e-08	1.05e-06	1125.14	523.543
FCN1	449.807	-1.50303	0.437913	-3.43226	0.000598582	0.00301982	610.418	403.918
MTND4P20	1060.74	-1.50404	0.514062	-2.92579	0.00343584	0.013097	2288.86	709.845
FAM180A	159.991	-1.50467	0.520763	-2.88935	0.00386041	0.0144686	296.542	120.977
C2orf72	3902.68	-1.50621	0.394941	-3.81376	0.000136869	0.000855098	8295.16	2647.68
RMDN2	354.092	-1.50656	0.289235	-5.20875	1.9e-07	2.81e-06	665.324	265.168
SMIM19	1094.04	-1.50729	0.25877	-5.82482	5.72e-09	1.25e-07	1877.42	870.222
WNK2	239.507	-1.50978	0.592921	-2.54633	0.0108861	0.0341202	483.912	169.678
SERPINF1	20815.7	-1.51029	0.463818	-3.25622	0.00112908	0.00516437	36889	16223.4
MICU3	398.462	-1.51241	0.277961	-5.44108	5.3e-08	9.11e-07	880.351	260.779
BEND7	420.924	-1.51429	0.3578	-4.23222	2.31e-05	0.000185624	901.927	283.495
TSC22D2	2869.4	-1.51511	0.292885	-5.17305	2.3e-07	3.3e-06	5416.74	2141.59
SNORD3A	10088.5	-1.51584	0.452683	-3.34857	0.000812285	0.00390601	16611.4	8224.78
URAHP	141.89	-1.51619	0.367185	-4.12923	3.64e-05	0.000273982	274.036	104.134
SNHG22	1359.9	-1.51643	0.272754	-5.55971	2.7e-08	4.99e-07	3155.19	846.963
HSD17B11	3470.49	-1.5173	0.268247	-5.65635	1.55e-08	3.05e-07	6236.21	2680.28
SCARNA5	3272.98	-1.51829	0.472818	-3.21116	0.00132202	0.00588329	6856.92	2248.99
PDZK1	1545.27	-1.51909	0.438961	-3.46064	0.000538888	0.00276945	3136.43	1090.65
PANK1	2107.59	-1.51986	0.379685	-4.00294	6.26e-05	0.000438425	4593.7	1397.27
SKAP1	410.969	-1.52321	0.449957	-3.38522	0.000711203	0.00349289	710.074	325.511
CHRNE	123.944	-1.5246	0.254125	-5.99941	1.98e-09	4.87e-08	229.301	93.8423
AGL	2241.94	-1.52518	0.270469	-5.63904	1.71e-08	3.33e-07	4835.34	1500.97
CYP4F3	8800.94	-1.52721	0.472535	-3.23195	0.00122948	0.00554598	20064.3	5582.83
DNAJC12	929.071	-1.53034	0.403543	-3.79225	0.000149289	0.000920792	1797.46	680.959
AQP7	374.906	-1.53065	0.355323	-4.30778	1.65e-05	0.000137638	809.009	250.876
MAOA	5082.74	-1.53175	0.304357	-5.03273	4.84e-07	6.36e-06	11057.5	3375.65
AOX1	38057.3	-1.53333	0.373818	-4.1018	4.1e-05	0.000303665	83304.8	25129.5
DDC	1091.68	-1.53382	0.46943	-3.2674	0.0010854	0.00498153	1932.48	851.447
ZNF334	110.989	-1.53549	0.382956	-4.00957	6.08e-05	0.00042816	218.688	80.2181
HGF	792.186	-1.53703	0.375614	-4.09204	4.28e-05	0.000314998	1526.62	582.346
MTHFD2L	661.747	-1.53938	0.269326	-5.71567	1.09e-08	2.24e-07	1414.52	446.671
RND3	2867.59	-1.54086	0.347884	-4.42923	9.46e-06	8.51e-05	5429.49	2135.62
MFSD2A	3832.05	-1.54157	0.524766	-2.93764	0.0033072	0.0126962	7681.62	2732.17
NCKAP5	301.495	-1.54319	0.384961	-4.00868	6.11e-05	0.00042952	668.218	196.717
DTX4	828.625	-1.54592	0.357671	-4.32218	1.54e-05	0.000129793	1770.04	559.649
AC012613.2	386.922	-1.54593	0.398615	-3.87826	0.000105208	0.000686464	1000.58	211.591
AKR7A3	5269.93	-1.54667	0.588622	-2.6276	0.00859886	0.0281673	7987.72	4493.42
SLC39A14	26174.5	-1.54676	0.397524	-3.89098	9.98e-05	0.000656682	59101.9	16766.7
SOWAHC	3254.75	-1.54696	0.377778	-4.09489	4.22e-05	0.000311824	6964.58	2194.79
CCAT1	130.609	-1.5483	0.552214	-2.80381	0.00505033	0.0181464	305.789	80.558
TMPRSS9	116.446	-1.54971	0.464671	-3.33506	0.000852807	0.00407333	254.888	76.8908
RP1-151F17.2	121.74	-1.55116	0.314906	-4.92579	8.4e-07	1.03e-05	229.451	90.9657
TEX30	465.372	-1.55188	0.243801	-6.36533	1.95e-10	6.27e-09	842.79	357.538
RP1-78B3.1	144.241	-1.55361	0.392811	-3.9551	7.65e-05	0.000522069	306.48	97.8872
EBPL	1810.57	-1.55521	0.257244	-6.04566	1.49e-09	3.82e-08	3608.38	1296.91
ISOC1	1647.45	-1.55537	0.248246	-6.26543	3.72e-10	1.11e-08	3212.7	1200.23
C5	21138.5	-1.55729	0.372094	-4.18521	2.85e-05	0.000221633	46043.6	14022.8
CD4	3978.7	-1.55751	0.362564	-4.29582	1.74e-05	0.000144557	7188.22	3061.7
TMEM37	1380.39	-1.56379	0.354178	-4.41527	1.01e-05	9e-05	2957.42	929.812
ACADM	4396.61	-1.5656	0.306578	-5.10669	3.28e-07	4.53e-06	9232.74	3014.86
IRF6	1294.9	-1.5659	0.502222	-3.11794	0.00182122	0.00768741	2874.75	843.511
ZNF367	311.465	-1.56678	0.301489	-5.1968	2.03e-07	2.96e-06	606.107	227.281
EPHA2	2814.1	-1.56852	0.346735	-4.52367	6.08e-06	5.78e-05	5238.99	2121.27
SCG5	153.178	-1.57103	0.38234	-4.109	3.97e-05	0.000295625	281.643	116.474
ECI2	3577.02	-1.57396	0.283621	-5.54954	2.86e-08	5.25e-07	7078.94	2576.47
FRRS1	624.781	-1.57431	0.392573	-4.01023	6.07e-05	0.000427213	1549.21	360.659
ADAMTSL3	1106.87	-1.575	0.303048	-5.19721	2.02e-07	2.96e-06	2702.54	650.968
DCAF11	4701.99	-1.57516	0.216853	-7.26375	3.77e-13	2.43e-11	10483.3	3050.18
RP11-53B2.1	144.113	-1.57526	0.613613	-2.56718	0.0102528	0.0324466	404.588	69.6916
PXMP2	3233.07	-1.57651	0.300602	-5.24451	1.57e-07	2.39e-06	6776.54	2220.65
FABP3	151.058	-1.57686	0.421193	-3.7438	0.000181258	0.00108827	272.729	116.294
NKX3-1	182.841	-1.57864	0.297066	-5.31413	1.07e-07	1.71e-06	356.43	133.244
PHLPP1	1248.8	-1.57994	0.224042	-7.05196	1.76e-12	9.52e-11	3038.35	737.496
CPB2	14492.8	-1.57997	0.416143	-3.79669	0.000146643	0.000907617	30387.5	9951.5
SLC30A1	5248.04	-1.58666	0.344248	-4.60905	4.05e-06	4.06e-05	11401.8	3489.82
ABLIM3	6111.15	-1.5882	0.278652	-5.69959	1.2e-08	2.44e-07	13207.4	4083.64
SAMD4A	1239.97	-1.58911	0.223577	-7.10766	1.18e-12	6.73e-11	2640.26	839.883
SLC2A12	110.286	-1.59042	0.513941	-3.09457	0.00197101	0.00823628	268.557	65.066
CAPN5	2115.41	-1.591	0.364209	-4.36837	1.25e-05	0.00010836	4768.46	1357.4
CDO1	6500.96	-1.59101	0.493982	-3.22079	0.00127839	0.00571751	13800	4415.52
GPC6	1790.31	-1.59118	0.287299	-5.5384	3.05e-08	5.54e-07	3556.37	1285.72
MACROD1	927.603	-1.59349	0.307483	-5.18237	2.19e-07	3.16e-06	1678.16	713.157
SOCS6	1539.14	-1.59452	0.212033	-7.52015	5.47e-14	4.19e-12	3426.48	999.902
MBNL3	5035.82	-1.59754	0.376719	-4.24066	2.23e-05	0.000179553	11717.4	3126.81
ATP7B	900.638	-1.59796	0.356105	-4.48733	7.21e-06	6.69e-05	2234.58	519.514
ATF7IP2	835.773	-1.598	0.235833	-6.77597	1.24e-11	5.48e-10	1427.87	666.601
CDC37L1	1549.39	-1.59831	0.26206	-6.099	1.07e-09	2.82e-08	3359.3	1032.27
ZBTB21	1211.03	-1.60291	0.253939	-6.31217	2.75e-10	8.58e-09	2508.33	840.374
PLSCR4	1562.32	-1.60391	0.322494	-4.97346	6.58e-07	8.34e-06	3124.43	1116.01
LOXL4	309.792	-1.60831	0.484269	-3.3211	0.000896631	0.00424824	736.959	187.744
VNN2	184.428	-1.60845	0.476073	-3.37858	0.000728616	0.0035632	292.945	153.423
UGT2B4	12586.8	-1.60935	0.46377	-3.47014	0.000520195	0.00269244	27327.2	8375.3
SCARNA10	7254.97	-1.61361	0.459169	-3.51419	0.000441094	0.00234597	14521.8	5178.75
CCL4	938.141	-1.61544	0.549469	-2.94	0.00328212	0.0126201	1158.42	875.205
ADAMTS17	636.059	-1.61767	0.393015	-4.11604	3.85e-05	0.00028807	1310.47	443.369
FAH	4426.53	-1.61807	0.349686	-4.6272	3.71e-06	3.76e-05	9315.2	3029.77
CFI	18205.5	-1.61831	0.331771	-4.87779	1.07e-06	1.27e-05	37346.1	12736.7
FXN	456.179	-1.61889	0.171254	-9.45318	3.29e-21	1.19e-18	910.127	326.479
JUN	21067.3	-1.61903	0.40365	-4.01097	6.05e-05	0.000426325	34417.2	17253.1
C3	492041	-1.62011	0.352123	-4.60097	4.21e-06	4.19e-05	1.04086e+06	335236
MTHFS	2924.36	-1.6205	0.339355	-4.77524	1.79e-06	2e-05	6248.46	1974.62
ABTB2	1088.43	-1.62081	0.300366	-5.39613	6.81e-08	1.13e-06	2563.79	666.895
MT2A	82275.7	-1.62261	0.492418	-3.29518	0.000983585	0.00458441	173133	56316.4
FGF14	151.967	-1.62286	0.42818	-3.79014	0.00015056	0.000927449	308.433	107.262
ZNF470	194.358	-1.62353	0.337999	-4.80335	1.56e-06	1.77e-05	407.264	133.527
HMGCS1	4208.23	-1.62462	0.29884	-5.4364	5.44e-08	9.3e-07	9063.61	2820.98
EPHA1	384.616	-1.62506	0.38428	-4.22885	2.35e-05	0.000188055	786.246	269.865
RP11-326C3.2	238.646	-1.62612	0.623075	-2.60984	0.00905848	0.0293745	493.973	165.695
TMEM97	1289.07	-1.62749	0.343354	-4.73998	2.14e-06	2.32e-05	2609.8	911.717
SIGLEC7	170.146	-1.62785	0.379093	-4.29407	1.75e-05	0.000145409	271.253	141.258
SHMT1	9653.62	-1.62899	0.353644	-4.6063	4.1e-06	4.1e-05	20617	6521.23
HSD17B8	900.7	-1.62927	0.227071	-7.17517	7.22e-13	4.33e-11	1883.22	619.98
PNPLA3	1050	-1.62989	0.470449	-3.46453	0.000531157	0.00273648	2480.46	641.302
SLC22A25	564.761	-1.63259	0.552125	-2.95692	0.00310734	0.0120477	1336.91	344.149
PGRMC1	11216	-1.63494	0.300361	-5.44325	5.23e-08	9.02e-07	22698.9	7935.2
THNSL2	977.32	-1.63561	0.459445	-3.55997	0.000370892	0.00202197	2101.69	656.073
CLU	115246	-1.64043	0.464063	-3.53492	0.0004079	0.00219453	231463	82041.3
LILRA2	126.812	-1.6421	0.412562	-3.98026	6.88e-05	0.000475692	197.308	106.67
APOC1	80387.6	-1.64414	0.387482	-4.24315	2.2e-05	0.000177807	170138	54744.5
ALDH1B1	4293.91	-1.6445	0.319312	-5.15014	2.6e-07	3.69e-06	9461.93	2817.34
TNFSF10	2279.99	-1.64611	0.36907	-4.46015	8.19e-06	7.5e-05	4216.11	1726.81
SLC27A2	7244.28	-1.64732	0.497535	-3.31095	0.000929786	0.00437787	14983.5	5033.07
HEY2	257.016	-1.64864	0.269536	-6.11657	9.56e-10	2.55e-08	529.958	179.033
MMAB	1641.44	-1.64977	0.247359	-6.66953	2.57e-11	1.05e-09	3444.94	1126.16
PLEKHF1	610.663	-1.65064	0.312515	-5.28178	1.28e-07	1.99e-06	1301.16	413.379
SERPINA6	10430.7	-1.65366	0.461493	-3.58327	0.000339315	0.00187049	22331.5	7030.49
CRYL1	3663.09	-1.65401	0.336939	-4.90892	9.16e-07	1.11e-05	7823.81	2474.31
RHOB	48537.6	-1.65457	0.301381	-5.48994	4.02e-08	7.13e-07	103758	32760.4
CCL4L2	317.113	-1.65765	0.580467	-2.85571	0.00429402	0.0158215	363.886	303.749
BOK	2822.25	-1.66119	0.331281	-5.01445	5.32e-07	6.92e-06	6083.5	1890.47
C4BPA	36680.4	-1.66375	0.46715	-3.5615	0.000368743	0.00201116	82200.4	23674.7
METTL7A	17060.6	-1.66586	0.268893	-6.19524	5.82e-10	1.64e-08	38659.9	10889.3
GPER1	400.893	-1.66589	0.34638	-4.80944	1.51e-06	1.72e-05	872.981	266.011
HHIP	418.455	-1.66619	0.635812	-2.62057	0.00877832	0.0286432	823.363	302.767
CYP7B1	497.579	-1.66835	0.358351	-4.65564	3.23e-06	3.33e-05	1121.62	319.281
MAOB	5299.52	-1.67017	0.293423	-5.692	1.26e-08	2.53e-07	11623.8	3492.59
ACY3	400.034	-1.67413	0.368796	-4.53944	5.64e-06	5.41e-05	818.679	280.42
MST1P2	2088.07	-1.67511	0.53534	-3.12906	0.00175369	0.00745965	4345.07	1443.21
NADK2	7303.35	-1.67778	0.327211	-5.12751	2.94e-07	4.11e-06	16464.3	4685.93
INSIG2	1096.24	-1.68171	0.216437	-7.76995	7.85e-15	7.25e-13	2219.33	775.357
NR1D1	2094.2	-1.6819	0.331817	-5.06875	4e-07	5.38e-06	3294.56	1751.24
LTK	165.514	-1.68194	0.393762	-4.27145	1.94e-05	0.000159226	359.556	110.073
XYLB	930.544	-1.68454	0.365667	-4.60676	4.09e-06	4.1e-05	2231.61	558.812
RAB17	1926.33	-1.68585	0.384605	-4.38333	1.17e-05	0.000102129	4147.21	1291.79
ST3GAL1	6253.78	-1.68737	0.304635	-5.53899	3.04e-08	5.53e-07	15099.8	3726.35
AFF3	378.714	-1.688	0.437695	-3.85656	0.000114994	0.000738862	923.402	223.089
COBLL1	3715.55	-1.69092	0.300287	-5.63101	1.79e-08	3.47e-07	9215.68	2144.09
LSR	4428.7	-1.69321	0.257722	-6.5699	5.03e-11	1.9e-09	9029.37	3114.23
PC	9624.65	-1.70019	0.302159	-5.62682	1.84e-08	3.54e-07	22269.6	6011.8
ACOT2	3349.77	-1.70047	0.282791	-6.01316	1.82e-09	4.53e-08	7619.82	2129.75
RORC	2751.62	-1.7009	0.44466	-3.82517	0.000130682	0.000821537	6282.82	1742.7
RCL1	2922.78	-1.70132	0.39301	-4.32895	1.5e-05	0.000126522	6262.62	1968.54
ANGPTL3	10873.5	-1.7021	0.533663	-3.18947	0.00142535	0.00627153	23317.1	7318.2
LRRC75B	543.072	-1.70387	0.290559	-5.86412	4.52e-09	1.03e-07	1214.81	351.148
HMGCL	4774.1	-1.70595	0.303502	-5.62086	1.9e-08	3.65e-07	10399.8	3166.77
DHCR24	22753.6	-1.70605	0.330576	-5.16084	2.46e-07	3.51e-06	51935.4	14415.9
FOXO1	4288.29	-1.70622	0.290861	-5.86609	4.46e-09	1.02e-07	10320.9	2564.69
IQGAP2	6314.28	-1.70757	0.229908	-7.42721	1.11e-13	8e-12	13481.3	4266.55
GLYCTK	6161.24	-1.70904	0.371055	-4.60589	4.11e-06	4.11e-05	14036.7	3911.11
TMEM86B	1087.98	-1.70936	0.451251	-3.78806	0.000151828	0.000934072	1260.78	1038.61
IGF1	4997.93	-1.70955	0.471719	-3.62409	0.000289985	0.0016328	10519.8	3420.25
RIPK4	1966.36	-1.70979	0.388584	-4.40005	1.08e-05	9.53e-05	3385.84	1560.79
SOX9	517.332	-1.71341	0.462867	-3.70173	0.000214138	0.00125365	911.298	404.77
AMT	1226	-1.71561	0.196865	-8.71462	2.92e-18	6.03e-16	2740.77	793.209
CYP4F12	1171.34	-1.71779	0.486893	-3.52807	0.000418594	0.00224109	2600.14	763.114
MT1E	20395.4	-1.72065	0.649367	-2.64974	0.00805548	0.0267131	42985.3	13941.1
MASP2	4739.46	-1.72385	0.629068	-2.74032	0.00613787	0.0213312	10072	3215.87
COBL	1621.96	-1.72592	0.396827	-4.34929	1.37e-05	0.000116931	3816.94	994.823
C2	20462.6	-1.72681	0.322759	-5.35016	8.79e-08	1.42e-06	43808.3	13792.3
ITGAD	153.61	-1.72754	0.618115	-2.79484	0.00519248	0.0185661	368.04	92.3442
MIA2	181.716	-1.72931	0.411025	-4.20731	2.58e-05	0.000203468	436.213	109.003
ALDH6A1	13656.2	-1.73019	0.434247	-3.98434	6.77e-05	0.000469328	32396.8	8301.74
TMEM25	307.367	-1.73156	0.466764	-3.70971	0.000207499	0.00122006	710.716	192.124
NPW	239.324	-1.73248	0.566888	-3.05612	0.00224221	0.00915744	507.794	162.619
RP11-478J18.2	125.367	-1.73317	0.475454	-3.6453	0.000267082	0.00152085	264.175	85.7071
PID1	1822.88	-1.73558	0.30471	-5.69583	1.23e-08	2.48e-07	4095.21	1173.64
S100A8	669.453	-1.73619	0.588667	-2.94936	0.00318433	0.0123028	1274.17	496.677
CFAP57	111.76	-1.73749	0.461662	-3.76355	0.000167517	0.00101688	260.36	69.3032
ORMDL3	5872.14	-1.73751	0.245743	-7.07046	1.54e-12	8.49e-11	12839	3881.6
NSUN6	808.045	-1.73853	0.206025	-8.43845	3.22e-17	5.08e-15	1739.52	541.91
ACAD11	2841.64	-1.73877	0.277545	-6.26482	3.73e-10	1.11e-08	6636	1757.54
C1S	85651.4	-1.73912	0.289357	-6.01027	1.85e-09	4.61e-08	189247	56052.7
KCNJ10	107.436	-1.7396	0.65339	-2.66241	0.00775824	0.0259158	165.873	90.7395
LURAP1L	1578.33	-1.74472	0.382243	-4.56442	5.01e-06	4.88e-05	3451.76	1043.06
C17orf100	179.604	-1.74497	0.329834	-5.29043	1.22e-07	1.91e-06	412.73	112.997
PHYHD1	645.088	-1.74558	0.37131	-4.70114	2.59e-06	2.74e-05	1446.99	415.973
CHDH	2967.76	-1.74879	0.415935	-4.20449	2.62e-05	0.00020539	7292.42	1732.14
PON1	9657.87	-1.74984	0.483808	-3.61681	0.000298261	0.00167395	18463	7142.11
ADI1	13701.8	-1.75134	0.305336	-5.73577	9.71e-09	2.01e-07	29882.3	9078.85
TNFSF11	135.8	-1.75276	0.54085	-3.24075	0.00119214	0.0054007	147.292	132.516
PON3	5616.36	-1.75469	0.441152	-3.97752	6.96e-05	0.000480225	11474.2	3942.7
AQP11	212.816	-1.75666	0.376629	-4.66417	3.1e-06	3.21e-05	495.281	132.111
NR5A2	2069.76	-1.75813	0.370866	-4.74063	2.13e-06	2.32e-05	4871.8	1269.18
ALDH1L1-AS2	149.953	-1.76047	0.556408	-3.16399	0.0015562	0.00674	437.314	67.8496
PCDH9	336.18	-1.76159	0.406017	-4.33871	1.43e-05	0.000121589	789.843	206.561
SUCNR1	165.478	-1.76192	0.412356	-4.27281	1.93e-05	0.000158473	311.453	123.771
SLC5A3	1065.32	-1.76208	0.277646	-6.34652	2.2e-10	6.99e-09	2668.68	607.217
CPN1	1532.16	-1.76343	0.545687	-3.23157	0.00123113	0.00555133	3504.2	968.723
AUTS2	1286.3	-1.76648	0.334621	-5.27905	1.3e-07	2.02e-06	3286.22	714.896
EPB41L4B	2844.52	-1.76706	0.451653	-3.91244	9.14e-05	0.000607743	6193.13	1887.77
PLPP3	7782.72	-1.76775	0.237074	-7.45652	8.88e-14	6.53e-12	17796.1	4921.74
PHYH	5856.61	-1.76813	0.405662	-4.35863	1.31e-05	0.000112377	12544.4	3945.82
ETFDH	2890.98	-1.76899	0.25985	-6.80774	9.91e-12	4.52e-10	6343.28	1904.6
CHN2	893.713	-1.76904	0.381897	-4.63225	3.62e-06	3.68e-05	2145.1	536.175
FAM13A	1779.93	-1.77101	0.271972	-6.51172	7.43e-11	2.69e-09	4246.56	1075.18
GAS2	437.336	-1.77167	0.401288	-4.41495	1.01e-05	9.01e-05	1098.81	248.342
BPHL	2104.89	-1.77283	0.327779	-5.40861	6.35e-08	1.07e-06	4963.92	1288.02
RCAN1	2884.66	-1.7749	0.359811	-4.93286	8.1e-07	9.98e-06	5660.38	2091.6
LINC01127	160.938	-1.77727	0.509786	-3.4863	0.000489747	0.00255913	406.983	90.6399
MAN1A1	9947.1	-1.77854	0.20715	-8.58573	9.03e-18	1.6e-15	22804.8	6273.47
SULT1A1	2802.26	-1.78154	0.390228	-4.5654	4.99e-06	4.86e-05	6169.02	1840.33
ABHD15	1114.54	-1.78317	0.322295	-5.53273	3.15e-08	5.71e-07	2637.08	679.527
PROX1	10514.8	-1.78436	0.350324	-5.09347	3.52e-07	4.79e-06	26423	5969.57
CCT8P1	493.837	-1.78438	0.447802	-3.98475	6.76e-05	0.000468793	1139.57	309.342
HAO1	5346.63	-1.78629	0.447305	-3.99346	6.51e-05	0.000454235	11711.2	3528.18
OAF	7600.13	-1.78801	0.23662	-7.55647	4.14e-14	3.25e-12	17794.2	4687.55
PXDC1	5857.81	-1.79143	0.307378	-5.8281	5.61e-09	1.23e-07	12539	3948.89
CES2	14374.2	-1.79209	0.416763	-4.30003	1.71e-05	0.000142085	30945.8	9639.43
NNMT	44175.6	-1.79562	0.37981	-4.72768	2.27e-06	2.45e-05	105883	26544.9
HMGCS2	33910.3	-1.79642	0.543952	-3.30253	0.000958155	0.00448872	74134.9	22417.6
FOLH1	864.589	-1.79756	0.42334	-4.24614	2.17e-05	0.000175862	1874.05	576.17
ATF3	4468.46	-1.79793	0.42992	-4.182	2.89e-05	0.000223853	8492.74	3318.67
KLF10	3426.16	-1.80132	0.319614	-5.63593	1.74e-08	3.38e-07	5913.26	2715.57
SOWAHB	578.46	-1.80214	0.557949	-3.22994	0.00123818	0.0055733	1501.66	314.688
FMO5	8508.87	-1.80427	0.492837	-3.661	0.000251235	0.00144181	19021.6	5505.23
CYP2B7P	1767.31	-1.80839	0.575903	-3.1401	0.00168893	0.00722998	4039.16	1118.21
BDH1	4743.51	-1.80856	0.434358	-4.16374	3.13e-05	0.000240457	11433.2	2832.16
TRIB3	2311.8	-1.81028	0.375965	-4.81504	1.47e-06	1.68e-05	5965.91	1267.76
CPN2	6531.62	-1.81192	0.464016	-3.90487	9.43e-05	0.000623482	15558.7	3952.47
BLK	231.707	-1.81208	0.651553	-2.78117	0.00541639	0.0192161	205.927	239.072
ALPL	2580.45	-1.8121	0.406866	-4.4538	8.44e-06	7.7e-05	5952.08	1617.12
ITIH4	97608.6	-1.8148	0.354278	-5.12253	3.01e-07	4.21e-06	227287	60557.6
FOSL1	394.265	-1.81485	0.561395	-3.23276	0.001226	0.00553337	479.421	369.934
CBS	5745.47	-1.81492	0.544333	-3.33421	0.000855435	0.00408265	13763.1	3454.71
HPX	101598	-1.81761	0.436254	-4.1664	3.09e-05	0.000237974	237441	62785.2
TUBE1	723.91	-1.81854	0.179965	-10.105	5.25e-24	3.85e-21	1612.19	470.117
AGMAT	2001.99	-1.81878	0.407616	-4.46201	8.12e-06	7.45e-05	4662.96	1241.71
EVA1A	1530.8	-1.81898	0.413963	-4.39406	1.11e-05	9.78e-05	3486.49	972.03
GLUD1	16324.2	-1.81921	0.260873	-6.97354	3.09e-12	1.58e-10	38321.3	10039.3
APBA1	1393.45	-1.82016	0.372212	-4.89011	1.01e-06	1.21e-05	3928.01	669.287
COLEC11	2438.79	-1.82267	0.590729	-3.08547	0.00203234	0.00845746	4935.07	1725.56
INHBB	2006.35	-1.82303	0.430586	-4.23384	2.3e-05	0.000184413	4465.66	1303.69
GCKR	1744.85	-1.82352	0.405376	-4.49834	6.85e-06	6.41e-05	4128.23	1063.89
ABCB4	4306.2	-1.82998	0.416448	-4.39425	1.11e-05	9.78e-05	9166.25	2917.62
PLA1A	452.955	-1.83014	0.309249	-5.91803	3.26e-09	7.68e-08	949.498	311.085
NAGS	1124.96	-1.83451	0.509276	-3.60218	0.000315554	0.00175537	2685.96	678.958
ARL4D	1266.62	-1.83497	0.365505	-5.02039	5.16e-07	6.74e-06	3022.5	764.94
RNF125	1068.53	-1.8355	0.247886	-7.40463	1.32e-13	9.33e-12	2579.16	636.927
IFNLR1	254.253	-1.83625	0.419006	-4.38239	1.17e-05	0.000102495	641.744	143.541
SLC6A13	177.07	-1.83647	0.442972	-4.14579	3.39e-05	0.000257277	413.404	109.546
FCGRT	10359.6	-1.83799	0.242897	-7.56694	3.82e-14	3.05e-12	21858	7074.3
LRG1	35603.3	-1.83859	0.396651	-4.63529	3.56e-06	3.63e-05	82776.4	22125.3
ACADS	4010.64	-1.84031	0.261824	-7.02881	2.08e-12	1.1e-10	9585.59	2417.8
FCGR3B	235.707	-1.84316	0.573603	-3.21331	0.00131217	0.00584481	392.351	190.952
DHRS1	1639.73	-1.84433	0.250053	-7.37578	1.63e-13	1.13e-11	3789.58	1025.49
AGPAT2	4559.51	-1.84794	0.262446	-7.04124	1.91e-12	1.01e-10	10082.9	2981.4
C1RL	6428.05	-1.84827	0.219508	-8.42008	3.76e-17	5.83e-15	15391.5	3867.06
ECHDC2	7966.47	-1.84838	0.255923	-7.22242	5.11e-13	3.17e-11	19240.3	4745.37
PDIA5	2007.37	-1.84977	0.216961	-8.52581	1.52e-17	2.53e-15	4590.93	1269.21
ID2	6525.8	-1.84988	0.319116	-5.79689	6.76e-09	1.46e-07	13409.4	4559.06
DPF3	133.64	-1.85223	0.315887	-5.86358	4.53e-09	1.03e-07	318.023	80.9589
CD302	7674.89	-1.85296	0.380512	-4.86965	1.12e-06	1.32e-05	17378.8	4902.35
BLNK	745.885	-1.85332	0.265784	-6.97301	3.1e-12	1.58e-10	1702.93	472.443
ITIH3	48497.4	-1.85449	0.428856	-4.32428	1.53e-05	0.000128876	117011	28921.9
INHBE	1898.3	-1.85676	0.622836	-2.98113	0.00287184	0.011272	4419.43	1177.98
ST3GAL6	1235.82	-1.86102	0.289294	-6.43298	1.25e-10	4.26e-09	3068.4	712.228
MYCL	446.839	-1.86229	0.385744	-4.82779	1.38e-06	1.59e-05	1190.83	234.269
DHRS4L2	1435.95	-1.87234	0.225947	-8.28663	1.17e-16	1.66e-14	3365.17	884.738
NFKBIZ	2316.91	-1.8744	0.333587	-5.61895	1.92e-08	3.68e-07	5193.51	1495.02
HOMER2	1360.62	-1.87536	0.294138	-6.3758	1.82e-10	5.91e-09	3294.95	807.947
RBP5	2072.28	-1.87557	0.418741	-4.47906	7.5e-06	6.94e-05	4469.43	1387.38
CXADR	1688.86	-1.87937	0.370859	-5.06761	4.03e-07	5.41e-06	4114.21	995.901
PLCXD2	344.152	-1.8813	0.347647	-5.41153	6.25e-08	1.05e-06	824.056	207.037
RGN	3946.04	-1.88141	0.446913	-4.20979	2.56e-05	0.000201637	9260.23	2427.69
IFITM10	505.018	-1.88484	0.435557	-4.32743	1.51e-05	0.000127312	1173.77	313.946
PLAC8	334.737	-1.88514	0.60394	-3.12141	0.00179986	0.00762197	596.584	259.923
SDC4	14044.4	-1.8853	0.33341	-5.65458	1.56e-08	3.08e-07	32672	8722.24
TRABD2B	324.375	-1.88633	0.449965	-4.19219	2.76e-05	0.000215759	672.966	224.777
RP1-152L7.5	160.751	-1.88897	0.315362	-5.98984	2.1e-09	5.12e-08	330.206	112.336
GCHFR	1421.59	-1.88972	0.298876	-6.32277	2.57e-10	8.07e-09	3296.14	885.998
CHAD	234.158	-1.88976	0.380245	-4.96986	6.7e-07	8.46e-06	579.715	135.428
SLC9B2	973.57	-1.89124	0.227867	-8.29977	1.04e-16	1.5e-14	2260.45	605.889
PEG3	485.129	-1.89127	0.394192	-4.79783	1.6e-06	1.81e-05	1257.83	264.356
HCN3	383.729	-1.89271	0.277625	-6.81752	9.26e-12	4.27e-10	884.149	240.751
ELFN1	492.131	-1.89272	0.34332	-5.513	3.53e-08	6.32e-07	1248.77	275.947
SOD1	14904.2	-1.89506	0.270792	-6.9982	2.59e-12	1.34e-10	32814.8	9786.84
RP11-21L23.2	230.34	-1.8959	0.476062	-3.98248	6.82e-05	0.000472168	594.733	126.227
MAN1C1	1434.03	-1.89641	0.348766	-5.43749	5.4e-08	9.27e-07	3290.94	903.486
PZP	1407.09	-1.89648	0.67734	-2.79989	0.005112	0.018338	3769.13	732.217
TM6SF2	407.539	-1.90202	0.455362	-4.17694	2.95e-05	0.000228229	919.975	261.129
KLF11	1755.38	-1.90378	0.231368	-8.22838	1.9e-16	2.52e-14	4004.77	1112.7
LILRB5	826.595	-1.91466	0.3325	-5.75837	8.49e-09	1.79e-07	1935.01	509.905
GREB1L	258.329	-1.91788	0.422055	-4.54416	5.52e-06	5.3e-05	648.084	146.97
TRAM2-AS1	207.872	-1.91799	0.206197	-9.30176	1.38e-20	4.34e-18	440.708	141.347
TTBK1	105.928	-1.91844	0.489415	-3.91985	8.86e-05	0.000591777	273.461	58.0612
SERPING1	70088.9	-1.91853	0.335191	-5.72367	1.04e-08	2.14e-07	163937	43275
FKBP1B	135.967	-1.92064	0.382947	-5.01541	5.29e-07	6.89e-06	339.628	77.7776
ITPR2	5900.68	-1.92253	0.30214	-6.36302	1.98e-10	6.35e-09	16168.7	2966.97
AJUBA	1341.79	-1.92499	0.384259	-5.00962	5.45e-07	7.07e-06	3328.52	774.158
TMEM52	103.379	-1.92818	0.353951	-5.4476	5.11e-08	8.82e-07	220.417	69.9396
SMLR1	845.326	-1.92978	0.489488	-3.94245	8.07e-05	0.000546388	1868.02	553.128
EHHADH	6831.51	-1.92997	0.392328	-4.91929	8.69e-07	1.06e-05	17196.1	3870.19
CXCL14	1286.53	-1.93107	0.775734	-2.48935	0.0127978	0.0387362	1483.82	1230.16
GPR182	102.632	-1.93255	0.490062	-3.94348	8.03e-05	0.0005448	190.262	77.5944
LPIN2	9768.32	-1.93987	0.298079	-6.50793	7.62e-11	2.75e-09	25916.8	5154.48
HBB	6313	-1.94121	0.538689	-3.60358	0.000313865	0.00174692	13202.1	4344.69
COL18A1	43037.4	-1.94144	0.285751	-6.79415	1.09e-11	4.91e-10	103024	25898.5
NOS1AP	329.742	-1.94208	0.400312	-4.85142	1.23e-06	1.43e-05	873.294	174.442
GJB2	861.563	-1.94307	0.443844	-4.37781	1.2e-05	0.000104447	1897.57	565.56
MAGI2-AS3	866.577	-1.94431	0.331871	-5.85863	4.67e-09	1.05e-07	2015.06	538.439
CFL2	2481.66	-1.94508	0.331997	-5.85873	4.66e-09	1.05e-07	5674.43	1569.44
KLB	1103.11	-1.9454	0.515785	-3.77174	0.000162116	0.00098781	2736.83	636.335
SHB	1930.26	-1.94559	0.299954	-6.48629	8.8e-11	3.11e-09	4473.39	1203.65
AC005336.4	164.449	-1.95263	0.5179	-3.77028	0.000163062	0.000992575	451.968	82.3008
NTN4	1117.58	-1.95504	0.347581	-5.62469	1.86e-08	3.58e-07	2758.95	648.618
FAM198A	329.446	-1.95632	0.432917	-4.51893	6.22e-06	5.9e-05	756.415	207.455
CYP4V2	5529.61	-1.95811	0.326284	-6.00124	1.96e-09	4.82e-08	14295.2	3025.15
ACAA1	9702.69	-1.95906	0.244553	-8.01076	1.14e-15	1.23e-13	22580.6	6023.28
GPAM	4665.91	-1.95938	0.524076	-3.73873	0.000184949	0.00110795	11871.6	2607.14
PLA2G16	1667.79	-1.96187	0.431729	-4.54423	5.51e-06	5.3e-05	3639.04	1104.58
SCP2	12693.2	-1.96405	0.284807	-6.89608	5.35e-12	2.6e-10	28860.3	8073.98
MAFF	3123.75	-1.9651	0.467736	-4.20131	2.65e-05	0.000208121	6254.65	2229.21
MASP1	5839.55	-1.96639	0.378061	-5.20126	1.98e-07	2.9e-06	15263.7	3146.94
HBA2	6679.7	-1.96684	0.511283	-3.84687	0.000119636	0.000762201	15566.3	4140.67
KBTBD11	915.493	-1.96711	0.384661	-5.11388	3.16e-07	4.37e-06	2265.44	529.793
PECR	2074.59	-1.9682	0.344731	-5.70938	1.13e-08	2.31e-07	4876.17	1274.15
C3P1	3702.45	-1.97578	0.491649	-4.01867	5.85e-05	0.000415258	8653.85	2287.76
WDR72	1386.09	-1.9758	0.629908	-3.13665	0.00170892	0.0073039	3336.88	828.726
ACOT1	818.624	-1.97681	0.359511	-5.49861	3.83e-08	6.82e-07	2040.55	469.503
C8B	16045.2	-1.97965	0.418686	-4.72824	2.26e-06	2.44e-05	40175.9	9150.7
SOCS2	2743.13	-1.98271	0.323311	-6.13251	8.65e-10	2.33e-08	6886.72	1559.24
NDRG2	6602.65	-1.9855	0.228092	-8.70481	3.18e-18	6.52e-16	16303.2	3831.06
STARD4	733.741	-1.9866	0.305655	-6.49949	8.06e-11	2.88e-09	1821.54	422.941
TACSTD2	331.166	-1.99356	0.545688	-3.65331	0.000258885	0.0014794	820.533	191.347
UGT2B17	994.421	-1.99481	0.801973	-2.48737	0.0128691	0.0389179	2058.86	690.295
IGHM	6706.76	-1.99483	0.758227	-2.63091	0.00851559	0.0279455	7079.07	6600.38
SYT7	1862.18	-1.99566	0.379005	-5.26553	1.4e-07	2.16e-06	4566.84	1089.42
PTMS	14359.5	-1.99613	0.288179	-6.9267	4.31e-12	2.12e-10	33441.8	8907.44
ABCG2	628.141	-1.99907	0.358213	-5.58067	2.4e-08	4.49e-07	1603.73	349.402
ACADSB	11467.9	-2.00113	0.416665	-4.80274	1.57e-06	1.77e-05	29334.3	6363.23
LONRF3	507.36	-2.00254	0.359505	-5.57025	2.54e-08	4.74e-07	1276.71	287.545
IGHD	300.871	-2.00348	0.832742	-2.40588	0.0161337	0.0467441	132.01	373.31
ABAT	13235.8	-2.00502	0.455593	-4.4009	1.08e-05	9.5e-05	34425.8	7181.59
ALDH5A1	3456.25	-2.00627	0.332736	-6.0296	1.64e-09	4.15e-08	8892.33	1903.09
SRD5A1	3079.29	-2.01034	0.314643	-6.38926	1.67e-10	5.45e-09	7951.32	1687.29
CFB	114979	-2.01048	0.371612	-5.41017	6.3e-08	1.06e-06	270116	70654
SLC13A5	10956.8	-2.01184	0.612434	-3.28499	0.00101985	0.00472647	27935	6105.85
AKR7L	582.873	-2.01392	0.412471	-4.88257	1.05e-06	1.25e-05	1219.76	400.906
PACSIN3	902.808	-2.01561	0.290424	-6.94021	3.92e-12	1.96e-10	2137.32	550.09
SLC5A9	198.793	-2.01599	0.48279	-4.17571	2.97e-05	0.000229249	448.356	127.49
BACH2	609.345	-2.01614	0.456232	-4.41912	9.91e-06	8.87e-05	1679.91	303.47
EGR1	12973.2	-2.01751	0.490169	-4.11596	3.86e-05	0.000288087	22811.4	10162.3
LYNX1	1142.68	-2.0199	0.426333	-4.73784	2.16e-06	2.34e-05	3015.08	607.713
ADRA1B	188.889	-2.0221	0.423459	-4.7752	1.8e-06	2e-05	476.268	106.781
FNIP2	3055.68	-2.02933	0.213338	-9.51228	1.87e-21	7.05e-19	7925.22	1664.38
LPAL2	163.673	-2.03112	0.464243	-4.37512	1.21e-05	0.000105552	394.56	97.7054
SERPINA10	8422.74	-2.03703	0.405663	-5.0215	5.13e-07	6.71e-06	20646.2	4930.3
NLRP6	140.258	-2.03767	0.456155	-4.46705	7.93e-06	7.3e-05	377.512	72.4718
PYGL	3185.04	-2.04152	0.276458	-7.38456	1.53e-13	1.07e-11	7561.16	1934.72
MT1F	5352.89	-2.04384	0.676436	-3.02148	0.00251544	0.0100977	13384.4	3058.17
HBA1	5011.43	-2.04485	0.528642	-3.86811	0.000109681	0.000709484	12797	2786.99
ADIRF	1145.59	-2.04605	0.468025	-4.37168	1.23e-05	0.000106983	2521.52	752.471
PKP2	898.141	-2.04741	0.398435	-5.13863	2.77e-07	3.89e-06	2275.6	504.58
HS3ST3B1	2100.06	-2.04846	0.291822	-7.01954	2.23e-12	1.16e-10	5384.81	1161.56
CCL15-CCL14	546.874	-2.05049	0.452435	-4.53211	5.84e-06	5.57e-05	1078.03	395.114
LDLR	7602.18	-2.05129	0.316965	-6.47166	9.69e-11	3.39e-09	18445.7	4504.03
LY6E	6455.41	-2.05151	0.445839	-4.60146	4.2e-06	4.18e-05	15963.1	3738.93
NDUFA6-AS1	492.352	-2.05354	0.320972	-6.39788	1.58e-10	5.18e-09	1265.59	271.426
PPP1R3B	4605.11	-2.05442	0.360484	-5.69907	1.2e-08	2.44e-07	11788.4	2552.74
MST1	13020.5	-2.05589	0.361886	-5.68105	1.34e-08	2.68e-07	31949.2	7612.25
A1CF	10376.3	-2.05641	0.379548	-5.41806	6.02e-08	1.02e-06	27667.8	5435.9
LIPC	3769.13	-2.05854	0.429607	-4.79167	1.65e-06	1.86e-05	8096.48	2532.75
CMYA5	302.678	-2.05969	0.348021	-5.91828	3.25e-09	7.67e-08	766.286	170.219
GSTZ1	1601.51	-2.06075	0.29106	-7.08016	1.44e-12	7.97e-11	4153.71	872.315
WNK3	435.722	-2.06145	0.411551	-5.00897	5.47e-07	7.08e-06	1168.91	226.239
SOX5	954.296	-2.06685	0.494161	-4.18254	2.88e-05	0.000223463	2921.4	392.266
KCTD14	259.218	-2.06854	0.481679	-4.29445	1.75e-05	0.000145258	677.777	139.63
SORL1	7422.75	-2.06886	0.405501	-5.10197	3.36e-07	4.61e-06	20844.1	3588.06
TMIGD3	118.983	-2.06911	0.465618	-4.4438	8.84e-06	8.02e-05	238.918	84.7155
HFE2	3035.87	-2.07125	0.597682	-3.46548	0.000529291	0.00272803	6734.41	1979.15
TNFRSF11B	282.743	-2.07214	0.464508	-4.46093	8.16e-06	7.48e-05	583.704	196.755
MTTP	5427.28	-2.07654	0.579566	-3.58293	0.000339767	0.00187255	13169.8	3215.13
PEBP1	30680.8	-2.08053	0.269242	-7.72734	1.1e-14	9.83e-13	77305.2	17359.5
UGT1A4	9154.29	-2.08078	0.725177	-2.86934	0.00411328	0.0152532	23698.1	4998.92
SEPP1	55500.6	-2.08211	0.384963	-5.4086	6.35e-08	1.07e-06	138291	31846.2
TKFC	3363.95	-2.08412	0.325978	-6.39342	1.62e-10	5.31e-09	8539.26	1885.29
SC5D	3059.43	-2.09487	0.418887	-5.00105	5.7e-07	7.35e-06	7205.27	1874.9
RP4-583P15.15	585.817	-2.0976	0.36294	-5.77947	7.49e-09	1.6e-07	1406.95	351.209
CYP3A5	14960.2	-2.10047	0.490003	-4.28665	1.81e-05	0.000149783	40188.4	7752.12
HSD17B6	11843.9	-2.10321	0.434091	-4.84509	1.27e-06	1.47e-05	29942.1	6672.99
TMEM26	116.5	-2.10348	0.294861	-7.13379	9.76e-13	5.59e-11	278.83	70.1204
PLA2G12B	599.852	-2.10507	0.582972	-3.61093	0.000305102	0.00170521	1505.28	341.16
FAXDC2	2230.27	-2.10785	0.311644	-6.76363	1.35e-11	5.87e-10	5746.62	1225.6
ADGRG6	4344.8	-2.11057	0.341509	-6.18012	6.41e-10	1.79e-08	12004.5	2156.32
GRHL1	295.958	-2.11519	0.350019	-6.04307	1.51e-09	3.87e-08	772.305	159.859
F11-AS1	253.848	-2.11697	0.454454	-4.65828	3.19e-06	3.29e-05	707.106	124.346
EBP	2694.86	-2.11844	0.279147	-7.589	3.22e-14	2.63e-12	6461.72	1618.61
TLN2	1132.41	-2.12127	0.353552	-5.99987	1.97e-09	4.86e-08	2945.65	614.342
HK3	617.133	-2.12321	0.430614	-4.93065	8.2e-07	1.01e-05	1175.41	457.624
ADM	3334.19	-2.12336	0.52104	-4.07523	4.6e-05	0.000336089	6541.79	2417.74
DEPDC7	1099.26	-2.127	0.420374	-5.05977	4.2e-07	5.6e-06	2734.3	632.109
TJP2	3286.21	-2.12819	0.256411	-8.29991	1.04e-16	1.5e-14	8583.21	1772.79
F11	2992.94	-2.12919	0.417976	-5.09405	3.51e-07	4.78e-06	7971.37	1570.53
ZGPAT	2433.69	-2.13223	0.220089	-9.688	3.39e-22	1.71e-19	6031.03	1405.87
PDE11A	311.361	-2.13272	0.425639	-5.01063	5.43e-07	7.04e-06	824.152	164.85
SYT17	336.889	-2.1331	0.408897	-5.21672	1.82e-07	2.7e-06	837.277	193.921
ABCG5	1444.96	-2.13539	0.472507	-4.51928	6.2e-06	5.89e-05	3812.97	768.39
RASGEF1B	1671.85	-2.13615	0.346046	-6.17302	6.7e-10	1.85e-08	4262.34	931.704
CXCL1	191.411	-2.13861	0.681349	-3.13878	0.00169651	0.00725729	385.19	136.046
PAQR9	526.169	-2.14313	0.428347	-5.00325	5.64e-07	7.28e-06	1335.08	295.051
RP11-30P6.6	122.015	-2.14548	0.653033	-3.28541	0.00101834	0.00472036	316.813	66.359
TTPA	2388.87	-2.15763	0.472955	-4.56202	5.07e-06	4.92e-05	6684.49	1161.55
UGT1A1	6616.5	-2.1595	0.639629	-3.37618	0.000735005	0.00358647	15677.3	4027.68
CMBL	3760.76	-2.1601	0.343109	-6.29566	3.06e-10	9.38e-09	9559.77	2103.89
PITPNM3	197.556	-2.16153	0.323001	-6.69204	2.2e-11	9.1e-10	563.827	92.9067
PANX2	277.621	-2.16161	0.416814	-5.18604	2.15e-07	3.11e-06	734.009	147.224
AMBP	132805	-2.16423	0.375887	-5.75767	8.53e-09	1.79e-07	343767	72530.1
GNE	4027.72	-2.16693	0.255738	-8.47327	2.39e-17	3.85e-15	10808.6	2090.33
OSGIN1	2254.95	-2.16779	0.499386	-4.34091	1.42e-05	0.000120759	5884.32	1217.99
LINC00598	411.641	-2.17261	0.481064	-4.51626	6.29e-06	5.96e-05	1253.49	171.113
GSTT2B	296.922	-2.17536	0.405237	-5.36812	7.96e-08	1.3e-06	675.779	188.677
MPDZ	3253.3	-2.17578	0.242505	-8.97213	2.91e-19	7.33e-17	8652.41	1710.69
NTN1	457.252	-2.17589	0.476909	-4.56249	5.06e-06	4.91e-05	1239.06	233.879
ALDH2	32688.4	-2.17739	0.375117	-5.80457	6.45e-09	1.41e-07	83724.6	18106.7
ENO3	510.068	-2.17799	0.308131	-7.06838	1.57e-12	8.59e-11	1266.72	293.882
CYP4F22	168.471	-2.18334	0.584015	-3.7385	0.000185119	0.00110842	362.838	112.937
UGT3A1	1526.14	-2.18372	0.685799	-3.1842	0.00145156	0.00636947	3783.67	881.127
HMOX1	3995.73	-2.18565	0.330783	-6.6075	3.91e-11	1.52e-09	8609.87	2677.41
ADH1B	81411.9	-2.18758	0.508407	-4.30281	1.69e-05	0.000140507	225911	40126.4
CYP7A1	163.435	-2.18913	0.798281	-2.74231	0.00610089	0.021221	245.577	139.966
DHCR7	3377.62	-2.18955	0.447173	-4.89642	9.76e-07	1.17e-05	8216.85	1994.98
RP11-1069G10.1	216.741	-2.19178	0.378292	-5.79389	6.88e-09	1.48e-07	580.228	112.887
FAM149A	511.19	-2.19614	0.336107	-6.53404	6.4e-11	2.35e-09	1292.36	287.999
GPHN	1350.38	-2.1987	0.273732	-8.0323	9.57e-16	1.05e-13	3621.18	701.575
CCDC152	774.615	-2.20119	0.358082	-6.14718	7.89e-10	2.15e-08	2120.9	389.962
ARHGEF26	2441.73	-2.20268	0.349724	-6.29835	3.01e-10	9.27e-09	6776.34	1203.26
ACAT2	1899.26	-2.20301	0.312143	-7.05769	1.69e-12	9.18e-11	4887.5	1045.48
IP6K3	436.029	-2.20663	0.81454	-2.70905	0.00674759	0.0230656	934.799	293.523
FAM35BP	124.313	-2.20909	0.419362	-5.26775	1.38e-07	2.13e-06	310.229	71.1935
HP	918702	-2.21009	0.54004	-4.09246	4.27e-05	0.000314723	2.42502e+06	488325
CD14	16473.2	-2.21011	0.352724	-6.26583	3.71e-10	1.11e-08	39969.2	9760.06
CCBE1	246.688	-2.21244	0.518013	-4.27101	1.95e-05	0.000159376	651.096	131.143
CXCL13	564.5	-2.21654	0.925897	-2.39394	0.0166685	0.0480003	521.729	576.721
PLGLB1	1311.06	-2.21899	0.421139	-5.26902	1.37e-07	2.12e-06	3585.91	661.1
C1orf168	518.882	-2.21946	0.568147	-3.9065	9.36e-05	0.000620142	1370.95	275.433
CFHR2	6030.27	-2.22061	0.70671	-3.14218	0.00167697	0.00718532	17610.4	2721.67
FAM163B	118.154	-2.22129	0.764388	-2.90598	0.00366108	0.0138069	287.984	69.6316
CNTLN	602.609	-2.22221	0.255754	-8.68886	3.66e-18	7.38e-16	1551.54	331.484
PROSER2	1138.37	-2.22594	0.370378	-6.00992	1.86e-09	4.61e-08	2980.03	612.187
GPD1	2574.11	-2.226	0.54098	-4.11476	3.88e-05	0.000289406	6445.61	1467.97
LINC00261	4289.18	-2.23009	0.415558	-5.36649	8.03e-08	1.31e-06	11157.6	2326.78
ECHDC3	2061.9	-2.23401	0.555674	-4.02037	5.81e-05	0.000412513	5402.66	1107.4
ALAS1	9668.57	-2.2341	0.303217	-7.36799	1.73e-13	1.18e-11	25507	5143.3
DPYS	6679.5	-2.23606	0.574883	-3.88959	0.000100414	0.00065937	18216.5	3383.2
SLC37A4	3995.88	-2.23906	0.277362	-8.07273	6.87e-16	7.88e-14	10564.3	2119.18
HSD17B14	509.938	-2.23928	0.402682	-5.56091	2.68e-08	4.97e-07	1322.79	277.694
SH2D4A	837.978	-2.24408	0.339028	-6.61916	3.61e-11	1.42e-09	2215.19	444.489
TMEM45B	338.086	-2.24438	0.635306	-3.53276	0.000411251	0.00220813	713.843	230.727
ALPK2	513.008	-2.24771	0.531762	-4.2269	2.37e-05	0.000189365	1395.35	260.908
CXCL2	5001.2	-2.24947	0.387056	-5.81173	6.18e-09	1.35e-07	12353.3	2900.59
VSNL1	175.311	-2.25207	0.521988	-4.31441	1.6e-05	0.000133978	459.06	94.2397
DMD	1618.56	-2.25296	0.376095	-5.99041	2.09e-09	5.11e-08	4493.7	797.085
FOSB	10512.4	-2.26161	0.654888	-3.45343	0.000553516	0.00282757	12847	9845.35
DBH-AS1	657.49	-2.26343	0.488645	-4.63206	3.62e-06	3.68e-05	1828.5	322.917
DSC2	410.731	-2.26395	0.289614	-7.81712	5.4e-15	5.14e-13	1026.2	234.882
MT1M	5353.15	-2.26786	0.789076	-2.87407	0.00405213	0.0150634	14770.7	2662.42
SLC16A2	2256.61	-2.27431	0.349863	-6.50057	8e-11	2.86e-09	6106.97	1156.51
DCXR	15554.8	-2.27439	0.405474	-5.6092	2.03e-08	3.88e-07	41201	8227.28
TGFBR3	2480.28	-2.2744	0.350159	-6.49534	8.28e-11	2.95e-09	7003.64	1187.9
MT1X	27382	-2.2764	0.569743	-3.99548	6.46e-05	0.000451029	76769.1	13271.4
PROZ	755.884	-2.27862	0.458848	-4.96596	6.84e-07	8.6e-06	2136.14	361.526
LECT2	2402.22	-2.28874	0.814039	-2.81159	0.00492977	0.0177819	4418.37	1826.17
ACOX2	2083.29	-2.29116	0.428199	-5.35069	8.76e-08	1.42e-06	5427.85	1127.71
LINC01485	481.54	-2.29545	0.531108	-4.32201	1.55e-05	0.000129844	1060.38	316.159
EPHX1	17585.8	-2.29739	0.38093	-6.03102	1.63e-09	4.12e-08	47466.8	9048.39
WEE1	2044.44	-2.29954	0.359558	-6.39546	1.6e-10	5.25e-09	5152.27	1156.49
TENM2	270.367	-2.30006	0.589129	-3.90417	9.45e-05	0.000625102	762.659	129.712
PIK3AP1	3601.91	-2.30049	0.339961	-6.76692	1.32e-11	5.78e-10	9336.63	1963.41
CXCR1	104.209	-2.3017	0.591747	-3.88967	0.00010038	0.000659329	189.03	79.9749
AZGP1	40632.1	-2.30305	0.537262	-4.28665	1.81e-05	0.000149783	99361.1	23852.4
ADRA2B	237.675	-2.30582	0.341028	-6.76138	1.37e-11	5.92e-10	552.568	147.706
ACAA2	11960.6	-2.30718	0.378483	-6.09586	1.09e-09	2.87e-08	30562.8	6645.69
PRODH2	2865.66	-2.31545	0.541013	-4.27985	1.87e-05	0.000153951	7440.96	1558.43
SPTBN2	1540.37	-2.31654	0.392688	-5.89918	3.65e-09	8.46e-08	4435.6	713.157
MYRIP	986.831	-2.31827	0.410054	-5.65359	1.57e-08	3.09e-07	2711.31	494.121
FNDC5	215.686	-2.32024	0.498236	-4.6569	3.21e-06	3.31e-05	608.994	103.312
ENTPD8	231.464	-2.3224	0.617557	-3.76063	0.000169486	0.00102754	602.853	125.352
TRPV4	233.578	-2.32311	0.3684	-6.30595	2.86e-10	8.86e-09	619.339	123.361
NECTIN3	488.941	-2.32586	0.272346	-8.54009	1.34e-17	2.27e-15	1354.72	241.576
IL1RN	2004.28	-2.33647	0.477209	-4.89612	9.77e-07	1.17e-05	5330.86	1053.82
UGP2	9294.87	-2.33754	0.24046	-9.72112	2.45e-22	1.26e-19	24356.1	4991.66
RP11-384L8.1	162.011	-2.34466	0.37774	-6.20708	5.4e-10	1.55e-08	435.036	84.0044
CYB5A	11811.9	-2.35493	0.339841	-6.9295	4.22e-12	2.08e-10	30298.4	6530.07
PLIN2	14719.6	-2.35856	0.383216	-6.15465	7.52e-10	2.06e-08	37736.1	8143.5
APOC4	5244.42	-2.36261	0.640387	-3.68935	0.000224827	0.00130451	13744.4	2815.84
ECM1	1281.25	-2.365	0.366089	-6.46019	1.05e-10	3.63e-09	2693.02	877.886
ANGPTL6	390.408	-2.36525	0.300129	-7.88079	3.25e-15	3.2e-13	1071.8	195.723
PLGLB2	5421.17	-2.36879	0.417653	-5.67168	1.41e-08	2.82e-07	15332.6	2589.33
CXCL6	350.263	-2.36993	0.799317	-2.96494	0.00302739	0.0117773	807.27	219.689
PHLDA1	6156.42	-2.37235	0.447654	-5.2995	1.16e-07	1.83e-06	15028	3621.7
DNALI1	432.566	-2.37378	0.372509	-6.3724	1.86e-10	6.02e-09	1017.67	265.393
PTPRD	871.491	-2.37391	0.427161	-5.55743	2.74e-08	5.05e-07	2709.23	346.422
PSAT1	2244.29	-2.37569	0.44642	-5.32165	1.03e-07	1.64e-06	5968.88	1180.12
OXER1	317.87	-2.37619	0.413437	-5.74739	9.06e-09	1.89e-07	848.007	166.402
ZNF511-PRAP1	105.308	-2.37798	0.766145	-3.10382	0.0019104	0.00801067	196.406	79.2795
FMO4	419.619	-2.3783	0.308124	-7.71866	1.18e-14	1.05e-12	1141.82	213.276
ORM2	45106.2	-2.37984	0.411798	-5.77913	7.51e-09	1.61e-07	119337	23897.5
MSMO1	5078.97	-2.38219	0.397837	-5.98786	2.13e-09	5.18e-08	13892.8	2560.74
MYO1B	10843	-2.38351	0.278452	-8.55984	1.13e-17	1.98e-15	30032.5	5360.31
FGFR2	1200.33	-2.38462	0.39192	-6.08446	1.17e-09	3.06e-08	3308.87	597.89
RASL10B	121.876	-2.3884	0.449953	-5.30811	1.11e-07	1.76e-06	351.267	56.3353
ALDOC	1066.01	-2.39337	0.370381	-6.46192	1.03e-10	3.59e-09	2745.01	586.289
CXCR2P1	261.212	-2.39532	0.717207	-3.33978	0.000838437	0.004015	581.202	169.787
PRSS8	562.891	-2.40098	0.728346	-3.29648	0.000979044	0.00456535	1318.14	347.104
C8A	13658	-2.40462	0.403388	-5.96107	2.51e-09	6.01e-08	38118.7	6669.17
BMPER	225.295	-2.40651	0.475314	-5.06299	4.13e-07	5.52e-06	686.35	93.5648
ADGRV1	232.425	-2.40759	0.466508	-5.16088	2.46e-07	3.51e-06	656.525	111.254
PEMT	1495.22	-2.41225	0.259082	-9.31078	1.27e-20	4.15e-18	3991.32	782.052
AR	4737	-2.41524	0.388759	-6.2127	5.21e-10	1.5e-08	14259.8	2016.2
HGFAC	4698.45	-2.41695	0.65442	-3.69327	0.000221385	0.00128948	12184.6	2559.55
FAM134B	1748.78	-2.41764	0.490674	-4.92718	8.34e-07	1.02e-05	4501.94	962.165
ATF5	19551.2	-2.42242	0.52906	-4.57872	4.68e-06	4.58e-05	56839.3	8897.47
ABCA6	2453.26	-2.4271	0.349729	-6.93995	3.92e-12	1.96e-10	7102.75	1124.84
CES1	40096.5	-2.42758	0.49269	-4.9272	8.34e-07	1.02e-05	108235	20628.4
AGXT	38077.1	-2.42968	0.58028	-4.18708	2.83e-05	0.000220026	103902	19269.9
TENM1	636.406	-2.43695	0.578474	-4.21272	2.52e-05	0.000199754	1876.37	282.131
CAT	9375.73	-2.43737	0.31595	-7.71441	1.22e-14	1.08e-12	25528.1	4760.76
MAT1A	46003.5	-2.43897	0.450922	-5.40885	6.34e-08	1.07e-06	132278	21353.8
SLC6A1	2973.5	-2.45072	0.424793	-5.76921	7.96e-09	1.69e-07	8675.69	1344.3
IL17RB	755.033	-2.45186	0.402289	-6.09478	1.1e-09	2.89e-08	1939.67	416.565
SERPINA3	31252.4	-2.45551	0.560716	-4.37923	1.19e-05	0.000103882	88854.5	14794.7
ADH1C	15223.6	-2.45656	0.64983	-3.7803	0.000156637	0.000958289	45061.3	6698.55
ATRNL1	140.625	-2.46656	0.558967	-4.41271	1.02e-05	9.08e-05	436.834	55.9934
SERPINA3	70821	-2.46692	0.56424	-4.37211	1.23e-05	0.000106827	191153	36440.4
TPRG1	153.743	-2.46923	0.438649	-5.62917	1.81e-08	3.5e-07	445.168	70.4787
AADAC	5119.96	-2.46967	0.608236	-4.06038	4.9e-05	0.00035508	12680.9	2959.7
ASPA	224.259	-2.47476	0.373738	-6.62165	3.55e-11	1.4e-09	626.525	109.326
SERPINA5	7507.35	-2.47616	0.4821	-5.1362	2.8e-07	3.94e-06	22216.3	3304.79
UGT2B15	6956.89	-2.47935	0.64221	-3.86065	0.000113085	0.000727756	16786.4	4148.45
UGT1A3	1117.93	-2.48567	0.723154	-3.43725	0.000587644	0.0029747	3101.62	551.158
ST6GAL1	17374.3	-2.48801	0.335917	-7.40662	1.3e-13	9.21e-12	50518.4	7904.58
HABP2	9728.03	-2.49247	0.540584	-4.6107	4.01e-06	4.04e-05	27166.4	4745.63
ELOVL2	686.349	-2.49305	0.501974	-4.9665	6.82e-07	8.58e-06	1735.77	386.513
TMPRSS2	1412.71	-2.49546	0.4962	-5.02913	4.93e-07	6.47e-06	4077.62	651.312
MFAP3L	1391.25	-2.49831	0.383537	-6.51387	7.32e-11	2.65e-09	4092.29	619.522
RP4-583P15.14	294.531	-2.49845	0.625801	-3.9924	6.54e-05	0.000456013	709.331	176.016
WNT11	336.365	-2.49869	0.419934	-5.95019	2.68e-09	6.4e-08	956.817	159.093
CIDEB	4637.93	-2.49905	0.398692	-6.26813	3.65e-10	1.1e-08	12904.5	2276.05
CEACAM6	133.788	-2.50171	1.01015	-2.47659	0.0132645	0.0398395	59.9745	154.877
CASC10	343.056	-2.5098	0.341248	-7.35476	1.91e-13	1.29e-11	993.226	157.294
ADH6	5608.24	-2.51705	0.511692	-4.91907	8.7e-07	1.06e-05	16235.9	2571.76
EPHX2	4035.62	-2.51749	0.386822	-6.50814	7.61e-11	2.75e-09	11834.2	1807.45
ADCY1	1264.4	-2.52201	0.352629	-7.15201	8.55e-13	4.99e-11	3860.18	522.745
CPEB3	1024.84	-2.52395	0.203747	-12.3877	3.05e-35	1.84e-31	3082.38	436.971
ANG	11360.3	-2.52866	0.428081	-5.90696	3.48e-09	8.16e-08	31793.2	5522.35
FOXA3	1148.22	-2.53298	0.455343	-5.5628	2.65e-08	4.92e-07	2840.05	664.838
RET	189.319	-2.53742	0.471652	-5.37985	7.45e-08	1.23e-06	578.854	78.023
AGTR1	1563.15	-2.54285	0.410209	-6.19891	5.69e-10	1.62e-08	4544.66	711.288
SYDE2	243.174	-2.54349	0.377909	-6.73044	1.69e-11	7.18e-10	764.938	94.0979
ESPN	1422.57	-2.54416	0.500136	-5.08693	3.64e-07	4.93e-06	3990.38	688.914
EXOC3L4	707.259	-2.54487	0.472484	-5.38615	7.2e-08	1.19e-06	1953.62	351.157
N4BP2L1	1208.88	-2.54694	0.335987	-7.58049	3.44e-14	2.8e-12	3371.08	591.106
PRLR	884.789	-2.55764	0.447634	-5.71368	1.11e-08	2.26e-07	2722.3	359.786
SLC17A2	1016.11	-2.56105	0.407276	-6.28824	3.21e-10	9.78e-09	2904.54	476.562
CXCR2	177.401	-2.56754	0.568988	-4.51246	6.41e-06	6.05e-05	372.856	121.557
FUOM	1759.12	-2.56797	0.389166	-6.59865	4.15e-11	1.6e-09	4904.16	860.538
IDNK	472.792	-2.56829	0.278673	-9.21616	3.08e-20	9.19e-18	1318.75	231.091
GIPC2	400.693	-2.57027	0.375953	-6.83666	8.11e-12	3.78e-10	1125.66	193.559
KCND3	1179.61	-2.57113	0.380256	-6.76159	1.36e-11	5.92e-10	3567.76	497.276
F12	13463.1	-2.57878	0.586435	-4.39739	1.1e-05	9.65e-05	37926.1	6473.62
PAQR9-AS1	104.38	-2.58023	0.442326	-5.83333	5.43e-09	1.2e-07	302.382	47.8083
FAM65C	373.458	-2.58361	0.538837	-4.7948	1.63e-06	1.83e-05	998.58	194.852
FCGR2B	681.357	-2.58384	0.514843	-5.01869	5.2e-07	6.79e-06	1716.45	385.616
LRRC3	1047.17	-2.589	0.407141	-6.35897	2.03e-10	6.5e-09	3329.08	395.188
GAMT	6538.14	-2.58973	0.366401	-7.06801	1.57e-12	8.6e-11	18393.1	3151
TSKU	7607.89	-2.59761	0.443079	-5.86262	4.56e-09	1.03e-07	21854.6	3537.4
ADRB2	376.716	-2.6017	0.309896	-8.39538	4.64e-17	7.11e-15	1041.91	186.661
CH507-152C13.3	182.362	-2.6061	1.00658	-2.58906	0.00962372	0.0308843	496.823	92.5159
SHF	481.405	-2.60755	0.314813	-8.28283	1.2e-16	1.68e-14	1353.58	232.212
CYP3A7	2654.92	-2.60841	0.945137	-2.75983	0.00578322	0.0203	5978	1705.47
GOLGA6A	111.112	-2.60874	0.597947	-4.36283	1.28e-05	0.000110707	321.241	51.0746
KDM8	1317.77	-2.60894	0.392943	-6.63949	3.15e-11	1.26e-09	3788.17	611.946
VIPR1	628.317	-2.6128	0.601145	-4.34637	1.38e-05	0.00011829	1829.35	285.163
ACSL1	26422.4	-2.614	0.402642	-6.49213	8.46e-11	3e-09	80632.4	10933.8
CLDN1	7549.62	-2.61636	0.380884	-6.86917	6.46e-12	3.07e-10	22394.7	3308.17
GADD45G	4846.6	-2.6181	0.434083	-6.03134	1.63e-09	4.12e-08	14193.1	2176.16
RND2	116.887	-2.6235	0.509906	-5.14508	2.67e-07	3.78e-06	314.722	60.3623
PCK2	8724.31	-2.6237	0.411007	-6.3836	1.73e-10	5.62e-09	25054.9	4058.42
ANO1	2321.89	-2.6282	0.36226	-7.25502	4.02e-13	2.57e-11	6765.1	1052.4
SAMD5	471.253	-2.63337	0.361171	-7.29121	3.07e-13	2.02e-11	1382.13	211.001
LINC01146	279.297	-2.63727	0.386406	-6.82511	8.79e-12	4.06e-10	836.448	120.111
PALM3	379.071	-2.63772	0.549422	-4.8009	1.58e-06	1.78e-05	1097.97	173.67
CCL3	842.532	-2.63777	0.506668	-5.20613	1.93e-07	2.84e-06	1430.81	674.452
STEAP3	5081.82	-2.63855	0.347164	-7.60031	2.95e-14	2.45e-12	15136.7	2209
G0S2	6756.94	-2.64491	0.57408	-4.60721	4.08e-06	4.09e-05	23589	1947.77
SLC16A1	2785.23	-2.64672	0.306538	-8.63423	5.91e-18	1.09e-15	8084.44	1271.16
ELOVL6	1049.2	-2.647	0.359122	-7.37077	1.7e-13	1.17e-11	2771.57	557.092
PIK3C2G	488.075	-2.64718	0.569415	-4.64894	3.34e-06	3.42e-05	1477.55	205.367
APOC3	64977.9	-2.66093	0.546949	-4.86505	1.14e-06	1.35e-05	191064	28953.2
NOTUM	175.78	-2.66729	0.686795	-3.88369	0.000102885	0.000672929	414.406	107.601
SERPINE1	19982	-2.66748	0.565137	-4.72005	2.36e-06	2.53e-05	42016.3	13686.5
CTD-2619J13.8	411.131	-2.66966	0.520641	-5.12763	2.93e-07	4.11e-06	1147.21	200.823
INHBC	1059.8	-2.67602	0.539202	-4.96293	6.94e-07	8.7e-06	3343.05	407.438
TMEM56	5215.58	-2.68353	0.446143	-6.01496	1.8e-09	4.49e-08	16279	2054.61
DMGDH	3529.25	-2.68734	0.418288	-6.42461	1.32e-10	4.46e-09	10712.7	1476.85
PIPOX	5449.3	-2.69449	0.472974	-5.69691	1.22e-08	2.46e-07	15355	2619.09
NAT2	566.33	-2.70621	0.651066	-4.15659	3.23e-05	0.000246927	1380.43	333.731
ANGPTL8	1222.25	-2.71258	0.528066	-5.13682	2.79e-07	3.93e-06	3951.3	442.523
RP11-141M3.6	112.519	-2.71648	0.630368	-4.30935	1.64e-05	0.000136842	340.239	47.4555
SYT12	659.343	-2.72245	0.452389	-6.01794	1.77e-09	4.42e-08	1918.19	299.672
CBSL	2382.53	-2.72592	0.72286	-3.77102	0.000162582	0.000989901	4994.12	1636.36
HSPA6	7476.14	-2.72873	0.707487	-3.85693	0.00011482	0.000737938	12713	5979.91
CBLC	241.422	-2.75023	0.427624	-6.43142	1.26e-10	4.3e-09	695.473	111.693
IL1RL1	418.582	-2.75365	0.649721	-4.23821	2.25e-05	0.000181284	1315.83	162.225
TRIB1	6108.5	-2.75538	0.391126	-7.04475	1.86e-12	9.92e-11	16067.2	3263.15
PRG4	4045.76	-2.75718	0.586604	-4.70024	2.6e-06	2.75e-05	12140.3	1733.05
C1R	60350.2	-2.75725	0.339878	-8.11247	4.96e-16	6e-14	172395	28337.3
F2	33310.6	-2.76215	0.411822	-6.70715	1.98e-11	8.27e-10	99589.6	14373.7
CFTR	174.69	-2.76336	0.786667	-3.51274	0.000443514	0.00235521	514.324	77.6519
SAA2-SAA4	300.729	-2.7727	0.706907	-3.92229	8.77e-05	0.000586626	912.058	126.063
CDH2	1698.42	-2.77696	0.465556	-5.96482	2.45e-09	5.89e-08	5170.87	706.291
CPED1	1130.64	-2.78081	0.365076	-7.61707	2.6e-14	2.2e-12	3563.35	435.584
SEC14L4	288.557	-2.79096	0.574076	-4.86165	1.16e-06	1.37e-05	869.149	122.673
ADH1A	15404.1	-2.80099	0.528933	-5.29555	1.19e-07	1.87e-06	45091.7	6921.89
PPP1R3C	1131.44	-2.80812	0.324206	-8.66152	4.66e-18	9e-16	3488.5	457.992
KNG1	38410.9	-2.81155	0.502391	-5.59634	2.19e-08	4.14e-07	115172	16479.1
LIME1	1874.94	-2.81559	0.449426	-6.26485	3.73e-10	1.11e-08	5125.86	946.105
EXPH5	512.111	-2.81872	0.48039	-5.86756	4.42e-09	1.01e-07	1688.51	175.995
NIPAL1	234.461	-2.81965	0.342226	-8.23915	1.73e-16	2.32e-14	754.551	85.8633
ADH4	27207.7	-2.82523	0.65972	-4.28247	1.85e-05	0.000152311	82666.3	11362.4
LGALS4	656.204	-2.82638	0.588724	-4.80086	1.58e-06	1.78e-05	1511.97	411.698
RNF165	243.119	-2.82886	0.495679	-5.70703	1.15e-08	2.34e-07	732.108	103.408
RP11-290F5.1	136.647	-2.83655	0.632664	-4.4835	7.34e-06	6.8e-05	405.574	59.8101
ACOT12	1155.9	-2.83887	0.610756	-4.64812	3.35e-06	3.43e-05	3477.77	492.514
ETNK2	2899.94	-2.8451	0.549397	-5.17858	2.24e-07	3.22e-06	9054.36	1141.53
RARRES2	18385.3	-2.8452	0.492087	-5.7819	7.39e-09	1.58e-07	55678.4	7730.16
DPP4	702.614	-2.84782	0.404847	-7.03431	2e-12	1.06e-10	2092.25	305.575
FMO3	6718.2	-2.85061	0.581369	-4.90327	9.43e-07	1.14e-05	20874.8	2673.47
SLC19A3	495.3	-2.85559	0.395168	-7.22627	4.96e-13	3.1e-11	1474.98	215.392
ADGRA3	2968.43	-2.87201	0.280048	-10.2554	1.12e-24	1e-21	9516.77	1097.48
CP	48445.6	-2.87452	0.447937	-6.41724	1.39e-10	4.62e-09	147052	20272.2
PRRG4	748.94	-2.87829	0.372121	-7.73483	1.04e-14	9.34e-13	2407.68	275.013
GPM6A	166.643	-2.89507	0.734314	-3.94255	8.06e-05	0.000546388	498.584	71.8031
XDH	2274.53	-2.89649	0.477611	-6.06454	1.32e-09	3.43e-08	7390.01	812.964
DTX1	1208.86	-2.89651	0.502296	-5.76653	8.09e-09	1.71e-07	3514.53	550.1
APOH	75501.5	-2.89707	0.492683	-5.88018	4.1e-09	9.42e-08	211087	36762.7
CDHR5	4946.08	-2.89842	0.5993	-4.83634	1.32e-06	1.53e-05	13808.2	2414.05
SCN9A	464.996	-2.89945	0.429355	-6.75304	1.45e-11	6.24e-10	1537.1	158.681
PROC	6073.84	-2.91389	0.419037	-6.95378	3.56e-12	1.79e-10	17967.5	2675.64
PTH1R	572.019	-2.91616	0.470533	-6.19756	5.73e-10	1.63e-08	1770.54	229.583
ORM1	172790	-2.9195	0.446189	-6.5432	6.02e-11	2.24e-09	542962	67026.9
CCL14	1770.7	-2.93122	0.59295	-4.94345	7.68e-07	9.51e-06	3894.47	1163.91
MAPK4	127.597	-2.93578	0.709402	-4.13839	3.5e-05	0.000264426	381.719	54.9905
CECR2	544.893	-2.93733	0.478023	-6.14474	8.01e-10	2.18e-08	1745.01	202.002
ART4	696.679	-2.93748	0.622627	-4.71789	2.38e-06	2.56e-05	2003.08	323.42
AGMO	889.048	-2.95161	0.452786	-6.51877	7.09e-11	2.58e-09	2805.93	341.367
SARDH	3649.5	-2.9548	0.452012	-6.53699	6.28e-11	2.32e-09	11922	1285.92
LYVE1	1587.48	-2.97951	0.466401	-6.3883	1.68e-10	5.47e-09	4308.53	810.041
SULT1A2	335.546	-2.99022	0.476955	-6.26939	3.62e-10	1.09e-08	1056	129.701
ENHO	164.366	-2.9903	0.583281	-5.12669	2.95e-07	4.12e-06	479.016	74.4665
UGT1A9	1413.16	-2.99096	0.915998	-3.26524	0.0010937	0.00501488	3266.26	883.706
CYP2C9	18429.1	-2.99185	0.580669	-5.15242	2.57e-07	3.65e-06	57156.4	7364.2
ACSM3	1799.98	-2.99571	0.346329	-8.6499	5.15e-18	9.81e-16	5691.85	688.018
CYP2J2	1557.23	-3.01739	0.560931	-5.37926	7.48e-08	1.23e-06	4883.24	606.939
LINC01554	1511.61	-3.01981	0.576653	-5.23678	1.63e-07	2.46e-06	5264.09	439.467
ALDH1L1	10657.9	-3.02719	0.49081	-6.16773	6.93e-10	1.91e-08	34055.1	3972.93
TMEM27	183.101	-3.03115	0.503235	-6.02332	1.71e-09	4.29e-08	513.656	88.6566
FAM169A	130.81	-3.03699	0.422874	-7.18179	6.88e-13	4.14e-11	445.074	41.0201
CTD-2619J13.5	167.001	-3.04162	0.560096	-5.43053	5.62e-08	9.57e-07	507.675	69.6652
AQP9	7565.96	-3.04172	0.500298	-6.07981	1.2e-09	3.15e-08	24313.4	2780.99
LCAT	1838.44	-3.04284	0.422235	-7.20651	5.74e-13	3.51e-11	5866.13	687.668
DNAH6	106.974	-3.04615	0.474663	-6.4175	1.39e-10	4.61e-09	261.321	62.8753
CTNNA3	201.677	-3.04764	0.609181	-5.00285	5.65e-07	7.3e-06	650.315	73.4946
GHR	3547.32	-3.06899	0.523349	-5.86413	4.51e-09	1.03e-07	11655.1	1230.81
ACADL	516.618	-3.07811	0.544583	-5.65224	1.58e-08	3.11e-07	1646.34	193.84
OTC	1854.86	-3.07879	0.814723	-3.77894	0.000157499	0.000962591	4889.09	987.932
GNAO1	1178.23	-3.08659	0.494213	-6.24547	4.23e-10	1.25e-08	3805.36	427.622
CLDN3	612.448	-3.10659	0.518192	-5.99507	2.03e-09	4.99e-08	1942.49	232.436
CNDP1	665.916	-3.10824	0.651745	-4.7691	1.85e-06	2.05e-05	2257.5	211.177
GNMT	1824.31	-3.10896	0.524967	-5.92221	3.18e-09	7.51e-08	6233.2	564.633
DGAT2	3209.87	-3.11154	0.451306	-6.89451	5.41e-12	2.62e-10	10542.2	1114.93
ACSM2B	7831.55	-3.12238	0.605023	-5.16076	2.46e-07	3.51e-06	25035.3	2916.19
PNMA6A	283.461	-3.13343	0.441274	-7.10088	1.24e-12	7.02e-11	940.933	95.6113
ADAMTS13	870.159	-3.13708	0.366758	-8.55353	1.19e-17	2.06e-15	2807.97	316.497
TF	136901	-3.13751	0.509492	-6.15811	7.36e-10	2.02e-08	427931	53749.4
SORD	7888.15	-3.14045	0.41317	-7.60086	2.94e-14	2.44e-12	25945.5	2728.9
PLEK2	407.526	-3.14896	0.477913	-6.589	4.43e-11	1.69e-09	1316.43	147.839
SLC38A3	6207.7	-3.15155	0.618909	-5.0921	3.54e-07	4.82e-06	20457.5	2136.31
FTCD	10700.7	-3.16076	0.579979	-5.44979	5.04e-08	8.73e-07	34437.7	3918.66
CYP2D6	3526.92	-3.18144	0.622132	-5.11378	3.16e-07	4.37e-06	10999.5	1391.89
HAAO	3317.65	-3.18191	0.462971	-6.87281	6.3e-12	3e-10	10524.6	1258.53
CYP2C8	14049	-3.18508	0.672177	-4.73845	2.15e-06	2.34e-05	46341.8	4822.49
C6	13162.4	-3.18799	0.477047	-6.68277	2.34e-11	9.67e-10	43662.6	4448.03
HPR	6806.37	-3.19409	0.501027	-6.37509	1.83e-10	5.93e-09	21854.1	2507.02
MBL2	4208.1	-3.19502	0.609891	-5.23868	1.62e-07	2.45e-06	12886.2	1728.63
SEC14L2	3264.14	-3.19621	0.441338	-7.24209	4.42e-13	2.8e-11	10941.6	1070.59
IL1RAP	3694.03	-3.20121	0.347753	-9.20542	3.4e-20	9.91e-18	12295.1	1236.57
H19	56018.1	-3.21651	0.49447	-6.50497	7.77e-11	2.79e-09	196366	15918.8
SORD2P	1329.25	-3.22144	0.451107	-7.14119	9.25e-13	5.35e-11	4424.12	445.007
RP11-622A1.2	145.549	-3.23645	0.6961	-4.6494	3.33e-06	3.41e-05	452.16	57.9459
C9	27826.4	-3.24022	0.75552	-4.28872	1.8e-05	0.000148643	92032.1	9481.91
RP11-372E1.4	183.632	-3.2498	0.690475	-4.70662	2.52e-06	2.68e-05	635.857	54.4256
EFHD1	1228.5	-3.25191	0.384267	-8.46265	2.61e-17	4.19e-15	3994.86	438.106
CAMK2B	170.079	-3.25335	0.490739	-6.6295	3.37e-11	1.34e-09	537.326	65.1518
ACSM2A	9072.68	-3.25868	0.637007	-5.11561	3.13e-07	4.34e-06	30339.1	2996.56
SERPINA4	3936.06	-3.2615	0.482178	-6.7641	1.34e-11	5.86e-10	13006.1	1344.62
GPLD1	571.209	-3.26485	0.479851	-6.80389	1.02e-11	4.64e-10	1955.18	175.789
KHK	5714.96	-3.26609	0.460212	-7.09693	1.28e-12	7.2e-11	18999.3	1919.44
SIGLEC11	101.638	-3.26801	0.432895	-7.54921	4.38e-14	3.42e-12	332.271	35.7423
KLKB1	2533.04	-3.27537	0.403165	-8.12414	4.51e-16	5.56e-14	8137.94	931.643
RTP3	359.941	-3.27874	0.787984	-4.16092	3.17e-05	0.000242831	1178.73	126.002
AKR1C4	2395.63	-3.28321	0.459822	-7.14016	9.32e-13	5.38e-11	7714.58	875.93
F9	7220.81	-3.29373	0.718843	-4.58199	4.61e-06	4.53e-05	23995	2428.18
NEU4	910.065	-3.29624	0.6676	-4.93744	7.92e-07	9.77e-06	2810.25	367.156
CYP27A1	8877.57	-3.30062	0.501882	-6.57649	4.82e-11	1.83e-09	28708.5	3211.59
GSTM1	2181.41	-3.30382	1.26382	-2.61416	0.00894481	0.0290839	8057.86	502.424
NR1I2	1472.63	-3.31893	0.68601	-4.83802	1.31e-06	1.52e-05	4918.42	488.124
CYP2D7	1013.35	-3.31993	0.545887	-6.08172	1.19e-09	3.11e-08	3637.84	263.499
PLG	49250.8	-3.32596	0.599219	-5.55049	2.85e-08	5.23e-07	165240	16111.1
CCL20	705.02	-3.32627	0.667701	-4.98168	6.3e-07	8.03e-06	2350.32	234.936
AZGP1P1	379.95	-3.33697	0.610098	-5.46956	4.51e-08	7.89e-07	1140.69	162.596
CFHR4	2477.97	-3.34707	0.547491	-6.11347	9.75e-10	2.6e-08	8769.05	680.519
GLYATL1	3274.07	-3.35493	0.557843	-6.01411	1.81e-09	4.51e-08	11134.7	1028.16
ANXA10	628.913	-3.37311	0.498468	-6.76696	1.32e-11	5.78e-10	1784.98	298.608
RP11-404G16.2	217.687	-3.37846	0.640158	-5.27753	1.31e-07	2.04e-06	716.293	75.2278
GSTA1	10450.4	-3.38272	0.785376	-4.30714	1.65e-05	0.00013793	33800.2	3778.96
SLC27A5	8674.92	-3.38676	0.470777	-7.19398	6.29e-13	3.81e-11	28721.7	2947.28
HS1BP3-IT1	166.633	-3.38785	0.553415	-6.12172	9.26e-10	2.48e-08	581.435	48.1186
ALB	1.02195e+06	-3.39147	0.908351	-3.73366	0.000188719	0.00112552	3.48636e+06	317827
VNN1	4699.17	-3.39858	0.563664	-6.02945	1.65e-09	4.15e-08	14416.1	1922.91
SHBG	458.917	-3.40949	0.652267	-5.22713	1.72e-07	2.57e-06	1444.77	177.246
AMN	1855.4	-3.40965	0.712814	-4.78336	1.72e-06	1.93e-05	6627.21	492.028
CTC-490E21.11	128.814	-3.42087	0.381234	-8.97314	2.88e-19	7.33e-17	436.288	40.9646
PCOLCE2	267.426	-3.42272	0.617083	-5.5466	2.91e-08	5.33e-07	817.13	110.368
SAA4	9350.93	-3.42612	0.640853	-5.34619	8.98e-08	1.45e-06	30975.1	3172.59
SRD5A2	761.591	-3.43033	0.686166	-4.99927	5.75e-07	7.41e-06	2563.52	246.753
IGF2-AS	112.319	-3.43314	0.676512	-5.07476	3.88e-07	5.23e-06	380.143	35.7976
APOA2	58365.1	-3.49669	0.635695	-5.50057	3.79e-08	6.75e-07	174179	25275.5
SERPINF2	33477.3	-3.50841	0.609018	-5.76078	8.37e-09	1.77e-07	114406	10355
ADORA2A-AS1	301.107	-3.51424	0.652838	-5.38303	7.32e-08	1.21e-06	967.872	110.603
TMPRSS6	2365.38	-3.52869	0.587631	-6.00493	1.91e-09	4.74e-08	7810.27	809.692
SERPINA7	2512.85	-3.53487	0.767167	-4.6077	4.07e-06	4.08e-05	7984.05	949.643
TFPI2	272.649	-3.54559	0.579632	-6.11696	9.54e-10	2.55e-08	803.5	120.977
CYP3A43	246.29	-3.55001	0.592555	-5.99102	2.09e-09	5.1e-08	918.357	54.2702
SLC51A	1525.72	-3.55506	0.555296	-6.40209	1.53e-10	5.06e-09	5152.38	489.527
PFKFB1	332.704	-3.56232	0.573334	-6.21333	5.19e-10	1.5e-08	1126.24	105.98
BCHE	1641.37	-3.56371	0.51732	-6.88879	5.63e-12	2.7e-10	5156.42	637.065
CFHR3	6665.6	-3.57103	0.549577	-6.49778	8.15e-11	2.91e-09	23447.9	1870.65
CYP4F2	2801.17	-3.58028	0.683138	-5.24093	1.6e-07	2.42e-06	9369.07	924.627
PPP1R1A	1693.07	-3.58128	0.593221	-6.03702	1.57e-09	4e-08	5626.61	569.201
AC104809.2	135.567	-3.58328	0.634826	-5.64451	1.66e-08	3.24e-07	482.425	36.4643
IGFBP2	11750.3	-3.59312	0.555	-6.47409	9.54e-11	3.34e-09	39497.9	3822.37
PKLR	1261.31	-3.60366	0.602543	-5.98075	2.22e-09	5.39e-08	4314.56	388.949
CDH19	196.125	-3.61773	0.955139	-3.78765	0.000152081	0.000935148	662.834	62.7793
ESR1	980.296	-3.63955	0.434741	-8.37176	5.68e-17	8.47e-15	3317.85	312.423
SLCO1B3	1901.88	-3.64134	0.774695	-4.70036	2.6e-06	2.75e-05	6632.57	550.253
APOM	2300.13	-3.64442	0.448753	-8.12121	4.62e-16	5.64e-14	8036.86	661.061
CFP	866.368	-3.64445	0.502147	-7.25774	3.94e-13	2.53e-11	2894.72	286.839
LEAP2	3456.27	-3.65052	0.587431	-6.21438	5.15e-10	1.49e-08	12032.3	1005.99
EPO	153.449	-3.65052	0.76502	-4.7718	1.83e-06	2.03e-05	543.835	41.9103
PHGDH	1967.23	-3.66602	0.511825	-7.16264	7.91e-13	4.71e-11	6853.19	571.242
HLF	2646.61	-3.6673	0.439379	-8.34654	7.03e-17	1.04e-14	9512.47	684.939
IGF2	23598.4	-3.66862	0.425849	-8.61485	7e-18	1.27e-15	86943.1	5499.88
MT1G	19916.8	-3.68607	0.706432	-5.21786	1.81e-07	2.69e-06	61691.9	7981.12
GYS2	2340.35	-3.70949	0.591136	-6.27519	3.49e-10	1.06e-08	8178.88	672.195
TMEM82	415.757	-3.7184	0.671803	-5.53495	3.11e-08	5.65e-07	1442.06	122.526
GSTA2	2941.48	-3.72195	0.789815	-4.71243	2.45e-06	2.62e-05	10383.2	815.28
NUGGC	633.815	-3.73439	0.646269	-5.77838	7.54e-09	1.61e-07	2095.12	216.299
PIGR	2210.69	-3.75909	0.633343	-5.93532	2.93e-09	6.98e-08	7083.09	818.58
SLC22A9	443.829	-3.76529	0.608943	-6.18333	6.28e-10	1.76e-08	1576.46	120.222
HSD11B1	4344.13	-3.76627	0.609945	-6.17477	6.63e-10	1.83e-08	15800.7	1070.83
SLC28A1	921.806	-3.76952	0.567394	-6.64356	3.06e-11	1.23e-09	3151.88	284.642
TNR	107.138	-3.79706	0.763128	-4.97565	6.5e-07	8.26e-06	352.54	37.0227
AADAT	488.096	-3.80074	0.395324	-9.61423	6.96e-22	3.01e-19	1767	122.697
CETP	559.073	-3.80104	0.411588	-9.23506	2.58e-20	7.9e-18	1743.91	220.549
ACSM5	4194.8	-3.80331	0.526142	-7.22867	4.88e-13	3.06e-11	14779	1170.74
ENPP7	257.569	-3.82782	0.675493	-5.66671	1.46e-08	2.89e-07	879.343	79.9191
VWCE	170.828	-3.83941	0.389327	-9.86165	6.1e-23	3.51e-20	608.405	45.8065
SERPINC1	38960	-3.84397	0.561012	-6.85185	7.29e-12	3.44e-10	142675	9327.1
NAT8	448.228	-3.85644	0.58101	-6.63748	3.19e-11	1.28e-09	1520.49	141.868
KCNN2	245.659	-3.88851	0.396478	-9.80763	1.04e-22	5.87e-20	922.086	52.3937
MRO	238.261	-3.89524	0.44866	-8.68193	3.89e-18	7.65e-16	852.179	62.8552
NBPF13P	127.768	-3.90325	0.632459	-6.17154	6.76e-10	1.87e-08	473.554	28.972
SLC22A7	5089.36	-3.90688	0.744493	-5.24771	1.54e-07	2.35e-06	17341.5	1588.74
STAB2	1309.02	-3.90702	0.63264	-6.17574	6.59e-10	1.83e-08	4631.11	359.851
IGSF9	447.06	-3.90768	0.561137	-6.96387	3.31e-12	1.67e-10	1526.88	138.539
LRRC37A7P	224.912	-3.90824	0.572308	-6.8289	8.56e-12	3.97e-10	828.174	52.5518
APOC1P1	642.017	-3.91949	0.660623	-5.93303	2.97e-09	7.06e-08	2286.36	172.205
ADRA1A	1684.51	-3.93088	0.582991	-6.74261	1.56e-11	6.69e-10	6246.21	381.165
AFM	4597.65	-3.93298	0.712988	-5.51619	3.46e-08	6.22e-07	16109.8	1308.47
BCO2	1167.9	-3.9381	0.43712	-9.00919	2.08e-19	5.4e-17	4283.97	277.595
SERPIND1	10383.2	-3.95807	0.61759	-6.4089	1.47e-10	4.85e-09	37892.5	2523.36
AMD1P4	100.627	-3.96224	0.558757	-7.09117	1.33e-12	7.46e-11	395.472	16.3858
IYD	757.594	-3.96306	0.725645	-5.46142	4.72e-08	8.23e-07	2715.1	198.305
VNN3	310.091	-3.9669	0.442499	-8.96476	3.11e-19	7.75e-17	1132.09	75.2353
NR0B2	1921.09	-3.96695	0.611057	-6.49195	8.47e-11	3e-09	5798.73	813.195
ITIH1	33010.3	-3.97175	0.515106	-7.71055	1.25e-14	1.1e-12	121461	7738.58
AGXT2	1349.6	-3.97778	0.666972	-5.96393	2.46e-09	5.92e-08	4730.9	383.521
KRT17P8	177.303	-3.98941	0.553421	-7.20864	5.65e-13	3.48e-11	622.533	50.0948
RP11-115J16.1	129.242	-3.99634	0.588261	-6.79349	1.09e-11	4.93e-10	492.874	25.3473
GATM	25422.8	-3.99891	0.461762	-8.6601	4.71e-18	9.04e-16	93014.4	6110.95
GFRA1	1258.88	-3.99937	0.61043	-6.55172	5.69e-11	2.13e-09	4645.04	291.401
TIMD4	192.97	-3.99953	0.601142	-6.65322	2.87e-11	1.16e-09	622.83	70.1523
MME	613.161	-4.00666	0.648709	-6.17636	6.56e-10	1.82e-08	2248.46	145.933
SAA1	114873	-4.00877	0.808415	-4.95881	7.09e-07	8.87e-06	475253	11907.3
RP11-434D9.1	177.37	-4.02016	0.6467	-6.21643	5.09e-10	1.48e-08	673.411	35.6442
SAA2	64498.9	-4.03518	0.804354	-5.01668	5.26e-07	6.85e-06	261023	8349.23
CYP26A1	111.705	-4.04171	0.682727	-5.91994	3.22e-09	7.61e-08	411.777	25.9703
SULT1E1	130.935	-4.04396	0.752137	-5.37663	7.59e-08	1.25e-06	471.813	33.5406
CYP39A1	690.911	-4.04696	0.495232	-8.17184	3.04e-16	3.95e-14	2623.88	138.634
NRG1	741.856	-4.0496	0.553597	-7.31508	2.57e-13	1.72e-11	2801.16	153.483
HAMP	4423.54	-4.06233	0.775541	-5.23807	1.62e-07	2.45e-06	16844.7	874.639
DNASE1L3	1656.42	-4.07268	0.555206	-7.33543	2.21e-13	1.48e-11	5849.71	458.343
APOA1	172007	-4.07746	0.905326	-4.50386	6.67e-06	6.27e-05	622475	43301.9
AC132217.4	865.408	-4.10198	0.476665	-8.60558	7.59e-18	1.37e-15	3364.93	151.26
NR1I3	1188.13	-4.11295	0.61622	-6.67449	2.48e-11	1.02e-09	4118.27	350.954
MOGAT3	123.052	-4.13381	0.792615	-5.21541	1.83e-07	2.72e-06	388.463	47.2202
SLCO4C1	162.903	-4.17749	0.712182	-5.86576	4.47e-09	1.02e-07	595.886	39.1941
CNGA1	312.313	-4.19448	0.597727	-7.01738	2.26e-12	1.18e-10	1165.2	68.6325
DBH	493.558	-4.21343	0.501346	-8.40424	4.31e-17	6.63e-15	1851.21	105.658
CYP8B1	8658.24	-4.25	0.725828	-5.85539	4.76e-09	1.07e-07	31044.5	2262.18
PRR18	155.894	-4.25525	0.587455	-7.24352	4.37e-13	2.77e-11	555.59	41.6953
HORMAD2-AS1	173.358	-4.26538	0.992529	-4.29749	1.73e-05	0.000143577	659.127	34.5675
SLC2A2	8828.37	-4.28329	0.649782	-6.59189	4.34e-11	1.67e-09	32649.8	2022.25
FETUB	1613.01	-4.33373	0.714194	-6.06801	1.3e-09	3.36e-08	6060.38	342.329
AVPR1A	2261.27	-4.36	0.473612	-9.20585	3.39e-20	9.91e-18	8972.39	343.81
FCN3	2195.92	-4.37506	0.567544	-7.70876	1.27e-14	1.11e-12	8324.28	444.958
GBP7	719.646	-4.40182	0.794459	-5.54065	3.01e-08	5.48e-07	2623.44	175.704
RP11-393N21.2	100.935	-4.4177	0.755632	-5.84636	5.02e-09	1.12e-07	386.689	19.2908
A1BG	41001.5	-4.4303	0.659547	-6.71718	1.85e-11	7.78e-10	154005	8714.62
PGLYRP2	3650.98	-4.44886	0.71414	-6.22968	4.67e-10	1.37e-08	13071.2	959.481
UGT2B10	3872.38	-4.50101	0.633536	-7.10457	1.21e-12	6.85e-11	15378.6	584.883
ASPDH	625.57	-4.5069	0.636189	-7.08421	1.4e-12	7.75e-11	2305.82	145.5
HRG	30697.3	-4.5076	0.666158	-6.76656	1.32e-11	5.79e-10	119469	5333.87
CUX2	1503.46	-4.52105	0.681469	-6.63427	3.26e-11	1.3e-09	5527	353.873
FXYD1	1587.9	-4.52832	0.547226	-8.27503	1.28e-16	1.76e-14	6192.83	272.212
DAO	666.708	-4.55918	0.679479	-6.70982	1.95e-11	8.15e-10	2543.03	130.615
SLC3A1	417.883	-4.59199	0.620679	-7.39832	1.38e-13	9.72e-12	1619.7	74.5083
USH2A	300.117	-4.59788	0.443246	-10.3732	3.28e-25	3.31e-22	1206.2	41.236
CCL16	731.466	-4.66667	0.768506	-6.07239	1.26e-09	3.28e-08	2508.07	223.866
FGF21	405.59	-4.67675	0.916575	-5.10242	3.35e-07	4.61e-06	1537.47	82.1951
SERPINA11	3822.16	-4.70283	0.698788	-6.72998	1.7e-11	7.19e-10	15088.8	603.108
ABCB11	2094.86	-4.70892	0.610456	-7.71377	1.22e-14	1.08e-12	7933.53	426.666
FCAMR	144.946	-4.71305	0.853408	-5.52262	3.34e-08	6.02e-07	356.614	84.4696
SULT2A1	11642	-4.74229	0.828784	-5.72198	1.05e-08	2.16e-07	44689.2	2199.9
MLIP	391.507	-4.74311	0.615501	-7.70609	1.3e-14	1.13e-12	1517.65	69.7511
OIT3	1752.04	-4.78466	0.507086	-9.43562	3.89e-21	1.38e-18	7045.91	239.51
CTC-505O3.2	105.365	-4.80697	0.685628	-7.01104	2.37e-12	1.23e-10	419.82	15.5204
CD5L	1494.88	-4.81352	0.80412	-5.98607	2.15e-09	5.22e-08	5296.57	408.682
UGT2B7	7061.43	-4.83407	0.572845	-8.4387	3.21e-17	5.08e-15	28386.6	968.521
CYP2C19	1430.44	-4.87648	0.683533	-7.13422	9.73e-13	5.59e-11	4930.39	430.448
UROC1	1341.64	-4.88271	0.83089	-5.87648	4.19e-09	9.61e-08	5145.55	254.815
CES3	633.11	-4.88651	0.512096	-9.54219	1.4e-21	5.68e-19	2569.09	79.9736
TRPM8	502.83	-4.89211	0.653641	-7.48441	7.19e-14	5.35e-12	1909.43	100.945
ADGRG7	317.122	-4.90554	0.716865	-6.84305	7.75e-12	3.63e-10	1084.08	97.9904
GCGR	1346.57	-4.92199	0.73485	-6.69796	2.11e-11	8.78e-10	5067.94	283.319
CRHBP	804.546	-4.94896	0.602481	-8.2143	2.13e-16	2.82e-14	3227.65	112.231
RDH16	5688.52	-4.98663	0.636285	-7.8371	4.61e-15	4.46e-13	22740.5	816.537
UPB1	3337.11	-5.00142	0.779259	-6.41818	1.38e-10	4.6e-09	12667.4	671.312
XPNPEP2	579.288	-5.0032	0.504346	-9.92019	3.4e-23	2.11e-20	2359.07	70.7778
CYP2B6	6764.26	-5.03258	0.67291	-7.47882	7.5e-14	5.56e-12	25675.6	1361.02
GLYAT	1795.62	-5.03923	0.779041	-6.46851	9.9e-11	3.45e-09	6927.44	329.382
LPA	2278.62	-5.07033	0.715191	-7.08947	1.35e-12	7.52e-11	9050.4	343.823
SLC22A1	8129.52	-5.14485	0.664576	-7.74155	9.82e-15	8.9e-13	33044.4	1010.98
PLGLA	174.432	-5.14647	0.631875	-8.14477	3.8e-16	4.81e-14	691.418	26.7224
DHRS2	117.309	-5.15808	0.585537	-8.80915	1.26e-18	2.85e-16	482.608	12.9381
PCDH20	109.654	-5.20351	0.819936	-6.34623	2.21e-10	6.99e-09	454.805	11.0397
MPPED1	286.789	-5.20355	0.651524	-7.98674	1.39e-15	1.48e-13	1134.14	44.6875
CYP1A1	421.275	-5.207	1.04391	-4.988	6.1e-07	7.8e-06	1459.09	124.757
FABP1	16074.1	-5.21312	0.761749	-6.84361	7.72e-12	3.63e-10	63354.7	2759.75
CFHR5	2053.3	-5.26001	0.963173	-5.46113	4.73e-08	8.24e-07	8139.18	314.479
DSG1	181.82	-5.29457	0.854284	-6.19767	5.73e-10	1.63e-08	719.537	28.1862
SLC15A1	259.631	-5.30115	0.732472	-7.23734	4.58e-13	2.89e-11	939.163	65.4796
LINC00890	166.854	-5.31538	0.852778	-6.23302	4.58e-10	1.35e-08	668.901	23.4115
BHMT	9294.09	-5.34049	0.663988	-8.04305	8.76e-16	9.72e-14	36200.4	1606.59
GBA3	835.511	-5.36956	0.713494	-7.52573	5.24e-14	4.04e-12	3425.44	95.532
BBOX1	252.043	-5.38532	0.641925	-8.38932	4.89e-17	7.39e-15	1025.63	31.0191
COLEC10	495.769	-5.40795	0.728843	-7.41991	1.17e-13	8.41e-12	2032.3	56.7594
DIO1	1526.88	-5.43727	0.675436	-8.05002	8.28e-16	9.25e-14	5938.04	266.549
CYP4A22	2218.71	-5.43781	0.682001	-7.97333	1.54e-15	1.62e-13	9048.27	267.402
SFRP5	364.427	-5.44092	0.822559	-6.61462	3.72e-11	1.46e-09	1319.67	91.5005
SLC22A10	880.961	-5.44206	0.658678	-8.26209	1.43e-16	1.94e-14	3646.83	90.712
SLC10A1	2310.99	-5.46362	0.62407	-8.75483	2.04e-18	4.41e-16	9583.57	233.108
SLC39A5	1787.29	-5.4646	0.709095	-7.70644	1.29e-14	1.13e-12	6870.31	335
CHRNA4	578.514	-5.47206	0.95241	-5.74549	9.17e-09	1.91e-07	2168.22	124.313
LINC01018	1399.11	-5.49373	0.689242	-7.97067	1.58e-15	1.65e-13	5735.8	160.059
CYP2A7	924.273	-5.53748	0.77564	-7.13925	9.38e-13	5.4e-11	3629.65	151.309
CYP4A11	8243.9	-5.53918	0.628449	-8.81406	1.21e-18	2.75e-16	33452.7	1041.37
FOLH1B	110.672	-5.54906	0.879426	-6.30986	2.79e-10	8.68e-09	449.885	13.7538
TTC36	1535.61	-5.67942	0.753173	-7.54065	4.68e-14	3.64e-12	6433.69	136.166
MT1H	2367.97	-5.71322	0.813716	-7.02115	2.2e-12	1.16e-10	8632.01	578.242
MOGAT2	757.295	-5.80414	0.852188	-6.81087	9.7e-12	4.43e-10	2870.16	153.62
MARCO	1945.6	-5.83991	0.68678	-8.50332	1.84e-17	3.03e-15	7142.95	460.639
IGFALS	3359.81	-5.85624	0.649181	-9.02096	1.86e-19	4.95e-17	12526.2	740.843
FAM99A	966.47	-5.87023	1.00322	-5.85141	4.87e-09	1.09e-07	3455.18	255.41
AHSG	47900.6	-5.87267	1.07031	-5.48687	4.09e-08	7.23e-07	194413	6039.8
TTR	32507.3	-6.05217	0.759754	-7.96595	1.64e-15	1.71e-13	135497	3081.63
APOF	4198.51	-6.06166	0.713594	-8.49455	1.99e-17	3.22e-15	17756.8	324.708
CYP2A6	19400.8	-6.0966	0.888131	-6.86453	6.67e-12	3.16e-10	81064.4	1782.68
RP11-119D9.1	232.263	-6.15915	0.820534	-7.50626	6.08e-14	4.6e-12	971.142	21.1548
AKR1D1	2137.65	-6.21636	0.827018	-7.5166	5.62e-14	4.27e-12	8616.08	286.664
LINC01093	192.051	-6.32251	0.657032	-9.62283	6.4e-22	2.82e-19	809.301	15.6942
HAO2	1661.04	-6.63759	0.828447	-8.01209	1.13e-15	1.22e-13	6863.96	174.487
ZG16	146.899	-6.69544	0.833445	-8.03345	9.48e-16	1.05e-13	621.778	11.219
GDF2	222.796	-6.69589	1.21864	-5.49456	3.92e-08	6.96e-07	907.095	27.2814
DEFA1	204.822	-6.73091	0.791838	-8.50036	1.89e-17	3.09e-15	890.081	9.03379
CLEC1B	232.686	-6.83364	0.685334	-9.97124	2.04e-23	1.39e-20	1015.31	9.08007
HSD17B13	3476.54	-6.87559	0.689838	-9.96697	2.13e-23	1.39e-20	14842.4	229.156
CYP3A4	41735.5	-6.91265	0.921608	-7.50064	6.35e-14	4.78e-12	170791	4862.44
CYP1A2	5958.91	-6.92504	1.25584	-5.51428	3.5e-08	6.29e-07	24087.9	779.209
CLEC4G	1114.5	-6.93427	0.732857	-9.46196	3.02e-21	1.12e-18	4797.47	62.2201
FCN2	1088.92	-7.02171	0.710153	-9.8876	4.71e-23	2.85e-20	4736.58	46.7355
CLEC4M	1066.97	-7.10411	0.797511	-8.90785	5.2e-19	1.25e-16	4473.09	93.7911
SPP2	1545.24	-7.22501	0.929987	-7.76894	7.91e-15	7.28e-13	6548.33	115.788
THRSP	1075.14	-7.27502	0.918631	-7.91942	2.39e-15	2.41e-13	4362.79	135.805
FAM151A	165.137	-7.43052	0.89708	-8.283	1.2e-16	1.68e-14	618.246	35.6771
LINC00844	152.03	-7.49744	1.03422	-7.24935	4.19e-13	2.66e-11	663.877	5.78805
INS-IGF2	2549.98	-7.55964	1.14695	-6.59108	4.37e-11	1.67e-09	10131.2	383.917
SLITRK3	198.581	-7.59138	1.01866	-7.45228	9.17e-14	6.72e-12	846.509	13.4584
SLC25A47	5486.08	-7.70495	0.965678	-7.9788	1.48e-15	1.57e-13	22740.1	556.351

## Sheet: Notes
Genes that are significantly differentially expressed in primary FLC tumors (n = 35) versus non-malignant liver (NML) (n = 10). Genes filtered for expression with base mean > 500, log2FC > 1 (for top upregulated genes) or < -1 (for top downregulated genes), and padj < 0.05 (DESeq).
