# Supplementary material for: DNAJB1-PRKACA fusion protein-regulated LINC00473 promotes tumor growth and alters mitochondrial fitness in fibrolamellar carcinoma
Source: PLoS Genet. 2024 Mar 21;20(3):e1011216. doi: 10.1371/journal.pgen.1011216 (PMC11020935; doi:10.1371/journal.pgen.1011216)
Supplement: S3 Table — Differentially expressed genes in FLC cells that stably overexpress LINC00473 (LeGO-473ox, n = 2) relative to empty vector control (LeGO-Ctl (n = 2). Genes filtered for expression with base mean > 100, log2FC > 0.5 or <-0.5, and padj < 0.05 (DESeq). (XLSX) [file pgen.1011216.s009.xlsx]

## Sheet: TOP DEGs
geneName	baseMean	log2FoldChange	lfcSE	stat	pvalue	padj
TSPAN6	2764.58	0.684164	0.411554	1.66239	0.0964343	0.256735
TNMD	3.47498	1.37951	2.71991	0.50719	0.612022	NA
DPM1	2926.48	-1.01543	0.458784	-2.2133	0.0268767	0.107725
SCYL3	667.973	-0.433745	0.439523	-0.986854	0.323714	0.551004
C1orf112	1582.27	-0.926569	0.428412	-2.1628	0.0305568	0.117701
FGR	0	NA	NA	NA	NA	NA
CFH	15.009	0.324538	1.28361	0.252832	0.800398	0.902222
FUCA2	5295.54	-0.271439	0.408427	-0.664597	0.506309	0.710702
GCLC	1142.84	0.419572	0.424225	0.989031	0.322648	0.550323
RP11-473I1.9	192.608	23.2691	4.78502	4.86291	1.16e-06	3.95e-05
STPG1	789.437	-0.479038	0.441218	-1.08572	0.277604	0.501011
NIPAL3	1787.64	0.487243	0.436332	1.11668	0.264132	0.486537
LAS1L	6250.52	0.106914	0.41635	0.256788	0.797342	0.90077
ENPP4	437.811	0.642382	0.490854	1.3087	0.190635	0.396761
SEMA3F	433.102	0.513733	0.48564	1.05785	0.290125	0.515145
CFTR	5.0572	4.38823	2.69916	1.62577	0.103998	NA
ANKIB1	955.854	0.812197	0.561188	1.44728	0.147818	0.339262
CYP51A1	4632.99	0.283464	0.402929	0.703508	0.481739	0.691828
RP6-24A23.8	140.247	8.30702	1.9962	4.16142	3.16e-05	0.00063275
RAD52	497.322	-0.402031	0.545709	-0.736713	0.461297	0.673883
MYH16	3.05779	3.69119	3.07776	1.19931	0.230407	NA
BAD	5293.99	-1.12575	0.481097	-2.33996	0.0192857	0.0864082
LAP3	3463.6	0.72823	0.424657	1.71487	0.0863697	0.239571
RP11-214O1.2	159.392	6.6158	0.819041	8.0775	6.61e-16	2.46e-13
RP5-966M1.6	107.747	5.61201	2.08055	2.69737	0.00698898	0.0417975
HS3ST1	0	NA	NA	NA	NA	NA
AOC1	0	NA	NA	NA	NA	NA
WNT16	2.52147	3.40126	3.16137	1.07588	0.281981	NA
HECW1	43.893	1.57819	0.855053	1.84572	0.0649329	0.198353
RP11-161H23.5	751.318	-26.2538	4.78482	-5.48689	4.09e-08	2.47e-06
LASP1	4090.21	-0.755305	0.437974	-1.72454	0.0846096	0.236771
SNX11	2655.08	-0.917022	0.419468	-2.18616	0.0288043	0.112789
TMEM176A	1.22476	3.72171	4.46786	0.832996	0.404847	NA
M6PR	4044.34	-0.061801	0.458183	-0.134883	0.892705	0.951159
KLHL13	750.252	0.443435	0.537964	0.824284	0.409778	0.631349
CYP26B1	530.807	-0.326163	0.564414	-0.57788	0.563345	0.753373
TCERG1L	647.697	-8.7634	1.91404	-4.57848	4.68e-06	0.00012995
DBNDD1	1998.04	-0.467309	0.432859	-1.07959	0.280325	0.504086
ALS2	1793.67	0.0215878	0.474336	0.0455116	0.963699	0.984344
CASP10	32.6384	-1.38485	0.914185	-1.51484	0.129812	0.31236
CFLAR	1136.88	0.463343	0.455484	1.01725	0.309033	0.536439
GZMB	132.732	-8.55754	2.48686	-3.4411	0.000579346	0.00640177
NDUFAF7	1178	-0.996414	0.426802	-2.3346	0.0195641	0.087224
RBM5	8972.99	-0.6134	0.461776	-1.32835	0.184062	0.388037
MTMR7	78.9383	-0.226228	0.731995	-0.309057	0.757278	0.877395
RP6-24A23.7	7043.27	5.57495	0.593521	9.39303	5.83e-21	5.04e-18
ARF5	10758.1	-0.0757009	0.439738	-0.17215	0.86332	0.934783
SARM1	1996.21	0.789534	0.624144	1.26499	0.205876	0.416353
POLDIP2	7509.76	-0.152311	0.465551	-0.327161	0.743546	0.869471
PLXND1	1270.29	-0.126289	0.448647	-0.28149	0.778335	0.889325
AK2	16654.4	-0.572232	0.412471	-1.38733	0.165342	0.363756
CD38	17.9686	-6.67805	1.78566	-3.73983	0.000184144	0.00256023
FKBP4	32147.1	-0.387999	0.40626	-0.955052	0.339552	0.566844
KDM1A	10283.2	0.103497	0.418193	0.247485	0.804533	0.90455
RBM6	4531.2	0.299836	0.428139	0.700325	0.483724	0.693286
CAMKK1	778.926	-0.173139	0.485838	-0.356372	0.721562	0.857084
RECQL	3270.27	-0.326229	0.461276	-0.707231	0.479423	0.689682
VPS50	1094.33	-0.0375596	0.44204	-0.0849688	0.932286	0.969578
HSPB6	41.2365	-0.44701	0.904366	-0.49428	0.621108	0.793709
ARHGAP33	992.523	-0.492661	0.46878	-1.05094	0.293285	0.518577
NDUFAB1	4885.13	-0.0849072	0.441741	-0.192211	0.847577	0.92669
PDK4	129.218	0.272961	0.587835	0.464349	0.642398	0.807802
SLC22A16	2.05025	-2.68346	3.51081	-0.764342	0.444664	NA
ZMYND10	188.818	-0.0678579	0.728066	-0.093203	0.925742	0.96664
ABCB5	2.13937	-0.883052	3.26194	-0.270714	0.786611	NA
ARX	3.65027	1.77237	2.59345	0.683402	0.494353	NA
SLC25A13	2861.19	0.363765	0.440513	0.825775	0.408931	0.630498
ST7	1171.05	-0.458329	0.421766	-1.08669	0.277173	0.500512
CDC27	5020.43	-0.245517	0.560846	-0.437762	0.661559	0.820409
SLC4A1	38.6806	-3.24079	1.05197	-3.08068	0.00206531	0.0168614
CALCR	16.1005	-0.775121	1.21321	-0.638903	0.522886	0.723918
HCCS	2276.3	-0.464821	0.416422	-1.11623	0.264326	0.486713
DVL2	2435.13	0.919227	0.449799	2.04364	0.0409893	0.144917
PRSS22	0	NA	NA	NA	NA	NA
UPF1	15332.1	-0.60741	0.400401	-1.517	0.129266	0.311582
SKAP2	2685.48	0.595087	0.475133	1.25246	0.210401	0.422279
PCDH19	125.838	5.56147	0.693089	8.02418	1.02e-15	3.74e-13
CCDC109B	1347.51	0.244922	0.449627	0.544723	0.585944	0.769344
HOXA11	4260.94	0.158052	0.428691	0.368684	0.712363	0.851398
POLR2J	2379.94	0.714846	0.453168	1.57744	0.114694	0.286938
DHX33	2033.17	0.0720486	0.516898	0.139387	0.889145	0.949058
MEOX1	4.02829	5.43776	2.81566	1.93125	0.0534516	NA
THSD7A	52.9649	4.96694	0.9132	5.43905	5.36e-08	3.02e-06
IRS4	9103.45	5.42533	1.24343	4.36318	1.28e-05	0.000304531
RPAP3	3214.78	-0.0200166	0.404218	-0.0495193	0.960505	0.983269
ACSM3	52.8424	2.03052	0.96342	2.10762	0.0350641	0.129655
ANKRD1	7301.95	-8.29506	0.510801	-16.2393	2.66e-59	5.05e-55
CIAPIN1	5195.01	-0.404117	0.417124	-0.968817	0.332636	0.559873
SPPL2B	3537.18	0.396256	0.404897	0.97866	0.327748	0.554928
FAM214B	488.322	-0.926555	0.519063	-1.78505	0.0742524	0.216806
COPZ2	45.0569	-2.81293	0.836446	-3.36295	0.000771131	0.007948
AMOT	24777.2	5.31557	1.25813	4.22499	2.39e-05	0.000505182
MSL3	1533.76	0.628591	0.425759	1.4764	0.139836	0.327563
CREBBP	3555.93	0.26002	0.481499	0.540022	0.589182	0.771906
TSPOAP1	3.42755	0.684342	2.39082	0.286237	0.774696	NA
MPO	1.8571	4.31819	4.21106	1.02544	0.305155	NA
PON1	3.36471	-3.93633	2.96213	-1.32889	0.183886	NA
GCFC2	2254.82	-0.967589	0.425468	-2.27418	0.0229554	0.0971477
LGALS3BP	1733.12	5.11521	0.468491	10.9185	9.4e-28	2.98e-24
PCDHB5	100.129	5.08202	0.757132	6.71219	1.92e-11	2.82e-09
EPHA1-AS1	198.158	-7.93078	0.695426	-11.4042	3.98e-30	1.89e-26
KMT2E	1709.18	0.0307137	0.46917	0.065464	0.947805	0.977454
RP11-96D1.11	112.133	-7.73405	2.90914	-2.65853	0.00784816	0.0452417
SOX8	599.674	0.800909	0.469353	1.70641	0.0879315	0.242455
IBTK	1036.31	0.349871	0.456045	0.767186	0.442971	0.65934
ZNF195	905.182	-0.0772683	0.438294	-0.176293	0.860063	0.933144
MYCBP2	3237.06	0.702683	0.45127	1.55712	0.119441	0.295029
FBXL3	5105.71	-0.834004	0.485915	-1.71636	0.0860963	0.239162
ITGAL	21.2468	-1.54806	1.20964	-1.27976	0.200628	0.409574
HOXA13	3264.82	5.01319	0.456535	10.9809	4.72e-28	1.79e-24
ITGA3	286.433	-0.492933	0.504023	-0.977996	0.328076	0.55519
ZFX	1573.05	-0.00132562	0.462047	-0.00286901	0.997711	0.999288
SLC8A1	239.608	4.96354	0.644649	7.69961	1.36e-14	3.55e-12
ITGA2B	179.138	0.941829	0.695589	1.354	0.175736	0.377746
ASB4	3.16643	-0.805123	3.04177	-0.264689	0.791249	NA
GDE1	5374.9	0.111364	0.418487	0.266112	0.790153	0.89691
C19orf60	2484.14	0.361595	0.467334	0.773741	0.439084	0.655711
CRLF1	799.958	0.193442	0.461894	0.418802	0.67536	0.829407
OSBPL7	259.945	1.04419	0.728905	1.43255	0.151987	0.34543
TMEM98	2968.29	-0.768455	0.409302	-1.87748	0.0604529	0.18851
YBX2	6.32751	-1.93769	1.91648	-1.01106	0.311987	0.539743
KRT33A	0	NA	NA	NA	NA	NA
XRCC6P1	882.005	-7.57823	0.645419	-11.7416	7.8e-32	4.94e-28
ABCC8	142.151	0.355512	0.62527	0.568574	0.569645	0.757853
CACNG3	0	NA	NA	NA	NA	NA
TMEM132A	4042.62	0.297137	0.401258	0.740515	0.458987	0.672125
AP2B1	12290.5	0.266467	0.464387	0.573804	0.566101	0.755324
TAC1	43.9956	-0.965937	1.16777	-0.827161	0.408146	0.629747
ZNF263	3389.87	-0.998918	0.422331	-2.36525	0.0180179	0.0823985
CX3CL1	0.924261	3.32004	4.84257	0.685595	0.492969	NA
SPATA20	1497.75	0.441723	0.455433	0.969898	0.332098	0.559363
LINC00473	3237	4.9558	0.46823	10.5841	3.53e-26	5.59e-23
RP11-196G11.1	104.638	-7.31466	1.28782	-5.67989	1.35e-08	9.77e-07
DLX6	233.516	1.23274	0.542301	2.27316	0.0230167	0.0973204
MAP3K9	578.925	-0.0980853	0.487961	-0.201011	0.84069	0.9229
RALA	2765.52	-0.575787	0.413973	-1.39088	0.164262	0.362498
BAIAP2L1	2442.83	0.412856	0.430146	0.959804	0.337154	0.564825
KDM7A	665.301	0.612933	0.46851	1.30826	0.190784	0.39694
ETV1	329.851	-1.2315	0.597531	-2.06099	0.0393044	0.140682
AGK	3174.65	0.160626	0.431811	0.371982	0.709906	0.850231
ALDH3B1	16.8402	-0.191853	1.22062	-0.157177	0.875106	0.941584
TTC22	0.43243	0.0373096	4.97631	0.00749743	0.994018	NA
PHTF2	1324.32	0.0364604	0.426872	0.085413	0.931933	0.969263
CCL26	0.603786	-2.75348	4.87521	-0.564791	0.572216	NA
FARP2	1328.56	0.984755	0.483974	2.03473	0.0418784	0.146988
USH1C	645.139	-0.263627	0.463991	-0.568173	0.569918	0.758056
GGCT	3094.71	0.173889	0.401953	0.43261	0.665298	0.822791
DBF4	1800.07	0.257078	0.446622	0.575606	0.564881	0.754313
TBXA2R	45.5336	-1.87323	2.60593	-0.718835	0.472243	0.683165
LY6K	449.01	-6.57563	0.610497	-10.771	4.72e-27	9.63e-24
LGALS14	0	NA	NA	NA	NA	NA
COX10	606.086	0.452937	0.478698	0.946184	0.344055	0.57115
HSPB8	283.684	-6.4002	0.717714	-8.91748	4.77e-19	3.02e-16
PAF1	11236.2	-0.241183	0.465277	-0.518365	0.604204	0.783291
VPS41	2639.09	0.373667	0.539156	0.693059	0.488273	0.696757
ARHGAP44	922.375	-0.904228	0.519736	-1.73978	0.081897	0.231703
ELAC2	5737.75	0.599819	0.436431	1.37437	0.169326	0.369781
SCIN	45.3256	0.905483	1.1752	0.770494	0.441007	0.657343
ARSD	0.402524	-2.17916	4.91862	-0.443043	0.657734	NA
PNPLA4	0	NA	NA	NA	NA	NA
MYH13	3.68256	-5.34182	2.90036	-1.84178	0.0655074	NA
ADIPOR2	5056.34	-0.138801	0.401983	-0.345292	0.729875	0.861115
KRTAP19-1	3095.86	-6.02449	0.595187	-10.122	4.41e-24	4.66e-21
UPP2	0	NA	NA	NA	NA	NA
PRSS21	0	NA	NA	NA	NA	NA
MARK4	2292.26	0.561162	0.452649	1.23973	0.215076	0.428258
PROM1	2.35807	0.0765691	3.08366	0.0248306	0.98019	NA
RP6-24A23.6	322.73	4.93978	0.737115	6.70151	2.06e-11	3.02e-09
CEACAM21	3.80595	5.35455	2.86008	1.87217	0.0611831	NA
PAFAH1B1	4494.52	-0.782141	0.473783	-1.65084	0.0987705	0.260474
DNAH17	4106.37	-5.97771	0.583076	-10.252	1.16e-24	1.47e-21
DNAH9	2.11715	-0.286785	3.31612	-0.086482	0.931083	NA
KIAA0100	3832.17	0.931726	0.48732	1.91194	0.0558839	0.178659
SLC13A2	0	NA	NA	NA	NA	NA
GAS7	121.941	1.0231	0.947338	1.07997	0.280155	0.504034
MYC	1084.14	4.91996	0.462177	10.6452	1.84e-26	3.17e-23
FAM84B	2250.69	4.8165	0.516055	9.33332	1.03e-20	8.48e-18
CEACAM7	0	NA	NA	NA	NA	NA
CD79B	4.04727	0.546399	2.33206	0.234299	0.814753	NA
SCN4A	131.097	3.43216	1.77378	1.93495	0.0529968	0.17221
ST7L	1550.71	-0.940978	0.427381	-2.20173	0.0276841	0.109869
TKTL1	17.8759	-0.0831267	1.18922	-0.0699004	0.944273	0.975846
PAX6	1665.05	-0.62291	0.418211	-1.48947	0.136365	0.322363
RPUSD1	5970.91	-0.02639	0.472639	-0.0558354	0.955473	0.981076
RHBDF1	574.84	-1.05527	0.448734	-2.35166	0.0186897	0.0847369
LUC7L	4944.04	0.833229	0.470766	1.76994	0.0767364	0.221919
CACNA2D2	414.6	0.447884	0.479138	0.934771	0.349906	0.576612
BAIAP3	513.743	1.02593	0.491243	2.08843	0.0367589	0.13407
TSR3	4786.85	0.926134	0.45809	2.02173	0.0432044	0.149926
PIGQ	7209.27	-0.781781	0.485253	-1.61108	0.107162	0.274343
IRX4	215.624	-5.84837	0.696201	-8.40041	4.45e-17	2.17e-14
TEAD3	733.142	-0.275713	0.429674	-0.641678	0.521082	0.722211
SELE	0.805048	-3.16278	4.85309	-0.651705	0.514592	NA
DNAJC11	7827.25	-0.90479	0.397683	-2.27515	0.0228967	0.0970198
FMO3	0.231065	1.38614	4.99246	0.277648	0.781283	NA
MYLIP	257.692	0.890172	0.487823	1.82478	0.0680339	0.204854
NOX1	2.31491	1.14019	3.17315	0.359324	0.719353	NA
CTD-3214H19.4	150.439	-5.83583	0.775294	-7.52725	5.18e-14	1.26e-11
PSMB1	15670.9	-0.737554	0.506514	-1.45614	0.145355	0.335849
SYN1	220.472	-1.10616	0.577851	-1.91427	0.0555862	0.178217
JARID2	1144.1	1.18799	0.461547	2.57393	0.0100551	0.0541227
CDKL5	174.486	1.28194	0.562943	2.27721	0.0227734	0.0967156
CAMK1G	34.6745	1.77913	0.947965	1.87679	0.0605468	0.188717
CDK11A	3577.13	-0.0618645	0.451031	-0.137163	0.890902	0.94991
NADK	3929.6	-0.281029	0.410009	-0.68542	0.493079	0.700198
TFAP2B	0.633222	-2.77249	4.87405	-0.568827	0.569474	NA
TFAP2D	0	NA	NA	NA	NA	NA
DLEC1	45.277	-0.231859	0.890208	-0.260455	0.794513	0.899496
CYTH3	1219.27	0.252343	0.473796	0.532598	0.594312	0.776056
ADAM22	306.413	0.765998	0.506996	1.51086	0.130825	0.313788
SYPL1	1474.54	0.52519	0.419566	1.25175	0.210662	0.422525
CYB561	1354.04	-1.00664	0.42743	-2.35509	0.0185181	0.0840789
SPAG9	9538.11	-0.962259	0.516346	-1.8636	0.0623786	0.192869
ANPEP	242.695	-5.67215	0.696774	-8.14058	3.93e-16	1.53e-13
AASS	871.403	1.03283	0.567397	1.8203	0.0687133	0.206062
PLEKHG6	0.906786	0.852325	4.82573	0.176621	0.859806	NA
SS18L2	1025.04	0.450812	0.445419	1.01211	0.311486	0.539073
RP1-193H18.2	120.097	4.80847	0.723236	6.64855	2.96e-11	4.11e-09
MGST1	263.47	1.4247	0.573162	2.48569	0.0129302	0.0648717
ZNF503-AS1	277.676	-5.59502	1.64975	-3.39142	0.000695307	0.00732946
PGLYRP1	0.462131	2.32458	4.89934	0.474468	0.635166	NA
NFIX	1320.78	0.300027	0.466412	0.643267	0.520051	0.721255
RP13-895J2.3	347.213	4.64492	0.565146	8.21897	2.05e-16	8.87e-14
NRXN3	421.131	4.5502	0.587792	7.74117	9.85e-15	2.75e-12
IL32	74.6367	-1.18663	0.818387	-1.44996	0.14707	0.338337
PKD1	4744.71	-0.249362	0.489631	-0.509286	0.610552	0.787309
ARL9	102.627	-5.49695	0.786465	-6.98944	2.76e-12	4.86e-10
MED24	5296.98	0.866641	0.466268	1.85867	0.0630732	0.194259
RHOBTB2	882.04	0.234137	0.472507	0.495522	0.620232	0.793627
HEATR5B	1458.65	-0.357712	0.497719	-0.718702	0.472324	0.683165
SEC62	9271.48	0.42629	0.525181	0.811701	0.416963	0.637344
RPS20	42946.8	0.570316	0.552043	1.0331	0.301557	0.527655
IGFBP5	1257.23	4.47448	0.428377	10.4452	1.54e-25	2.25e-22
UBE3C	6685.9	-0.364615	0.427398	-0.853105	0.393601	0.616413
REV3L	825.802	-0.208357	0.456858	-0.456064	0.648344	0.811647
TENM1	4.16547	4.04727	2.73278	1.48101	0.138605	NA
PAX7	147.112	0.13834	0.689167	0.200735	0.840906	0.923059
MASP2	47.5712	-0.615002	0.77243	-0.796191	0.425921	0.644254
IYD	0	NA	NA	NA	NA	NA
FAM76A	864.149	0.742362	0.442528	1.67755	0.0934353	0.252231
TRAF3IP3	16.0343	3.12488	1.39139	2.24588	0.024712	0.101948
POMT2	2393.6	-0.578137	0.429826	-1.34505	0.17861	0.380609
VTA1	5150.42	-0.849985	0.41448	-2.05073	0.0402933	0.143277
MLXIPL	761.95	1.26914	0.509626	2.49034	0.0127622	0.0643048
BAZ1B	14728.7	-0.566107	0.412669	-1.37182	0.17012	0.370833
RANBP9	2054.58	-0.557388	0.444656	-1.25352	0.210015	0.421847
ETV7	1.3265	3.83263	4.82261	0.794721	0.426776	NA
SPRTN	2802.07	-0.811212	0.48767	-1.66344	0.0962234	0.256318
METTL13	4932.02	-0.152099	0.412571	-0.368661	0.712381	0.851398
DYRK4	867.876	0.433137	0.451642	0.959026	0.337545	0.565189
ZNF207	6851.57	0.225316	0.564647	0.39904	0.689864	0.837688
UQCRC1	18450.1	-0.673321	0.440064	-1.53005	0.126003	0.306596
STARD3NL	2410.16	-0.103258	0.412357	-0.25041	0.80227	0.903261
CD9	1875.7	0.945807	0.410396	2.30462	0.0211878	0.0917718
HHATL	5.00279	-1.57013	2.0236	-0.775909	0.437803	NA
NCAPD2	13649.8	-0.378724	0.430924	-0.878864	0.379475	0.603132
IFFO1	3992.96	-0.32274	0.408809	-0.789464	0.429841	0.647863
GIPR	166.168	0.758165	0.674986	1.12323	0.26134	0.483031
PHF7	237.108	-0.227646	0.513188	-0.443591	0.657339	0.817873
COL14A1	739.686	4.41695	0.592618	7.45329	9.1e-14	2.11e-11
NISCH	7244.46	-0.615096	0.43826	-1.4035	0.160469	0.356919
STAB1	11.528	0.888523	1.39547	0.636719	0.524308	0.724727
FUZ	4907.92	-0.973616	0.425577	-2.28776	0.0221517	0.0947804
SH2D3C	966.189	-5.49227	0.614378	-8.93956	3.91e-19	2.56e-16
IDS	3095.84	-0.0400508	0.585055	-0.0684565	0.945422	0.97625
PRSS3	0	NA	NA	NA	NA	NA
ZNF200	1379.6	-0.870956	0.444202	-1.96072	0.0499117	0.165814
CD4	5.9094	1.94497	1.88452	1.03207	0.302038	0.528237
LRRC23	578.553	-0.578553	0.521862	-1.10863	0.267589	0.490359
RP11-717F1.2	210.648	-5.42008	0.647393	-8.37216	5.66e-17	2.69e-14
HFE	0.603786	-2.75348	4.87521	-0.564791	0.572216	NA
SCMH1	1392.95	0.379008	0.465299	0.814547	0.415332	0.636208
FYN	4078.29	-0.0309322	0.406233	-0.0761439	0.939305	0.972884
HIVEP2	900.123	-0.487383	0.452229	-1.07774	0.281152	0.504968
FMO1	1.15533	3.641	4.83109	0.75366	0.451054	NA
TCEB3	3930.37	0.271796	0.402221	0.675737	0.499208	0.705581
LYPLA2	2603.11	0.953507	0.443074	2.15203	0.0313953	0.119891
CLCN6	587.972	-0.163954	0.443946	-0.369311	0.711896	0.851356
MRC2	755.088	0.634103	0.437933	1.44795	0.147632	0.338917
CXCL12	961.468	4.40007	0.495834	8.87407	7.05e-19	4.19e-16
SLC6A7	0	NA	NA	NA	NA	NA
TSPAN9	1692.63	0.669555	0.408205	1.64024	0.100955	0.264136
BTBD7	742.527	1.17606	0.472062	2.49133	0.0127266	0.0641598
APBA3	988.084	0.188354	0.443611	0.424593	0.671133	0.826683
MKS1	1510.38	0.00533295	0.427692	0.0124691	0.990051	0.995867
ABHD5	407.853	0.497615	0.471046	1.05641	0.290783	0.51597
ANOS1	4.74513	-1.26037	2.2261	-0.566181	0.571271	NA
TCEAL7	236.283	-5.40604	1.56452	-3.45539	0.00054949	0.00613521
MBTD1	937.885	-0.326864	0.47759	-0.684402	0.493721	0.700796
C10orf11	150.617	-5.29296	0.709029	-7.46509	8.32e-14	1.95e-11
RNF216	2813.81	0.535554	0.430545	1.2439	0.213537	0.426042
MAFF	4192.01	-5.22956	0.485818	-10.7644	5.07e-27	9.63e-24
PTBP1	28425.2	-0.754114	0.401407	-1.87868	0.0602883	0.188182
DPF1	1629.64	-0.645224	0.460058	-1.40248	0.160771	0.357214
SYT7	432.993	-0.798748	0.450557	-1.7728	0.0762618	0.221017
LARS2	3712.14	0.112083	0.46455	0.241273	0.809344	0.907331
PIK3C2A	1522.18	0.1879	0.53602	0.350546	0.725929	0.858956
PLAUR	671.206	-0.274951	0.438909	-0.626441	0.531025	0.729819
ANLN	5826.3	-0.360072	0.495571	-0.72658	0.467483	0.679177
WIZ	4963.86	-0.179142	0.457639	-0.391449	0.695465	0.841483
RABGAP1	2210.77	0.00317248	0.469313	0.00675983	0.994606	0.998494
DCN	1.6226	-0.759924	3.68971	-0.205957	0.836824	NA
QPCTL	668.053	0.740327	0.436633	1.69554	0.0899736	0.246219
PPP5C	9692.54	-0.0954715	0.407623	-0.234215	0.814818	0.909842
CEP68	961.485	0.742731	0.42592	1.74383	0.0811892	0.230497
MAP4K3	1222.6	-0.827586	0.47469	-1.74342	0.0812594	0.230579
ZBTB32	8.06745	3.03192	1.9525	1.55284	0.120462	0.296722
TYROBP	0	NA	NA	NA	NA	NA
TMEM159	591.693	-0.549	0.444357	-1.23549	0.216647	0.430455
GABRA3	1.4216	3.93889	4.23417	0.930263	0.352235	NA
BRCA1	4927.72	-0.661064	0.413117	-1.60019	0.109557	0.278487
ERCC1	6481.7	-0.948349	0.462396	-2.05094	0.0402723	0.143264
CD22	0	NA	NA	NA	NA	NA
PHF24	492.102	-5.13345	0.67247	-7.63372	2.28e-14	5.78e-12
MBTPS2	1379.38	0.143937	0.56135	0.256413	0.797632	0.90077
PRICKLE3	592.342	0.215842	0.636733	0.338983	0.734623	0.863835
LTF	0	NA	NA	NA	NA	NA
SMIM10L2B	330.232	4.39038	0.593303	7.3999	1.36e-13	2.94e-11
NR1H4	0	NA	NA	NA	NA	NA
ELOVL5	2801.52	0.347601	0.40998	0.847849	0.396522	0.618965
ALOX5	38.6768	-1.21107	0.86005	-1.40814	0.159089	0.354656
KDM5D	0	NA	NA	NA	NA	NA
CALCOCO1	2727.18	0.0423994	0.431913	0.0981667	0.9218	0.965168
UBR7	2966.09	-0.45991	0.418924	-1.09784	0.272276	0.495705
MAP4K5	1377.51	0.243307	0.436324	0.557628	0.577098	0.763236
ST6GALNAC5	115.941	4.31281	0.828832	5.20348	1.96e-07	9e-06
PSMC4	13014.9	-0.725394	0.417366	-1.73803	0.0822062	0.232156
MAN2B2	1363.91	-0.158221	0.45744	-0.345884	0.72943	0.860942
SLC7A14	0	NA	NA	NA	NA	NA
CLDN11	3.40768	5.19414	3.09119	1.6803	0.0928983	NA
MT-ND5	17347	4.30525	0.424336	10.1459	3.46e-24	3.87e-21
C3	154.341	-5.12602	0.724549	-7.07477	1.5e-12	2.79e-10
NUB1	7964.71	-0.30277	0.401287	-0.754496	0.450552	0.665464
PGM3	2277.7	-0.242867	0.461594	-0.526148	0.598785	0.779038
RWDD2A	256.261	0.231231	0.527406	0.43843	0.661075	0.819986
KRTAP5-AS1	131.39	-5.1044	0.736683	-6.9289	4.24e-12	7.26e-10
POLR3B	1448.99	0.954126	0.422766	2.25686	0.0240166	0.100101
ANGEL1	1348.07	1.16954	0.508268	2.30103	0.02139	0.0924159
RNF14	3817.11	-1.05333	0.406039	-2.59417	0.009482	0.0518903
DNASE1L1	1840.66	1.31415	0.520808	2.52329	0.0116262	0.0601111
DDX11	8152.85	-0.809795	0.512467	-1.58019	0.114063	0.28585
HEBP1	2346.7	-0.403422	0.40954	-0.985059	0.324595	0.552131
GPRC5A	320.468	-0.790782	0.567149	-1.39431	0.163224	0.361016
MAMLD1	336.62	1.20789	0.581222	2.07819	0.0376921	0.136271
CD6	2.17268	-4.50719	3.68022	-1.22471	0.220686	NA
TACC3	15169.2	-0.120072	0.420224	-0.285733	0.775083	0.887851
UFL1	1407.95	-0.508836	0.46677	-1.09012	0.27566	0.499255
POLA2	6594.23	-0.834898	0.470833	-1.77324	0.0761896	0.220879
ZC3H3	2979.91	-0.536079	0.405684	-1.32142	0.186362	0.390733
CAPN1	4183.58	-0.0170554	0.409764	-0.0416225	0.9668	0.985783
ACPP	8.20307	2.75795	1.99094	1.38525	0.165976	0.364644
MDH1	16733.5	-0.637106	0.443891	-1.43527	0.151209	0.343971
SLC30A9	3613.01	-0.356321	0.445769	-0.79934	0.424093	0.642923
MTMR11	105.883	-0.255736	0.592694	-0.431481	0.666118	0.823163
COX15	2598.94	0.543434	0.40235	1.35065	0.176808	0.378767
CCDC88C	621.629	-0.0818152	0.499191	-0.163896	0.869813	0.938873
YAF2	1109	-1.0508	0.462103	-2.27396	0.0229684	0.0971811
ZMYND11	2026.44	-0.7245	0.448071	-1.61693	0.105893	0.272563
WAS	57.5672	0.0165609	0.832726	0.0198876	0.984133	0.994018
DPEP1	0.975947	1.3771	4.84345	0.284322	0.776163	NA
MT-ND6	15349.9	4.29047	0.476981	8.99504	2.36e-19	1.66e-16
MATR3	29827	-0.657274	0.412352	-1.59397	0.110944	0.280575
CASS4	343.274	-5.04964	0.581341	-8.68619	3.75e-18	2.1e-15
XYLT2	1555.71	0.987296	0.435718	2.26591	0.0234572	0.0983515
RGPD5	2073.28	-1.09944	0.553797	-1.98527	0.0471147	0.159477
STMN4	92.5573	-4.53675	0.887564	-5.11147	3.2e-07	1.35e-05
NUDCD3	6081.23	-0.210659	0.488862	-0.430918	0.666528	0.823336
HMGN5	7499.57	4.25752	0.53289	7.98949	1.36e-15	4.77e-13
CHDH	716.411	0.0950607	0.466861	0.203616	0.838653	0.921526
IL20RA	0.739574	1.20285	4.86767	0.24711	0.804823	NA
CLCA1	0	NA	NA	NA	NA	NA
CLCA4	0	NA	NA	NA	NA	NA
GLT8D1	1839.79	0.59347	0.408108	1.4542	0.145892	0.336643
ATP2C1	3533.05	0.258034	0.421802	0.611741	0.540709	0.737158
IGF1	0	NA	NA	NA	NA	NA
SLC38A5	16.3362	1.09602	1.33413	0.821528	0.411345	0.632424
RALBP1	3172.25	0.480375	0.430068	1.11698	0.264004	0.48641
RUFY3	1085.65	-0.23343	0.415737	-0.561484	0.574467	0.761602
CNTN1	784.384	1.26432	0.54888	2.30346	0.0212529	0.091966
SLC11A1	18.4177	0.404301	1.22135	0.331028	0.740624	0.867731
WWTR1	1560.61	0.116613	0.442801	0.263353	0.792278	0.898147
AGPS	4316.18	-0.730999	0.508902	-1.43643	0.150881	0.343555
ZNF806	0	NA	NA	NA	NA	NA
CXorf56	3137.12	0.0957685	0.434034	0.220647	0.825367	0.914956
ATP1A2	3.38208	2.79591	2.68997	1.03938	0.298627	NA
TTC27	1977.14	-0.00362279	0.449495	-0.0080597	0.993569	0.997769
ZNF582	249.393	-0.362017	0.491216	-0.73698	0.461134	0.673764
VSIG2	8.62725	1.67562	1.62088	1.03377	0.301244	0.527389
PHLDB1	1135.72	0.674687	0.429726	1.57004	0.116406	0.29002
MARCO	0.633222	-2.77249	4.87405	-0.568827	0.569474	NA
CYP24A1	1.229	-0.651133	4.54093	-0.143392	0.885981	NA
PRDM11	394.683	-0.84691	0.493537	-1.716	0.0861619	0.239239
SYT13	3.85418	-0.636471	2.5322	-0.251351	0.801543	NA
SEMA3G	188.177	4.20725	0.607517	6.92532	4.35e-12	7.38e-10
CD74	14.047	-1.81379	1.31725	-1.37695	0.168527	0.368426
HGF	26.9975	1.67085	1.28473	1.30055	0.193412	0.400565
ZRANB1	1659.07	-0.548772	0.46224	-1.1872	0.235148	0.452305
NCDN	4621.06	-0.796232	0.442953	-1.79756	0.0722474	0.21279
ADGRA2	1653.29	-0.0375184	0.432638	-0.0867203	0.930894	0.968713
CCT8L1P	0.316611	-1.71434	4.96241	-0.345465	0.729745	NA
ZFP64	1602.72	0.779687	0.422747	1.84433	0.0651345	0.198805
MNAT1	3449.76	-0.989608	0.412261	-2.40044	0.0163752	0.0770937
SAMD4A	461.434	-0.75348	0.526464	-1.43121	0.15237	0.345991
RUNX3	534.913	-0.801973	0.636739	-1.2595	0.20785	0.419195
MRE11A	1980.39	0.180259	0.46511	0.387562	0.69834	0.843706
RP11-1055B8.4	108.703	4.18447	0.721736	5.79779	6.72e-09	5.37e-07
RP11-150O12.6	212.11	-4.98654	0.863246	-5.77649	7.63e-09	6.02e-07
CYP3A43	1.38783	0.103572	4.25039	0.0243677	0.980559	NA
SLC7A9	50.1663	-3.03562	0.886492	-3.42431	0.000616362	0.00670554
SPAST	1090.88	-0.0734774	0.48529	-0.151409	0.879653	0.943865
VCAN	1822.7	4.12722	0.478322	8.62854	6.21e-18	3.28e-15
OSBPL5	699.36	0.429871	0.461221	0.932028	0.351322	0.578165
AQR	1267.85	0.968787	0.484908	1.99788	0.0457297	0.156179
CPS1	1266.72	0.98809	0.538061	1.83639	0.0662998	0.201036
C8B	4.69858	-3.6755	2.47819	-1.48314	0.138037	NA
FHL1	20312.4	-0.667624	0.514484	-1.29766	0.194405	0.401578
RTFDC1	6332.02	-0.211932	0.414939	-0.510755	0.609523	0.786516
GABRA1	0	NA	NA	NA	NA	NA
NLRP2	0	NA	NA	NA	NA	NA
SLC45A4	880.075	0.397425	0.45022	0.882736	0.377379	0.60091
RNF10	12314.5	-0.558596	0.433135	-1.28966	0.19717	0.404426
ZNF839	1050.37	0.160799	0.44943	0.357784	0.720505	0.856583
ZDHHC6	1531.2	0.0701725	0.445954	0.157354	0.874966	0.941584
GRAMD1B	378.748	-0.190549	0.534441	-0.35654	0.721436	0.857084
RNH1	8462.69	0.0619938	0.431977	0.143512	0.885886	0.946939
NDUFS1	4742.28	0.554956	0.441443	1.25714	0.208703	0.420191
RB1CC1	5004.9	-0.570831	0.411263	-1.38799	0.165139	0.363519
ERP44	2360.2	-0.0069007	0.414615	-0.0166436	0.986721	0.994781
ALAS1	4730.87	-0.802028	0.407431	-1.9685	0.0490103	0.163794
BIRC3	26.4473	-1.98396	1.02363	-1.93817	0.0526023	0.171515
AKAP11	494.758	1.00086	0.521868	1.91785	0.0551302	0.177225
MORN3	131.766	-4.95448	0.67338	-7.35763	1.87e-13	4e-11
LTA	162.778	-4.95221	0.70275	-7.0469	1.83e-12	3.34e-10
DERA	1603.61	-0.872653	0.429856	-2.03011	0.0423457	0.148057
PPP1R15A	49700.7	-4.93669	0.407964	-12.1008	1.05e-33	9.94e-30
GAL3ST1	320.994	-4.83071	0.531021	-9.09702	9.28e-20	6.79e-17
DEF6	533.627	0.657139	0.512114	1.28319	0.199425	0.407952
TNFRSF12A	5283.8	-4.77106	0.443067	-10.7682	4.86e-27	9.63e-24
GCLM	945.428	0.592598	0.468635	1.26452	0.206044	0.416559
UBR2	2410.55	-0.930025	0.426606	-2.18006	0.0292532	0.114025
EHD2	182.079	0.62686	0.566981	1.10561	0.268896	0.491697
DEPDC1	5105.21	-0.423101	0.470854	-0.898581	0.368876	0.592934
CCDC28A	1678.31	-1.19302	0.469868	-2.53905	0.0111155	0.0581986
RRAGD	1410.99	-0.149088	0.442963	-0.336571	0.736441	0.865106
VGF	1325.53	-4.66268	0.58446	-7.97775	1.49e-15	5.15e-13
PHF20	2353.2	-0.379345	0.420932	-0.901202	0.367481	0.591843
HSD17B6	267.241	-0.329088	0.489932	-0.671701	0.501774	0.707375
NR1H3	433.882	0.604842	0.554508	1.09077	0.275373	0.49907
TYMP	245.751	0.763661	0.624132	1.22356	0.221119	0.435637
TINCR	2069.73	-4.56809	0.4241	-10.7713	4.71e-27	9.63e-24
TOMM34	3719.31	-0.349057	0.426774	-0.817895	0.413417	0.634122
SEC63	5000.6	0.273357	0.439762	0.621602	0.534204	0.73233
KPNA6	5437.92	0.820511	0.411185	1.99548	0.0459907	0.156761
VIM	86652.2	-1.01647	0.431458	-2.35591	0.0184775	0.083975
MATK	1834.3	4.10411	0.496978	8.25814	1.48e-16	6.54e-14
FAS	149.638	1.24482	0.545895	2.28034	0.0225877	0.0961483
MXRA8	295.903	4.08865	0.501588	8.15141	3.6e-16	1.42e-13
CD44	76.176	0.358616	0.964514	0.37181	0.710034	0.850231
KCNG1	1542.42	-0.320707	0.444243	-0.721919	0.470344	0.68151
AGPAT4	1061.92	-0.176269	0.439792	-0.4008	0.688568	0.83703
SLAMF7	2.01125	-2.38078	3.68643	-0.645823	0.518394	NA
PTPRH	408.842	-4.56185	0.545131	-8.36835	5.84e-17	2.71e-14
MIPEP	582.77	-0.97592	0.478547	-2.03934	0.041416	0.14585
PRKCH	537.654	0.601903	0.51602	1.16643	0.243439	0.462542
INSRR	9.86961	-2.09723	1.72864	-1.21322	0.225045	0.440672
IFNGR1	1897.33	-0.632942	0.425902	-1.48612	0.137247	0.323596
B4GALT7	1376.44	1.0963	0.491907	2.22868	0.025835	0.105143
SH2D2A	222.25	-0.50885	0.693741	-0.733488	0.463261	0.67533
VRK2	754.504	-0.239776	0.523867	-0.457703	0.647166	0.810867
TNFRSF1B	15.8846	1.47207	1.47898	0.995327	0.319577	0.547345
VEZT	1828.95	0.827557	0.431823	1.91643	0.0553106	0.177633
POU2F2	75.5058	0.792581	0.683124	1.16023	0.245955	0.465369
MT-ND4	52074.3	4.03886	0.440868	9.16117	5.13e-20	3.9e-17
SNX1	3465.35	0.289517	0.403043	0.718328	0.472555	0.683266
ETV4	391.26	-4.39838	0.570145	-7.7145	1.21e-14	3.3e-12
ARNTL2	839.109	-1.12839	0.456386	-2.47244	0.0134195	0.0667324
BCLAF1	11853.8	0.718327	0.433361	1.65757	0.097404	0.258376
SLC39A9	1967.83	-0.655149	0.438777	-1.49313	0.135404	0.320925
ANK1	57.1153	-0.665001	0.84865	-0.783599	0.433275	0.650825
IBSP	0	NA	NA	NA	NA	NA
TFB1M	657.891	0.615479	0.445351	1.38201	0.166969	0.366107
RABEP1	3086.3	-0.11113	0.440154	-0.252479	0.800671	0.902316
HOXD4	352.04	3.99357	0.507467	7.86962	3.56e-15	1.09e-12
NUP160	4221.73	-0.605807	0.431719	-1.40324	0.160544	0.357003
BAK1	4566.39	-1.02237	0.406364	-2.5159	0.0118729	0.0610708
MUSK	0.462131	2.32458	4.89934	0.474468	0.635166	NA
IKZF2	59.7236	1.49528	0.84354	1.77263	0.0762905	0.221067
COL25A1	228.367	3.93314	0.657709	5.98007	2.23e-09	2.01e-07
FAM13B	1672.68	-0.63696	0.421546	-1.51101	0.130786	0.313735
ARHGAP31	303.919	-0.0393476	0.606977	-0.0648255	0.948313	0.977555
LINC00152	468.018	-4.38393	0.589577	-7.43573	1.04e-13	2.33e-11
KRTAP21-2	122.488	-4.33812	0.764917	-5.67137	1.42e-08	1.02e-06
RANBP3	5049.56	-0.0145305	0.439189	-0.033085	0.973607	0.988975
ARID4A	2146.79	-0.414139	0.546586	-0.757683	0.448641	0.664086
TSSC1	2528.21	-0.28532	0.419828	-0.679611	0.496751	0.70352
PNPLA6	4981.72	0.63084	0.51387	1.22763	0.219588	0.434189
IFT88	189.276	-1.64367	0.704538	-2.33298	0.0196492	0.0874721
ALG1	1722.72	0.952495	0.426399	2.23381	0.0254956	0.104208
ZCCHC8	2289.82	-0.814424	0.405712	-2.00739	0.0447076	0.153627
ABCF2	7676.98	0.324655	0.456585	0.711049	0.477054	0.687562
CHPF2	5074.78	-0.709922	0.444447	-1.59731	0.110196	0.279437
LRRC7	25.3367	-0.616249	1.06749	-0.577285	0.563747	0.753493
BDH1	221.415	3.91468	0.544252	7.19278	6.35e-13	1.27e-10
UBA6	2933.93	-1.03987	0.547942	-1.89777	0.0577258	0.182781
SUSD4	515.796	-4.29609	0.663621	-6.47371	9.56e-11	1.18e-08
ATP6V0A1	5878.43	-0.38093	0.437897	-0.869908	0.384351	0.60733
PIAS1	1246.66	-0.0498564	0.498977	-0.0999172	0.92041	0.964266
SLC4A7	377.37	0.61259	0.51301	1.19411	0.232435	0.449038
APBA2	1382.16	0.101323	0.421334	0.240482	0.809957	0.907542
MAP2K3	1520.12	0.866359	0.419677	2.06435	0.0389849	0.139775
EFCAB1	0	NA	NA	NA	NA	NA
MT-ATP6	44975.7	3.89701	0.434735	8.96411	3.13e-19	2.12e-16
ASTE1	494.926	0.255267	0.45217	0.564537	0.572389	0.760119
RNF19A	939.223	-0.0994738	0.49268	-0.201904	0.839992	0.922511
PEX3	1071.07	-0.847733	0.4334	-1.956	0.0504648	0.16691
GABARAPL2	4281.67	-0.162774	0.407673	-0.399276	0.68969	0.837688
MYOC	0	NA	NA	NA	NA	NA
SH3YL1	339.172	0.196082	0.52459	0.37378	0.708568	0.850053
FAM136A	9106.58	-0.737705	0.424891	-1.73622	0.0825246	0.232641
VCL	7428.93	-0.0814076	0.474847	-0.17144	0.863878	0.935228
DEPDC1B	1422.76	0.350247	0.422932	0.828141	0.407591	0.629554
DAPK2	111.293	-0.587896	0.592577	-0.992099	0.321149	0.548791
NSMAF	958.074	0.663742	0.521761	1.27212	0.203331	0.413052
ADSS	2609.06	0.580791	0.482341	1.20411	0.228548	0.444922
STAP1	4.78393	-1.36371	2.3295	-0.585407	0.558274	NA
TIMP2	3159.82	0.390693	0.451829	0.864692	0.387208	0.610121
RFC1	5516.11	-0.790209	0.399028	-1.98033	0.047666	0.160913
TBC1D23	2375.59	-0.730395	0.424377	-1.7211	0.085233	0.237784
CUL3	5369.45	-0.277937	0.422001	-0.658617	0.510142	0.713877
MYOM2	86.6659	0.907725	0.664542	1.36594	0.171958	0.373255
OTC	2.38147	-3.29207	3.25828	-1.01037	0.312318	NA
CYP46A1	68.7403	-0.854977	0.735299	-1.16276	0.244926	0.464286
ZZZ3	2196.91	-0.29589	0.452963	-0.653231	0.513607	0.716018
SLC18A1	0	NA	NA	NA	NA	NA
MIR4435-2HG	649.937	-4.28986	0.587001	-7.3081	2.71e-13	5.72e-11
CASR	0	NA	NA	NA	NA	NA
TUBG2	516.572	-0.275683	0.564115	-0.4887	0.625054	0.795915
RPL26L1	4311.77	0.552399	0.492398	1.12186	0.261924	0.48383
FLT4	4410.76	-0.942629	0.440144	-2.14164	0.0322228	0.122046
NSUN2	6980.72	0.0143098	0.398814	0.035881	0.971377	0.9876
FBXO42	1504.59	0.120582	0.440255	0.273892	0.784168	0.893137
MFAP3	713.099	-0.177397	0.474631	-0.373757	0.708585	0.850053
MRI1	5234.04	-0.477596	0.398336	-1.19898	0.230536	0.447236
RP11-259N19.1	324.316	3.8918	0.585336	6.64882	2.95e-11	4.11e-09
HOXC8	267.683	1.19119	0.534058	2.23046	0.0257171	0.104753
AGA	276.992	-0.356811	0.51636	-0.691013	0.489558	0.697599
PI4K2B	1397.76	-0.690214	0.442766	-1.55887	0.119027	0.294614
BOD1L1	3217.01	0.50506	0.406794	1.24156	0.214398	0.427223
MAT2B	3810.7	-0.0434075	0.411401	-0.105511	0.91597	0.962118
TLL1	35.206	-0.192416	0.891017	-0.215951	0.829026	0.91682
EDC4	8061.59	-0.293757	0.412988	-0.711298	0.4769	0.687464
TRIO	2655.39	-0.123375	0.429265	-0.287409	0.773799	0.887129
MIR222HG	142.235	3.85625	0.670205	5.75384	8.72e-09	6.66e-07
CLEC16A	1732.15	0.753169	0.470833	1.59965	0.109676	0.278589
MSR1	0.633222	-2.77249	4.87405	-0.568827	0.569474	NA
CDH1	56.4088	0.701031	0.777756	0.90135	0.367402	0.591843
SKIV2L2	10118	-0.668043	0.412849	-1.61813	0.105635	0.272301
DNAH5	16.7497	-0.87433	1.23147	-0.709991	0.47771	0.688198
ZFYVE16	1290.52	-0.226987	0.485164	-0.467857	0.639887	0.806157
FAM65A	1646.44	0.294001	0.426049	0.690062	0.490155	0.69808
C6	0	NA	NA	NA	NA	NA
RAI14	3120.18	0.135889	0.476588	0.28513	0.775545	0.888059
SOX30	27.5029	-2.69794	1.05358	-2.56073	0.0104453	0.0556786
PNKP	3635.56	0.713274	0.466461	1.52912	0.126235	0.306847
BEST2	72.374	-4.03216	0.756107	-5.33278	9.67e-08	5.01e-06
PHLPP2	443.045	0.453343	0.538943	0.84117	0.400253	0.622521
SPDL1	7767.38	-0.627249	0.423572	-1.48086	0.138645	0.325716
STAU2	2194.55	-0.220154	0.453396	-0.485566	0.627275	0.797511
OSGIN1	429.896	-4.28659	0.635134	-6.74912	1.49e-11	2.23e-09
CTNS	595.588	0.913544	0.546144	1.67272	0.0943833	0.253512
RTN4R	834.269	-0.328676	0.448499	-0.732835	0.463659	0.675664
PHF23	3441.64	0.503249	0.421111	1.19505	0.232067	0.448558
CDH10	6.61665	3.3229	2.07189	1.6038	0.108758	0.27724
INPP4A	1463.77	0.677465	0.475331	1.42525	0.154085	0.348056
RAB27B	10.4978	6.81872	2.13278	3.1971	0.00138818	0.0124526
PSMA4	12636.9	0.139532	0.427125	0.326678	0.743911	0.869704
MYO16	2.84826	-4.97461	3.21111	-1.54919	0.121337	NA
LSG1	2338.08	-0.468059	0.406717	-1.15082	0.249806	0.469298
PARP3	513.144	0.669944	0.457691	1.46375	0.143263	0.332769
TNC	42.4283	-0.329879	1.01982	-0.323468	0.746341	0.871204
THAP3	1257.42	-0.967874	0.432095	-2.23995	0.0250939	0.103188
FAM65C	6.31427	-0.667042	2.13096	-0.313024	0.754263	0.875471
TDP1	974.499	0.290427	0.471048	0.616557	0.537527	0.734506
OVGP1	1637.06	-4.26311	0.485669	-8.77781	1.67e-18	9.6e-16
C2orf83	0.316611	-1.71434	4.96241	-0.345465	0.729745	NA
SPATA7	241.672	0.455295	0.514125	0.885573	0.375847	0.599627
MED17	1242.58	-0.0575702	0.469779	-0.122547	0.902466	0.955292
RETSAT	1442.42	0.300193	0.480616	0.6246	0.532234	0.730793
CAPG	474.579	-0.51293	0.50468	-1.01635	0.309464	0.536894
AP2S1	17476.6	-0.879852	0.54897	-1.60273	0.108994	0.277572
USH2A	18.7115	-3.72295	1.24734	-2.98472	0.00283842	0.0216742
ZPBP	0	NA	NA	NA	NA	NA
TG	22.9858	-1.6882	1.11985	-1.50752	0.131678	0.315277
ADAM28	0	NA	NA	NA	NA	NA
BARX2	629.797	0.912744	0.528807	1.72604	0.0843397	0.236251
DCUN1D1	616.638	0.252295	0.587406	0.429506	0.667555	0.824156
JADE2	444.154	-0.519164	0.644638	-0.805358	0.420613	0.640402
ZIC2	3382.92	1.10176	0.512472	2.14989	0.0315641	0.120367
LCP2	0.9905	3.38704	4.84704	0.698787	0.484685	NA
LSMEM1	282.132	-4.25878	0.641803	-6.63565	3.23e-11	4.45e-09
ADRB1	13.418	4.84223	1.70186	2.84526	0.0044375	0.0300889
GUCA2B	0	NA	NA	NA	NA	NA
CUL7	1572.07	0.226486	0.429415	0.527428	0.597896	0.778542
CTNNA1	14892	-0.243091	0.423951	-0.573393	0.566379	0.755516
MT-ND2	33021.1	3.8395	0.404401	9.4943	2.22e-21	2.01e-18
CNTLN	1035.34	-0.0957067	0.452779	-0.211376	0.832594	0.918439
EPHA3	192.85	1.04614	0.620009	1.68729	0.0915468	0.248776
HSPA5	27476.2	0.516308	0.396667	1.30162	0.193048	0.400116
DSG2	5690.34	0.558075	0.413087	1.35099	0.1767	0.378658
GEMIN8	350.965	0.998129	0.609274	1.63823	0.101374	0.264914
OFD1	1489.13	0.897164	0.469237	1.91197	0.0558807	0.178659
SERPINF1	112.027	3.83445	0.707551	5.41933	5.98e-08	3.34e-06
MAGEC2	5.95374	-0.358696	1.99528	-0.179772	0.857331	0.931643
CCDC78	549.493	3.82921	0.573991	6.67121	2.54e-11	3.63e-09
WDR37	1533.7	-1.03412	0.443717	-2.33058	0.0197755	0.087816
YTHDC2	3493.46	-0.710078	0.440375	-1.61244	0.106866	0.274041
CTPS2	1597.7	-0.195681	0.429877	-0.455201	0.648964	0.81221
ATP6V1H	3793.76	-0.943701	0.438185	-2.15366	0.0312669	0.119555
POLR2B	10672.2	-0.48918	0.405258	-1.20708	0.2274	0.443505
FAM214A	526.595	-1.09285	0.452675	-2.4142	0.0157698	0.0754014
ARAP2	267.808	0.434849	0.582659	0.746317	0.455476	0.669459
TPR	12041.5	0.380865	0.398559	0.955605	0.339272	0.566489
CP	2.36194	3.7958	3.53553	1.07362	0.282994	NA
KIAA0556	1350.54	-0.196474	0.482176	-0.407473	0.683661	0.834103
SPHK1	6064.57	-4.25131	0.462371	-9.19459	3.76e-20	2.98e-17
XK	160.977	-0.743877	0.752995	-0.987891	0.323206	0.550618
ANO2	14.9498	-1.79093	1.31903	-1.35776	0.17454	0.376412
C12orf4	2361.8	-0.84403	0.431625	-1.95547	0.0505275	0.167071
SCML1	2274.39	-0.245243	0.488221	-0.50232	0.615443	0.790452
WWC3	294.418	1.35309	0.581624	2.32641	0.0199969	0.0883079
ARHGAP6	7.531	1.60508	1.8132	0.885216	0.37604	0.599834
FAM184B	28.2932	1.33324	1.02768	1.29733	0.194518	0.401717
MAP4	11097	0.897607	0.399634	2.24607	0.0246994	0.101945
GOPC	3641.46	-0.621551	0.445603	-1.39485	0.163061	0.360783
ROS1	2.77535	-0.821411	2.67986	-0.306513	0.759214	NA
USP28	1369.56	0.337582	0.523141	0.645297	0.518735	0.720243
RFPL4A	334.839	-4.22945	0.53828	-7.85734	3.92e-15	1.17e-12
TSPAN17	4793.25	0.00552429	0.428589	0.0128895	0.989716	0.995867
NOP16	4357.48	-0.161215	0.475825	-0.338811	0.734752	0.863835
CC2D2A	814.902	0.753046	0.429807	1.75205	0.0797644	0.22768
RRM2B	1171.57	-0.224854	0.471432	-0.47696	0.633391	0.801905
ZNF800	524.563	-0.05038	0.500336	-0.100692	0.919795	0.964077
TNFRSF17	0	NA	NA	NA	NA	NA
SNX29	813.426	-0.318562	0.516755	-0.616467	0.537586	0.734534
LMO3	3.6628	1.24731	2.65804	0.46926	0.638884	NA
MRPS10	1898.27	0.0904414	0.416573	0.217108	0.828124	0.916276
GUCA1A	0	NA	NA	NA	NA	NA
RSF1	4236.15	-0.213214	0.485366	-0.439285	0.660455	0.819766
VPS13D	850.861	0.853658	0.422553	2.02024	0.0433585	0.150193
CELF2	828.07	-0.0328792	0.538735	-0.0610303	0.951335	0.979488
FAM120A	5906.04	0.217227	0.478337	0.454128	0.649736	0.812621
R3HDM1	1439	0.958187	0.541548	1.76935	0.076836	0.22195
COL9A2	160.805	-0.456627	0.552946	-0.825807	0.408914	0.630498
KITLG	626.872	-0.151878	0.498257	-0.304818	0.760505	0.879229
ERCC8	578.944	-0.14156	0.44974	-0.31476	0.752944	0.874669
ADAMTS6	78.6171	-1.01924	0.671669	-1.51748	0.129146	0.311332
H6PD	780.182	0.782541	0.473893	1.6513	0.0986768	0.260279
VAMP3	3028.69	0.777236	0.439188	1.76971	0.0767753	0.22193
PER3	146.466	-0.400304	0.622076	-0.643496	0.519902	0.721179
UTS2	0	NA	NA	NA	NA	NA
TNFRSF9	20.0823	-1.84918	1.11145	-1.66376	0.0961613	0.256289
EPN3	4.07038	3.04205	2.64709	1.1492	0.250472	NA
GPC3	1264.29	3.82549	0.430064	8.89515	5.83e-19	3.58e-16
RCN1	10236.3	0.158479	0.40262	0.393619	0.693862	0.84047
ELN	4.03219	3.60616	2.89037	1.24765	0.212161	NA
RFC2	10607.4	-1.02171	0.408517	-2.50103	0.0123834	0.0629304
ARID1B	2070.35	0.473983	0.447541	1.05908	0.289562	0.514578
CLPTM1L	7759.07	-0.60471	0.397418	-1.5216	0.12811	0.309582
NEDD4L	699.63	-0.351809	0.474834	-0.740909	0.458749	0.672086
FOXP3	12.8698	2.63483	1.55806	1.69109	0.0908191	0.247471
PPP1R3F	1015.47	-0.993255	0.422899	-2.34868	0.01884	0.0850932
GPR3	371.214	-4.21569	0.638982	-6.59751	4.18e-11	5.6e-09
PTCD2	550.799	0.760226	0.476263	1.59623	0.110437	0.27975
KIAA2022	20.3118	0.420906	1.21267	0.347091	0.728523	0.860545
JKAMP	723.501	0.370303	0.451946	0.819352	0.412585	0.63346
DKK3	233.941	1.19884	0.510598	2.34791	0.0188791	0.0851888
ARHGEF5	1.06202	-0.507527	4.8099	-0.105517	0.915965	NA
MT-CYB	26664.3	3.81707	0.46824	8.15196	3.58e-16	1.42e-13
MCUR1	1678.09	-0.444879	0.50606	-0.879104	0.379345	0.603131
LIMA1	3070.21	-0.414379	0.428621	-0.966772	0.333658	0.560909
LETMD1	2515.11	-0.825825	0.444921	-1.85611	0.0634373	0.195168
SLC4A8	117.097	0.405951	0.632241	0.642083	0.520819	0.722005
LAMC3	241.291	0.612677	0.512537	1.19538	0.231938	0.448399
PTGER3	34.7904	-2.11197	0.885728	-2.38445	0.0171047	0.0794844
TNIP3	3.9216	2.70185	2.43803	1.10821	0.267772	NA
MAPK9	3603.03	-0.712585	0.418987	-1.70073	0.0889929	0.244563
COL23A1	97.347	0.322024	0.695325	0.463128	0.643273	0.808234
BCAR1	4128.35	-0.580571	0.410689	-1.41365	0.157464	0.352214
FAM160A2	1177.29	0.182833	0.441208	0.414392	0.678587	0.831543
HERPUD1	1675.45	0.40281	0.43673	0.922331	0.356356	0.583167
HOMER3	2178.73	-1.10789	0.527246	-2.10127	0.0356171	0.131215
MGAM	139.256	-4.18923	0.652456	-6.42071	1.36e-10	1.61e-08
POLQ	1385.53	0.554299	0.565757	0.979748	0.327211	0.554473
PIK3CB	834.175	1.29593	0.52919	2.4489	0.0143295	0.070048
SLC6A9	341.615	3.81377	0.569586	6.69569	2.15e-11	3.11e-09
THOC3	17138.1	-0.502647	0.461528	-1.08909	0.276113	0.4996
HEBP2	5154.23	0.613206	0.504736	1.21491	0.224402	0.440007
MPHOSPH9	1129.62	0.717938	0.504217	1.42387	0.154485	0.348512
PLEKHA5	1327.22	-0.444606	0.445561	-0.997857	0.318349	0.54617
PRSS8	5.1146	-0.00820096	2.04642	-0.00400746	0.996803	NA
SIKE1	2258.52	0.00150206	0.436663	0.00343987	0.997255	0.999201
RRP12	11267.9	-1.20052	0.533272	-2.25123	0.0243708	0.10108
FNIP2	771.85	-0.386629	0.514538	-0.751411	0.452406	0.66732
MSMO1	872.398	0.735081	0.444983	1.65193	0.0985483	0.260185
TTC17	1672.53	-0.0292215	0.412137	-0.0709024	0.943475	0.97545
ALX4	962.144	0.455331	0.463788	0.981766	0.326215	0.553625
FSTL4	66.5277	-0.421505	0.756643	-0.557073	0.577478	0.763569
FOXN3	1292.37	0.896744	0.453715	1.97645	0.0481041	0.16176
METTL24	4.48847	-0.645382	2.18448	-0.29544	0.767658	NA
AKR7A2	2325.23	1.00696	0.425006	2.36928	0.0178228	0.0818609
MRTO4	4890.62	0.347869	0.447226	0.777837	0.436665	0.653566
NNAT	1.53025	0.606829	4.07485	0.14892	0.881616	NA
USE1	1998.63	0.496838	0.456516	1.08833	0.276451	0.499884
MCF2L2	58.1562	-1.22508	0.982468	-1.24694	0.212418	0.424604
NRIP2	33.8503	4.08116	1.02023	4.00025	6.33e-05	0.00111271
LAMA3	627.352	0.0299771	0.482559	0.0621212	0.950466	0.978844
AP5M1	1378.59	-0.355117	0.5142	-0.69062	0.489804	0.697843
ANAPC4	517.887	0.662722	0.457518	1.44852	0.147473	0.33869
KCNQ1	159.286	-0.712811	0.581115	-1.22662	0.219964	0.434622
TRAPPC3	4492.53	-0.485998	0.423414	-1.14781	0.251048	0.471146
THRAP3	7728.26	0.479169	0.432621	1.1076	0.268036	0.490855
PHPT1	3852.85	0.783407	0.535161	1.46387	0.143229	0.332747
ENTPD2	32.3729	-1.74195	0.997746	-1.74588	0.0808314	0.229782
LY75	2.07606	-2.82653	3.7239	-0.759023	0.447839	NA
ARID4B	5454.04	-0.650213	0.414147	-1.57001	0.116414	0.29002
OPN3	82.3867	0.0340285	0.6543	0.0520074	0.958523	0.982456
ANXA1	2448.19	-4.18623	0.530081	-7.89734	2.85e-15	9.02e-13
PTPRN	8.09701	-3.20579	1.82083	-1.76062	0.0783032	0.22474
HHAT	295.15	-0.125828	0.564987	-0.22271	0.823761	0.914082
KIF1B	2964.2	-0.456168	0.449147	-1.01563	0.309805	0.53724
FOXC1	10238.9	0.307	0.528554	0.580829	0.561356	0.752744
TBC1D22A	1998.59	-0.13848	0.410882	-0.33703	0.736094	0.864829
SYNE2	555.985	0.31357	0.499964	0.627185	0.530538	0.729518
PLEKHH1	487.428	-0.049895	0.462516	-0.107877	0.914093	0.961166
ATP9A	994.69	1.23951	0.477842	2.59398	0.00948716	0.0519036
SPO11	0	NA	NA	NA	NA	NA
CBLN4	0	NA	NA	NA	NA	NA
CHRDL2	1.2647	-3.79523	4.41017	-0.860565	0.389478	NA
FAM168A	2370.54	0.340118	0.480094	0.708441	0.478672	0.688954
SENP3-EIF4A1	579.913	-4.10497	0.678092	-6.05371	1.42e-09	1.34e-07
GALC	150.836	0.437813	0.594507	0.73643	0.461469	0.673942
NOP58	14655.1	-0.116534	0.449812	-0.259073	0.795579	0.900068
SZRD1	11552.9	-0.48855	0.421007	-1.16043	0.245873	0.465336
DUSP8	5621.24	-4.09104	0.398775	-10.259	1.08e-24	1.46e-21
CUL1	6565.2	-0.130181	0.423546	-0.30736	0.758569	0.87809
FAM114A2	1984.74	-0.889704	0.410278	-2.16854	0.0301178	0.116463
CYFIP2	3846.01	0.448836	0.473626	0.947659	0.343303	0.570305
TAB2	2934.42	-0.203767	0.426096	-0.478219	0.632495	0.801306
GINM1	1669.73	-0.408829	0.469529	-0.870722	0.383906	0.606981
EIF2AK2	1904.33	0.902157	0.497155	1.81464	0.0695797	0.207473
SHC2	5258.08	-4.06821	0.422774	-9.62268	6.41e-22	6.09e-19
KMT2C	1772.4	0.000713679	0.435773	0.00163773	0.998693	0.999798
MCOLN3	599.37	-0.983499	0.458585	-2.14464	0.0319818	0.121399
CCDC85A	25.5464	2.84062	1.14188	2.48766	0.0128585	0.064636
PUM2	3096.71	-0.370439	0.494064	-0.749781	0.453387	0.667997
MRPL43	3265.41	0.414155	0.428662	0.966156	0.333966	0.561167
ITIH4	68.7459	1.94767	0.832184	2.34043	0.0192616	0.0863411
ITIH1	1.6101	-4.15553	4.44106	-0.935707	0.349424	NA
HPF1	3125.31	-0.627444	0.404886	-1.54968	0.121218	0.298191
ATF3	9988.39	-4.04752	0.398029	-10.1689	2.73e-24	3.24e-21
ZNF280C	308.813	0.17107	0.547751	0.312314	0.754802	0.875829
NPFFR2	30.4317	-3.52943	1.12111	-3.14815	0.00164308	0.0141561
GADD45A	14751.4	-4.04244	0.415813	-9.72177	2.44e-22	2.44e-19
TRAF1	113.933	1.07588	0.653258	1.64695	0.0995687	0.261852
RC3H2	1884.55	0.575942	0.424674	1.3562	0.175036	0.377141
IL17RB	460.276	-0.984719	0.447804	-2.19899	0.0278784	0.110433
TRAF3IP2	426.294	0.131256	0.463795	0.283005	0.777173	0.888746
GYG2	781.141	1.05023	0.467231	2.24776	0.0245912	0.101647
DCBLD2	1133.17	0.379253	0.437494	0.866876	0.38601	0.609041
SERPINB3	0	NA	NA	NA	NA	NA
SOAT1	1731.13	0.874331	0.60329	1.44927	0.147262	0.338474
PKP2	528.049	0.170261	0.498759	0.341369	0.732826	0.862901
MSH4	22.8409	0.653094	1.09931	0.594095	0.552449	0.746534
F7	2.16012	-2.78455	3.37877	-0.824129	0.409866	NA
GDI2	12147.9	0.1713	0.396578	0.431945	0.665782	0.822907
PRDM1	5.61924	0.218206	1.92036	0.113628	0.909533	0.958662
ATG5	1522.69	-0.522296	0.466824	-1.11883	0.263213	0.485268
TMCC3	529.636	0.78379	0.520809	1.50495	0.132338	0.31626
RP11-804H8.6	140.183	-3.97599	0.610819	-6.50927	7.55e-11	9.7e-09
MTA3	2627.36	0.452633	0.454866	0.99509	0.319693	0.547493
USP13	954.057	0.447007	0.479025	0.933161	0.350737	0.577652
ATP11B	1227.78	0.115607	0.483151	0.239278	0.81089	0.90775
PTAFR	512.725	-3.96242	0.482874	-8.2059	2.29e-16	9.67e-14
CDK14	667.258	-0.523884	0.523506	-1.00072	0.316961	0.545075
SEC61A1	16495.3	0.580613	0.413066	1.40562	0.159838	0.356057
PPP1R12A	3629	0.731647	0.438512	1.66848	0.0952214	0.254924
RASGRF1	54.7065	0.0975758	0.75157	0.129829	0.896701	0.952532
CAMK2B	167.744	0.338858	0.619766	0.546752	0.584549	0.768575
CROCC	1664.9	0.060271	0.511764	0.117771	0.906249	0.957377
POLR3E	3241.84	0.280533	0.446764	0.627921	0.530055	0.729074
TOX3	108.509	3.78811	1.0018	3.78131	0.000156005	0.00225761
ZC3H11A	6130.49	-0.154866	0.467837	-0.331025	0.740626	0.867731
RIOK2	3280.04	-0.566015	0.442443	-1.2793	0.200793	0.409779
YIPF1	813.008	0.496881	0.450672	1.10253	0.27023	0.493324
IFIT1	340.74	3.78526	0.488833	7.74346	9.67e-15	2.74e-12
DGKG	15.6092	-0.976825	1.4897	-0.655721	0.512004	0.714895
SERTAD4-AS1	889.225	-3.90183	0.488223	-7.99192	1.33e-15	4.76e-13
UNKL	1768.44	0.843146	0.470834	1.79075	0.0733333	0.214889
TBXAS1	91.6882	1.08399	0.703111	1.54171	0.123144	0.301724
PARP12	22.4471	1.31087	1.09226	1.20015	0.23008	0.446832
ALDH18A1	7785.53	0.102859	0.431439	0.238408	0.811565	0.90813
HOXD9	1352.64	3.75339	0.530187	7.07937	1.45e-12	2.72e-10
GATB	2033.25	-0.309491	0.466373	-0.663612	0.506938	0.711271
MXD1	708.469	-1.03901	0.454332	-2.2869	0.0222016	0.0949088
CDK17	866.251	-0.218634	0.45861	-0.476731	0.633554	0.801953
DNAJC25	1111.28	-0.969815	0.45849	-2.11524	0.0344096	0.127732
SLC2A3	937.302	-0.723114	0.462547	-1.56333	0.117975	0.292796
PSD	292.721	-0.0230108	0.518596	-0.0443715	0.964608	0.98472
CSRNP1	3353.6	-3.8947	0.489867	-7.95054	1.86e-15	6.3e-13
YBX3	21128.4	0.191624	0.428004	0.447715	0.654359	0.815631
STYK1	68.17	-0.71613	0.752095	-0.952181	0.341005	0.568123
WNK1	5006.22	1.09767	0.55286	1.98543	0.0470964	0.159472
RPS17P5	2.36026	-1.6915	3.47688	-0.4865	0.626613	NA
CCAR1	9489.06	0.0230935	0.465117	0.049651	0.960401	0.983214
OGFR	7754.77	-0.524795	0.419207	-1.25188	0.210615	0.42252
GNA15	0.201262	-1.3829	4.98135	-0.277615	0.781308	NA
CREB3L3	0.2653	1.48683	4.98568	0.298221	0.765534	NA
PIGV	233.387	0.222432	0.555045	0.400745	0.688608	0.83703
PTPRU	3023.65	-0.214356	0.433999	-0.493911	0.621369	0.793844
CHRM4	145.141	-3.8779	0.632266	-6.13333	8.61e-10	8.65e-08
RIMBP2	8.70633	0.0557078	1.88939	0.0294846	0.976478	0.989652
COL11A1	0	NA	NA	NA	NA	NA
QSER1	2098.38	0.218152	0.525244	0.415334	0.677897	0.83118
MPC1	2007.6	0.320456	0.47822	0.670101	0.502793	0.708093
ACAA1	3070.19	0.167021	0.443006	0.377018	0.70616	0.848643
RP11-496I9.1	201.074	3.75017	0.693544	5.40726	6.4e-08	3.54e-06
HDAC7	1841.8	-0.440728	0.420862	-1.0472	0.295005	0.520601
LZTS1	107.465	1.458	0.740724	1.96835	0.0490278	0.163794
IZUMO4	108.496	3.74935	0.713486	5.25497	1.48e-07	7.16e-06
WNT8A	1.5433	-1.48197	3.70562	-0.399926	0.689211	NA
SPAG4	66.2895	0.713831	0.779283	0.91601	0.359662	0.585652
NCKAP1	4946.22	0.0971291	0.455688	0.213148	0.831211	0.918008
MRPS35	4708.17	-0.748194	0.442303	-1.69159	0.0907251	0.247372
GUCY1B3	767.794	0.402964	0.480402	0.838808	0.401577	0.623533
SFSWAP	6570.89	-0.080616	0.402775	-0.200152	0.841362	0.923259
FOXJ1	192.693	-3.86208	0.60782	-6.35399	2.1e-10	2.37e-08
MON2	1630.73	0.38432	0.510166	0.753323	0.451256	0.666038
CDH3	84.4018	0.160996	0.682718	0.235816	0.813575	0.909165
ARSF	0	NA	NA	NA	NA	NA
GPBP1	5783.1	0.512895	0.440272	1.16495	0.244039	0.463201
DGAT2	201.024	-0.7202	0.585069	-1.23097	0.218336	0.432755
ZNF112	430.334	-0.369027	0.491783	-0.750386	0.453023	0.667864
CS	10833.8	0.364041	0.411524	0.884617	0.376363	0.600148
LTK	176.732	-1.19395	0.607094	-1.96666	0.0492221	0.164154
MRPS24	6572.33	0.246836	0.450755	0.547606	0.583962	0.768268
ELMO2	1193.88	0.105083	0.458803	0.229038	0.818839	0.911121
WAPL	3954.12	-0.387289	0.446834	-0.866739	0.386085	0.609108
VMP1	2942.27	-0.383484	0.415812	-0.922252	0.356397	0.583184
APPBP2	2631.21	-0.631726	0.508574	-1.24215	0.214181	0.426907
POLD1	11496.1	-0.31247	0.408174	-0.765531	0.443955	0.660184
SEZ6	4.60495	3.97505	2.24482	1.77076	0.0766001	NA
EIF4B	31357.8	0.392995	0.400149	0.98212	0.326041	0.553526
SLC6A16	39.1238	0.531816	0.839924	0.633172	0.526622	0.726182
GLTSCR1	1118.97	-0.0672236	0.439634	-0.152908	0.878471	0.943298
SPHK2	2759.72	0.0119767	0.424666	0.0282027	0.977501	0.990108
RPL18	82443.4	0.133631	0.526095	0.254005	0.799492	0.901896
CA11	3754.15	-0.185368	0.465768	-0.397983	0.690643	0.838152
ISOC2	2783.76	1.12227	0.437122	2.5674	0.0102463	0.0549342
U2AF2	23174.4	-0.245751	0.394945	-0.62224	0.533784	0.731925
EPN1	12418.7	-0.240398	0.410037	-0.586284	0.557685	0.750291
MED29	5326.25	-0.263146	0.406432	-0.647454	0.517338	0.71891
KRT75	104.755	-3.8383	0.754853	-5.08483	3.68e-07	1.52e-05
GSC2	0.46678	0.139134	4.96911	0.0279999	0.977662	NA
ZNF275	1328.54	0.875573	0.54167	1.61643	0.106001	0.272729
MTMR1	2749.68	0.0893924	0.548435	0.162995	0.870522	0.939235
GPC1	2585.09	0.108537	0.460461	0.235714	0.813655	0.909165
ADCK1	520.844	0.23857	0.534304	0.446507	0.655231	0.816398
HAGH	4327.88	0.0972446	0.407352	0.238724	0.81132	0.90805
RNF4	1806.51	0.133975	0.505257	0.265162	0.790884	0.897373
CASP8	487.366	-0.460888	0.485128	-0.950035	0.342094	0.569208
LIMCH1	295.748	0.285711	0.49192	0.580809	0.561369	0.752744
ASUN	3437.12	-0.239301	0.449373	-0.532521	0.594365	0.776072
TM7SF3	2852.08	-0.541497	0.441112	-1.22757	0.219607	0.434189
DLX3	57.3011	1.05797	0.812167	1.30265	0.192693	0.399598
SPA17	1012.93	-0.0431962	0.460715	-0.0937591	0.925301	0.966491
TSPAN32	3.48272	-5.24604	3.35682	-1.5628	0.1181	NA
WISP2	1.76409	0.479655	3.87137	0.123898	0.901396	NA
DMRT3	30.6985	1.11263	1.12422	0.98969	0.322326	0.550168
ST3GAL6	301.322	1.19278	0.483751	2.4657	0.0136746	0.0677883
ATP2C2	10.9937	4.35671	1.93942	2.2464	0.0246785	0.101942
AQP1	192.835	-3.81836	0.724484	-5.27045	1.36e-07	6.65e-06
GHR	273.86	3.74428	0.577321	6.48561	8.84e-11	1.12e-08
TAF2	2716.66	-0.38762	0.494904	-0.783224	0.433496	0.650894
MAMDC4	166.749	3.72492	0.583114	6.38798	1.68e-10	1.96e-08
TNPO3	4864.51	-0.203939	0.414356	-0.492183	0.62259	0.794586
RP4-751H13.7	295.653	-3.79114	0.584532	-6.48578	8.83e-11	1.12e-08
RFXANK	4812.05	0.906175	0.476612	1.90129	0.0572645	0.181789
MT1X	335.66	3.7082	0.546196	6.78913	1.13e-11	1.74e-09
LPAR2	153.953	1.67716	0.654235	2.56354	0.0103611	0.0554184
PMEL	133.01	3.70699	0.620974	5.96963	2.38e-09	2.12e-07
SUGP2	7117.34	-0.206818	0.401084	-0.515646	0.606101	0.784444
SLC12A2	1117.85	0.388956	0.43688	0.890303	0.373303	0.597323
SNX24	448.923	0.163744	0.453934	0.360721	0.718308	0.855268
EYA2	342.61	0.236333	0.485034	0.487251	0.626081	0.796792
CNN2	3448.45	0.00538647	0.444503	0.012118	0.990331	0.996044
ABCA7	1749.94	0.71172	0.439897	1.61792	0.105679	0.272306
SNCAIP	127.114	1.16698	0.572771	2.03743	0.0416072	0.146415
DDX20	2576.65	-0.712519	0.40803	-1.74624	0.0807688	0.22977
BTBD1	4987.22	-0.92034	0.438577	-2.09847	0.0358635	0.131893
FAR2	647.773	-0.462545	0.460116	-1.00528	0.314762	0.542558
BCAS1	0	NA	NA	NA	NA	NA
POU1F1	2.49844	-4.77015	3.36531	-1.41745	0.156352	NA
CHI3L2	2.33366	-4.67675	3.43543	-1.36133	0.173409	NA
SBNO2	3902.34	-0.623089	0.400121	-1.55725	0.119411	0.295029
PMS1	1113.36	0.238265	0.429998	0.554106	0.579506	0.764974
HMG20B	9910.55	0.904554	0.432878	2.08963	0.0366513	0.133832
CALCRL	39.7314	1.05369	0.931354	1.13136	0.257905	0.479154
TAF11	3446.5	-0.677443	0.507443	-1.33501	0.181872	0.384971
ANKS1A	2775.35	-0.694498	0.440124	-1.57796	0.114574	0.286715
AP3D1	24351.2	-0.791989	0.401775	-1.97123	0.048698	0.163171
ZNF76	2000.64	-0.0896912	0.411186	-0.218128	0.827329	0.916063
SLC9A3R2	3122.32	0.732233	0.476762	1.53585	0.124576	0.304409
NTHL1	4347.91	0.908983	0.469192	1.93734	0.052704	0.171699
UHRF1BP1	975.621	-0.268605	0.479561	-0.560106	0.575407	0.762462
MEF2B	763.671	-3.78685	0.568103	-6.66578	2.63e-11	3.73e-09
IPO5	6749.15	0.963084	0.441516	2.18131	0.0291603	0.113826
OAT	4100.87	0.881747	0.413845	2.13062	0.0331205	0.124331
WDR3	3433.8	0.240214	0.546703	0.439387	0.660381	0.81975
PKN2	2911.88	-0.164624	0.475229	-0.346409	0.729035	0.860838
WDR18	5898.42	0.0212073	0.455014	0.046608	0.962826	0.984054
TRAM2	701.864	0.559931	0.429767	1.30287	0.192618	0.399531
NTN1	1495.32	0.664955	0.468945	1.41798	0.156196	0.350615
GLP2R	0	NA	NA	NA	NA	NA
MCM10	7099.22	-0.96783	0.47134	-2.05336	0.0400379	0.142609
TENM4	146.841	3.69198	0.639249	5.77549	7.67e-09	6.03e-07
ERBB3	148.485	-0.182168	0.605034	-0.301087	0.763348	0.88094
ROPN1	0.462131	2.32458	4.89934	0.474468	0.635166	NA
ANKRD44	49.3364	-0.565942	0.944929	-0.598925	0.549223	0.744462
KARS	8573.01	0.101674	0.41657	0.244075	0.807173	0.906204
ADAT1	275.739	0.807713	0.518767	1.55698	0.119474	0.295053
PDIA5	970.138	0.471773	0.42998	1.0972	0.272555	0.495948
FAM24B	711.426	-3.78026	0.44234	-8.54604	1.27e-17	6.54e-15
NDUFB4	4720.7	0.560911	0.435686	1.28742	0.197948	0.405584
FREM2	227	3.67485	0.695705	5.28219	1.28e-07	6.32e-06
MYLK	173.022	1.21939	0.643127	1.89604	0.0579549	0.183093
ZC3H15	9485.77	-0.227898	0.401889	-0.567066	0.570669	0.758466
MAP2K4	1378.61	0.323098	0.511769	0.631335	0.527822	0.727415
TMEM206	833.111	0.0881017	0.480048	0.183527	0.854385	0.930037
SNAP91	208.377	-0.427586	0.570426	-0.74959	0.453502	0.667997
SLK	6058.61	-0.344417	0.463035	-0.743824	0.456983	0.670643
CYB5R4	1011.66	-0.950833	0.50219	-1.89337	0.0583084	0.183844
COL17A1	15.8025	3.03519	1.4413	2.10587	0.0352158	0.130014
GSTO2	237.537	0.414944	0.494704	0.838774	0.401596	0.623533
SEC61A2	1103.66	-0.0232605	0.525806	-0.0442379	0.964715	0.98472
PRKCQ	428.365	-0.421731	0.450132	-0.936904	0.348808	0.575672
TLE2	1444.12	-0.500883	0.511631	-0.978993	0.327584	0.55484
CA14	206.541	-3.76383	0.662557	-5.68076	1.34e-08	9.77e-07
DOCK4	1031.72	3.67075	0.608322	6.03421	1.6e-09	1.5e-07
ME1	702.179	0.685574	0.505664	1.35579	0.175166	0.377247
TBC1D1	1835.46	0.492033	0.451279	1.09031	0.275577	0.499253
CDK13	1920.54	0.554062	0.461549	1.20044	0.229968	0.446681
MTHFD2	6002.97	0.832559	0.407672	2.04223	0.041129	0.145189
SLC9A7	268.582	0.568042	0.503267	1.12871	0.25902	0.480427
FOXJ2	1276.38	-0.342481	0.447539	-0.765254	0.44412	0.660275
YBX1	73149.3	0.386776	0.469671	0.823505	0.410221	0.631616
PDE4A	276.185	0.623087	0.613791	1.01514	0.310037	0.537397
PPP2R5A	1680.57	-0.391532	0.424666	-0.921976	0.356541	0.583219
CTNNA2	0.201262	-1.3829	4.98135	-0.277615	0.781308	NA
ELAVL1	7004.13	-0.0133818	0.41295	-0.0324053	0.974149	0.989097
TIE1	0.633222	-2.77249	4.87405	-0.568827	0.569474	NA
DIP2B	1899.75	0.228564	0.503332	0.454101	0.649756	0.812621
SMARCD1	6077.77	-0.0977734	0.421189	-0.232137	0.816432	0.910218
KDM4A	4118.25	-0.133194	0.411905	-0.323362	0.746421	0.871204
NFYC	2264.68	-0.359779	0.406827	-0.884354	0.376505	0.600225
ZMYND12	2.50467	-3.15389	3.157	-0.999015	0.317788	NA
SLC9A3	7.12338	0.471607	1.74154	0.270798	0.786546	0.894459
NGEF	922.525	-1.08297	0.466045	-2.32375	0.0201387	0.0886215
ASPM	3894.66	0.186274	0.426615	0.436633	0.662377	0.821013
CD84	0.5306	2.50576	4.88596	0.512849	0.608057	NA
ELOVL1	1893.33	-0.288194	0.426242	-0.676127	0.49896	0.705441
SPI1	15.5161	3.18775	1.2843	2.48208	0.0130617	0.0653977
ZNRD1	1844.46	-0.515088	0.484676	-1.06275	0.287897	0.512913
ISM1	444.615	3.65663	0.538823	6.78632	1.15e-11	1.76e-09
CLDN18	1.79323	0.239927	3.19337	0.0751328	0.940109	NA
ZBTB11	1965.2	-0.593508	0.439984	-1.34893	0.177359	0.379391
ATXN3	650.31	0.321161	0.47231	0.679979	0.496518	0.7034
GOLGA5	1129.58	0.0840827	0.414794	0.202709	0.839362	0.922081
FGFR2	1252.11	1.09421	0.495939	2.20635	0.0273599	0.108989
LRRC40	2953.87	-1.10894	0.445744	-2.48783	0.0128525	0.0646229
ISOC1	3187.98	0.0884292	0.407392	0.217062	0.82816	0.916276
EML1	982.145	-0.205822	0.427032	-0.481982	0.629819	0.799403
TRMT11	781.024	0.532854	0.513396	1.0379	0.299316	0.525378
THUMPD1	1401.16	0.686542	0.428721	1.60137	0.109294	0.277967
MSANTD3	1264.34	-0.379279	0.492782	-0.769669	0.441496	0.657815
KIF26A	2022.3	0.303649	0.510751	0.594514	0.552168	0.746356
ATG2B	1096.71	0.0384451	0.507985	0.0756814	0.939673	0.973053
ARFGEF1	1753.77	-0.200173	0.422877	-0.47336	0.635956	0.803603
ACSM2B	0	NA	NA	NA	NA	NA
ZFAT	497.161	0.458145	0.443376	1.03331	0.301459	0.527626
MTFR1	2296.31	0.417692	0.423032	0.987378	0.323458	0.550814
STAG3	26.9567	0.585245	1.04786	0.558512	0.576495	0.763015
FBLN2	238.581	3.65206	0.648992	5.62728	1.83e-08	1.26e-06
MYO9A	1031.16	0.360256	0.472277	0.762807	0.445578	0.661388
DDX3Y	0	NA	NA	NA	NA	NA
PFKP	7174.22	0.0332147	0.398163	0.08342	0.933518	0.970062
IDI1	4823.57	-0.992967	0.501912	-1.97837	0.0478871	0.161307
SP100	3.17441	-0.148346	3.03661	-0.0488523	0.961037	NA
RELB	1161.51	-3.72714	0.450233	-8.27825	1.25e-16	5.66e-14
PLPP1	595.157	0.220621	0.575083	0.383633	0.70125	0.845307
NEO1	2023.54	0.777375	0.49443	1.57227	0.115889	0.289319
TRAM1	5521.24	-0.373306	0.442535	-0.843562	0.398914	0.621048
PHKA1	1617.81	0.0837003	0.557181	0.150221	0.88059	0.944613
TNFRSF1A	2638.31	-0.187219	0.40766	-0.459252	0.646053	0.810006
CACNB1	472.05	-1.3492	0.597286	-2.25888	0.0238907	0.0997073
EVI5	407.401	0.645662	0.526739	1.22577	0.220284	0.434931
RP11-585P4.5	416.764	-3.71399	0.511105	-7.26659	3.69e-13	7.53e-11
PKM	74222.2	0.259118	0.419106	0.618263	0.536402	0.733923
DHX29	3877.03	-0.407594	0.40775	-0.999616	0.317496	0.545452
DNTTIP2	6960.61	-0.525718	0.428181	-1.22779	0.219524	0.43418
LRRN4CL	137.379	-3.70035	0.61498	-6.01702	1.78e-09	1.63e-07
TP53BP1	3336.06	0.291424	0.471754	0.617747	0.536742	0.73409
TRO	3090.31	0.925026	0.40611	2.27777	0.0227401	0.0966024
RRP15	2882.67	0.64005	0.423479	1.51141	0.130684	0.31357
RHOA	26038.6	-0.346255	0.429921	-0.805392	0.420594	0.640402
DHX8	3780.86	0.105383	0.439412	0.239828	0.810463	0.907593
PMS2P4	77.8576	0.718814	0.759459	0.946481	0.343903	0.570949
PRKCZ	2951.05	-1.003	0.432317	-2.32005	0.0203383	0.0891653
ZFY	0.201262	-1.3829	4.98135	-0.277615	0.781308	NA
IARS2	9006.19	0.145795	0.428484	0.340258	0.733662	0.863298
SYT1	518.987	0.568548	0.491805	1.15604	0.247663	0.466649
NAV3	17.3482	-0.157781	1.16827	-0.135055	0.892568	0.951128
SESN3	1890.24	3.64538	0.472972	7.70739	1.28e-14	3.44e-12
PCDH7	3069.11	3.63515	0.484019	7.51035	5.9e-14	1.42e-11
PDZD4	2382.49	0.0249487	0.409493	0.0609259	0.951418	0.979488
ATP2B3	2.81129	-1.03473	3.20225	-0.323126	0.7466	NA
ROCK1	3777.45	0.493902	0.415547	1.18856	0.234613	0.45166
CBFB	1789.02	-0.0180517	0.484175	-0.0372833	0.970259	0.987276
ITGA8	994.703	3.62134	0.547494	6.6144	3.73e-11	5.03e-09
HYAL2	1541.35	0.967384	0.442076	2.18828	0.0286494	0.112409
TMEM151A	210.543	-3.69025	0.566197	-6.51761	7.14e-11	9.3e-09
ETV5	386.774	-3.68873	0.584228	-6.31385	2.72e-10	2.96e-08
FGFR3	2319.72	0.501423	0.514459	0.974661	0.329728	0.557066
AHNAK2	362.754	3.60452	0.494624	7.2874	3.16e-13	6.6e-11
HEATR6	1164.43	-0.235417	0.417855	-0.563395	0.573166	0.760501
COASY	8111.86	0.108709	0.467145	0.23271	0.815986	0.910032
PLEKHH3	3089.49	-0.732935	0.404013	-1.81414	0.0696568	0.207579
SYTL5	121.854	-3.6833	0.720615	-5.11133	3.2e-07	1.35e-05
OTUD5	8057.14	-1.02822	0.418029	-2.45968	0.013906	0.0686746
ACHE	1647.07	-3.65819	0.4298	-8.51138	1.72e-17	8.6e-15
TBC1D25	627.512	0.885937	0.492472	1.79896	0.072025	0.212398
ACSL4	2001.35	0.533622	0.549366	0.971341	0.331378	0.558646
INPP5A	2674.87	-0.768825	0.420164	-1.82982	0.0672767	0.203211
RP11-45M22.4	164.193	-3.65699	0.691806	-5.28616	1.25e-07	6.24e-06
GRIPAP1	2644.05	0.545188	0.467588	1.16596	0.243632	0.462768
FTSJ1	1598.25	0.523034	0.523482	0.999143	0.317726	0.545501
PRR11	2160.76	0.407083	0.435729	0.934257	0.350171	0.57697
REEP1	453.472	0.795568	0.478153	1.66384	0.0961453	0.256289
ATP11A	395.589	0.305376	0.560588	0.544743	0.585931	0.769344
PLA2G4B	101.287	3.59606	0.769619	4.67252	2.98e-06	8.86e-05
LAPTM4A	5167.78	0.953453	0.41196	2.31443	0.0206441	0.0900323
TTC7A	1396.7	-0.72796	0.411465	-1.76919	0.0768621	0.22195
AC017104.6	172.235	-3.65244	0.592231	-6.16725	6.95e-10	7.06e-08
STON1-GTF2A1L	31.3249	-2.41246	1.24655	-1.93531	0.0529525	0.172159
SRBD1	1850.96	-0.173091	0.48297	-0.358388	0.720053	0.85635
KIF2A	2837.51	-0.270037	0.457949	-0.589667	0.555414	0.748772
RASGRP2	195.597	-0.125809	0.594698	-0.211552	0.832457	0.918423
PSME4	3548.58	0.665788	0.435408	1.52912	0.126236	0.306847
IFT80	1404.34	-0.283436	0.421484	-0.672472	0.501283	0.707135
SIRT2	3996.37	-0.139337	0.436234	-0.319408	0.749417	0.872652
ERLEC1	1948.09	-0.156542	0.423481	-0.369654	0.71164	0.851192
CBARP	3081.59	-3.64425	0.421503	-8.64586	5.34e-18	2.9e-15
PYGM	50.3868	-0.227511	0.827123	-0.275063	0.783268	0.892579
PAGE1	0.201262	-1.3829	4.98135	-0.277615	0.781308	NA
PITX1	5313.3	-0.217933	0.439435	-0.495939	0.619937	0.793597
TRPC7	0	NA	NA	NA	NA	NA
RP6-24A23.3	135.735	3.57499	0.676827	5.28199	1.28e-07	6.32e-06
ADGRF5	0.495943	2.41649	4.89227	0.49394	0.621349	NA
RP5-984P4.6	279.042	3.53433	0.548713	6.44113	1.19e-10	1.44e-08
ADAM7	0	NA	NA	NA	NA	NA
NUP133	8540.17	-0.767832	0.449129	-1.7096	0.0873395	0.241486
NUCKS1	31050.7	0.439781	0.460573	0.954858	0.33965	0.566958
VPS35	4939.94	-0.217288	0.435867	-0.498519	0.618118	0.792129
DNAJA2	4746.72	-0.0134353	0.41648	-0.0322593	0.974265	0.989097
FAM47E-STBD1	168.016	-3.6406	0.563949	-6.45554	1.08e-10	1.32e-08
KCNAB2	789.86	-0.133085	0.460314	-0.289119	0.772491	0.886801
ABCC9	7.00375	-3.62573	2.05016	-1.76851	0.0769755	0.222104
SCN9A	132.309	3.53315	0.662333	5.33441	9.59e-08	4.99e-06
CLEC2D	85.0057	0.0844796	0.703607	0.120067	0.90443	0.956428
FUNDC1	1616.05	-0.0738827	0.409135	-0.180583	0.856695	0.931325
MAOB	13.186	0.339879	1.41945	0.239444	0.810761	0.907676
RORA	219.963	-0.758052	0.526371	-1.44015	0.149825	0.342206
DRD4	11.021	1.94746	1.46702	1.3275	0.184345	0.388335
TGFBR3	572.442	1.21127	0.490827	2.46782	0.013594	0.067512
KIAA1107	12.8191	-2.35966	4.5946	-0.513572	0.607551	0.785358
PLA2G10	0.849395	0.846025	4.85031	0.174427	0.86153	NA
HES2	38.0256	0.860279	0.949899	0.905653	0.36512	0.590342
ATP1B3	5392.01	0.408324	0.423849	0.963371	0.335362	0.562865
NEDD4	492.008	-0.373714	0.52937	-0.705959	0.480213	0.690232
PIGB	142.671	0.0660668	0.620791	0.106423	0.915246	0.961595
MAPK6	1300.7	-0.242162	0.46715	-0.518382	0.604192	0.783291
GNB5	893.672	0.195483	0.430605	0.453972	0.649849	0.812621
RAB27A	320.344	-0.788971	0.500069	-1.57772	0.114629	0.286814
CECR5	8623.81	-1.01442	0.42569	-2.38299	0.0171725	0.0796267
UFD1L	8168.65	-0.690779	0.477639	-1.44624	0.148111	0.339705
LRP6	1326.84	0.447341	0.507617	0.881256	0.378179	0.601719
GUCY2C	2.60092	-0.719328	2.97161	-0.242067	0.808728	NA
SCT	0	NA	NA	NA	NA	NA
PHRF1	3713.31	-0.172455	0.421184	-0.409454	0.682206	0.833291
IKBKAP	5885.38	-0.243946	0.42094	-0.579526	0.562234	0.752905
NUCB2	2365.77	0.57612	0.469497	1.2271	0.219785	0.434365
SLC1A1	335.722	3.51894	0.553916	6.35285	2.11e-10	2.38e-08
PTPN3	1082.48	-0.127954	0.436116	-0.293394	0.769221	0.884923
SPTB	451.498	-0.269696	0.469032	-0.575005	0.565288	0.754644
DAPP1	2.56844	-0.564063	2.69379	-0.209394	0.834141	NA
FGF10	0.551142	2.54321	4.89227	0.519843	0.603173	NA
SLC44A1	1698.99	-0.0071444	0.446412	-0.0160041	0.987231	0.994827
TMEM260	548.944	-0.718377	0.456234	-1.57458	0.115353	0.288171
SMG6	2141.76	-0.69404	0.443719	-1.56414	0.117784	0.292551
EXOC5	1996.19	-0.160644	0.545899	-0.294274	0.768549	0.884685
CLTCL1	1135.67	0.642173	0.460363	1.39493	0.163038	0.360775
FGF22	37.7166	4.12514	1.04038	3.96504	7.34e-05	0.00125201
NR1D1	1458.18	-3.64012	0.472756	-7.69979	1.36e-14	3.55e-12
DGCR2	7484.03	0.120736	0.411307	0.293542	0.769108	0.884923
RNF126	7483.68	-0.916014	0.412608	-2.22006	0.0264147	0.106658
MNT	919.204	0.893574	0.431801	2.06941	0.0385072	0.138559
UNCX	325.36	-3.60331	0.650289	-5.54108	3.01e-08	1.94e-06
UPP1	5877.66	-3.59647	0.468722	-7.67291	1.68e-14	4.32e-12
POLB	2312.55	-0.693939	0.433836	-1.59954	0.1097	0.278589
ST6GALNAC1	0	NA	NA	NA	NA	NA
WIPI1	423.14	1.13888	0.505906	2.25118	0.0243743	0.10108
FRMPD1	40.6458	1.12787	0.81983	1.37573	0.168904	0.369073
GBA2	3808.95	0.477169	0.4364	1.09342	0.274209	0.497934
NDST1	3823.79	0.832637	0.425372	1.95743	0.0502965	0.166548
ASNS	4819.21	0.733335	0.443942	1.65187	0.0985605	0.260185
AP3M2	1233.84	0.465883	0.428072	1.08833	0.27645	0.499884
CNGB1	1.04868	-2.23484	4.83958	-0.461783	0.644237	NA
ST6GALNAC2	23.0109	-0.767945	1.10554	-0.694633	0.487285	0.696322
CHAT	0.316611	-1.71434	4.96241	-0.345465	0.729745	NA
PABPC1	47778.3	-0.107896	0.420772	-0.256424	0.797624	0.90077
TESK2	337.434	0.59737	0.471136	1.26793	0.204821	0.41497
CFAP20	4098.58	-1.09094	0.423832	-2.57398	0.0100535	0.0541227
CSNK2A2	4303.01	-1.0344	0.414793	-2.49378	0.012639	0.0638705
ANXA3	256.206	-3.58352	0.531804	-6.73842	1.6e-11	2.38e-09
EIF2B3	2381.32	0.761866	0.429833	1.77247	0.0763164	0.221108
CAMK2A	1.3265	3.83263	4.82261	0.794721	0.426776	NA
TCOF1	29536.4	-0.0831074	0.41876	-0.198461	0.842685	0.924128
CDC42	8534.93	-0.11925	0.400967	-0.297406	0.766157	0.882734
OSBPL3	847.611	0.291549	0.593529	0.491212	0.623276	0.794938
WNT5A	956.369	3.48987	0.523952	6.66068	2.73e-11	3.84e-09
SLC12A3	0	NA	NA	NA	NA	NA
RAD18	2140.5	-0.543304	0.455031	-1.19399	0.232481	0.449038
COL3A1	493.894	3.48707	0.511442	6.81811	9.22e-12	1.46e-09
TRPM5	3.49636	-0.123386	2.62476	-0.0470085	0.962506	NA
NCK2	2696.17	-0.277697	0.413023	-0.672352	0.501359	0.707135
MAP4K4	6766.24	0.700956	0.421287	1.66384	0.0961435	0.256289
MGAT4A	486.839	0.701529	0.557185	1.25906	0.208009	0.419195
CD3EAP	2051.07	3.4808	0.529813	6.56986	5.04e-11	6.6e-09
WDR1	7968.97	-0.193895	0.414772	-0.467475	0.64016	0.806394
SNX13	729.892	0.603279	0.518143	1.16431	0.244298	0.463504
MS4A12	0	NA	NA	NA	NA	NA
ARHGAP10	1076.19	-0.482391	0.435087	-1.10872	0.26755	0.490359
GM2A	1569.53	3.45901	0.425695	8.12556	4.45e-16	1.69e-13
ING3	1363.39	0.441006	0.426838	1.03319	0.301513	0.527626
ANKRD19P	350.181	3.45378	0.73459	4.70164	2.58e-06	7.9e-05
GPRC5C	1842.36	-3.57881	0.439035	-8.15155	3.59e-16	1.42e-13
WBSCR22	9884.6	-0.331664	0.495208	-0.669746	0.503019	0.708229
SEL1L	1336.86	0.97104	0.527722	1.84006	0.0657597	0.199909
TRIP13	3239	0.199328	0.403133	0.494448	0.62099	0.793709
ATP6AP1	11702.3	-0.1209	0.411999	-0.293447	0.76918	0.884923
TCF3	8981.35	0.0849763	0.416412	0.204068	0.8383	0.921447
RP11-54O7.3	2445.61	3.44679	0.603062	5.71549	1.09e-08	8.12e-07
DAZAP1	16641.7	-0.261514	0.407389	-0.641929	0.520919	0.722079
MBD3	18537.5	0.189949	0.438159	0.433516	0.66464	0.822327
PRLH	0	NA	NA	NA	NA	NA
HLTF	6926.64	-0.285475	0.451424	-0.632388	0.527134	0.726677
FAM50A	19333	-0.516893	0.413193	-1.25097	0.210945	0.422957
FAM3A	4158.65	0.408791	0.472078	0.865938	0.386524	0.609479
CPSF1	8861.88	0.0880683	0.430792	0.204433	0.838015	0.921438
MYO3B	2.36577	1.62938	3.11185	0.523604	0.600554	NA
CYBRD1	294.667	0.84056	0.515635	1.63015	0.103071	0.267838
CDH19	0	NA	NA	NA	NA	NA
PDCD2	6860.35	-0.944091	0.462224	-2.0425	0.0411022	0.145149
SLC6A15	2301.38	0.139999	0.453395	0.308779	0.757489	0.877527
RDH11	3554.48	-0.544229	0.399857	-1.36106	0.173495	0.374852
PRKACA	3926.48	0.875357	0.436845	2.00382	0.0450899	0.15441
ADGRL1	4077.09	-0.328617	0.427067	-0.769474	0.441612	0.657935
SPP2	0	NA	NA	NA	NA	NA
ACTN1	2971.63	0.850876	0.420009	2.02585	0.0427801	0.14897
ZFYVE26	996.515	0.878721	0.427216	2.05685	0.0397003	0.141698
RPS6KA6	292.316	0.927215	0.663584	1.39728	0.162328	0.359833
EPN2	1449.77	0.632939	0.415927	1.52175	0.128071	0.30953
MT-CO3	47226.7	3.43961	0.434392	7.91821	2.41e-15	7.81e-13
LIMS2	225.608	-0.869735	0.523962	-1.65992	0.0969308	0.257588
ASIC4	161.243	-1.50823	0.60046	-2.5118	0.0120118	0.0615687
SPEG	2312.7	-0.438435	0.406076	-1.07969	0.280282	0.504084
LNX1	55.5345	-1.9542	0.779193	-2.50798	0.0121425	0.0619784
ALDH3A2	3103.95	-0.6012	0.41499	-1.44871	0.147419	0.33869
TFRC	2878.72	0.446556	0.464223	0.961944	0.336078	0.563718
SREBF1	1038.29	0.332777	0.544173	0.611528	0.54085	0.737297
TRPC5	0	NA	NA	NA	NA	NA
AFF4	2939.88	-1.03801	0.504988	-2.05552	0.0398288	0.142101
UBE2D1	1219.93	0.123387	0.421672	0.292614	0.769817	0.885181
MPP5	957.192	1.05923	0.473962	2.23484	0.0254279	0.104089
RHOBTB1	878.065	-0.210512	0.423335	-0.49727	0.618998	0.792797
SMC1A	17637.5	-0.259444	0.542493	-0.478244	0.632477	0.801306
HSD17B10	9230.94	0.35937	0.49826	0.72125	0.470756	0.681794
MARK2	3785.38	-0.639918	0.402018	-1.59177	0.111437	0.281347
C1orf116	122.27	-3.5532	0.715055	-4.96913	6.73e-07	2.55e-05
CHFR	1161.92	-0.0303766	0.443775	-0.0684504	0.945427	0.97625
TRHDE	47.7801	1.65271	0.791788	2.08731	0.0368601	0.134208
P4HA2	2774.45	-0.0759668	0.446775	-0.170034	0.864984	0.935892
FCGR2B	2.83572	-0.419856	2.95381	-0.14214	0.886969	NA
NFATC3	1664.17	0.685061	0.410219	1.66999	0.0949218	0.254455
MAP2K6	387.231	3.43054	0.529534	6.47842	9.27e-11	1.15e-08
ACADVL	6765.59	0.642462	0.476329	1.34878	0.177409	0.379391
STK10	1247.59	0.375899	0.428046	0.878176	0.379848	0.603141
FBXW11	3997.29	-0.464255	0.42548	-1.09113	0.275215	0.49902
ACAP1	78.9739	0.570632	0.773084	0.738124	0.460439	0.67311
CHRNA4	497.348	-3.51077	0.4938	-7.10969	1.16e-12	2.23e-10
EVC	547.901	1.26711	0.558447	2.269	0.0232686	0.0979452
DERL2	1235.7	-0.55133	0.416414	-1.32399	0.185505	0.38971
SIDT1	19.6116	0.227558	1.1705	0.194411	0.845854	0.925895
NDE1	1476.33	-0.347597	0.450202	-0.772093	0.44006	0.656755
MRVI1	3.27332	-0.281829	2.70527	-0.104178	0.917028	NA
RASSF1	12829.4	-3.45279	0.444788	-7.76278	8.31e-15	2.39e-12
AP1M1	5625.22	-0.183012	0.398262	-0.459526	0.645856	0.809867
FAM57B	545.498	-3.4493	0.553531	-6.23144	4.62e-10	4.85e-08
XRCC1	3779.72	-0.58687	0.403543	-1.4543	0.145864	0.336643
PLEKHB1	326.854	3.42926	0.513135	6.68296	2.34e-11	3.37e-09
CYP2W1	7.12292	-2.10649	1.78857	-1.17775	0.238895	0.457176
DUSP5	583.196	-3.41982	0.495566	-6.90084	5.17e-12	8.54e-10
MOV10L1	0.231065	1.38614	4.99246	0.277648	0.781283	NA
PANX2	1487.31	-0.435336	0.456222	-0.954221	0.339972	0.567197
SELO	4107.77	-0.297733	0.460231	-0.646921	0.517683	0.719179
TP63	0.693196	2.90657	4.8616	0.597863	0.549932	NA
ALPK1	296.486	0.708211	0.60324	1.17401	0.24039	0.458836
LLGL2	1138.05	-0.175181	0.458778	-0.381842	0.702579	0.845931
PDE8A	1162.9	-0.193825	0.48449	-0.400059	0.689113	0.837357
ENPP2	162.506	3.41395	0.702557	4.85932	1.18e-06	4e-05
NLE1	2559.88	0.562586	0.519926	1.08205	0.27923	0.502751
PTX3	688.57	-3.41224	0.458842	-7.43664	1.03e-13	2.33e-11
SMARCE1	6302.56	0.323416	0.398076	0.812446	0.416536	0.637003
FNDC8	2.41515	-4.74001	3.79157	-1.25014	0.211247	NA
GSDMB	152.375	0.999761	0.609467	1.64038	0.100925	0.264104
KDM5A	3834.28	0.000437684	0.410735	0.00106561	0.99915	0.999812
ADAM11	1409.11	0.803962	0.46667	1.72276	0.0849313	0.237208
KIF26B	438.444	3.39785	0.487428	6.97098	3.15e-12	5.44e-10
FERMT2	2213.21	-0.151255	0.494496	-0.305876	0.759699	0.878756
ABCB11	0	NA	NA	NA	NA	NA
DHRS9	48.4504	-5.65291	1.3181	-4.28869	1.8e-05	0.000401411
CD5L	0	NA	NA	NA	NA	NA
PTGS2	59.4643	-0.242515	0.924598	-0.262292	0.793096	0.898574
IGF2BP2	3208.72	-0.0481962	0.429899	-0.11211	0.910736	0.95961
MAP3K13	807.151	-0.300607	0.444743	-0.675911	0.499097	0.705476
PLTP	772.2	3.38838	0.45281	7.48302	7.26e-14	1.73e-11
TBX21	60.2068	-3.02061	0.791672	-3.81547	0.000135922	0.00202455
VDAC1P1	6.23559	1.49107	1.8553	0.80368	0.421582	0.641109
FRY	74.4668	0.379022	0.936171	0.404864	0.685578	0.835155
PICALM	4029.65	-0.886332	0.446261	-1.98613	0.047019	0.159266
NSF	3871.99	0.263662	0.455943	0.578279	0.563076	0.753225
SPACA6	194.064	3.38336	0.668964	5.0576	4.25e-07	1.71e-05
CLASP1	1936.1	0.442685	0.543561	0.814417	0.415406	0.636223
MRPS34	13411.2	0.396939	0.469027	0.846303	0.397384	0.619732
NOTCH3	3718.13	0.81332	0.650906	1.24952	0.211475	0.423663
CLNS1A	4231.26	0.751284	0.408898	1.83734	0.0661601	0.200707
PPP2R2C	308.026	0.554429	0.573082	0.967451	0.333319	0.560742
SLC22A31	218.507	3.36695	0.539345	6.24265	4.3e-10	4.54e-08
RFPL3S	257.887	-3.40307	0.575613	-5.91209	3.38e-09	2.89e-07
CDHR2	11.4461	-1.448	1.5316	-0.945417	0.344446	0.571447
SNCB	268.094	0.587869	0.589085	0.997936	0.318311	0.546167
TSG101	2942.81	-1.06601	0.41334	-2.57901	0.00990831	0.0536059
NCBP3	2502.6	0.197554	0.413269	0.478029	0.63263	0.801424
ATP2A3	399.148	0.284659	0.540341	0.526814	0.598323	0.778771
SLC7A11	266.178	3.36661	0.536178	6.27891	3.41e-10	3.64e-08
MGLL	351.456	0.0223029	0.498919	0.0447024	0.964345	0.98472
NTN4	234.453	1.1738	0.507732	2.31185	0.020786	0.0904023
BCS1L	4269.54	0.343164	0.428543	0.800769	0.423265	0.642427
NUAK1	392.081	-0.128737	0.5166	-0.249201	0.803206	0.903779
DPP8	1533.1	-0.84272	0.482286	-1.74734	0.0805777	0.229398
TSPEAR-AS2	167.714	3.365	0.675106	4.9844	6.22e-07	2.4e-05
ZNF532	412.664	0.360312	0.55268	0.651935	0.514443	0.716615
SCARF1	12.5056	0.788625	1.35188	0.583354	0.559655	0.751665
LMAN1	3041.75	0.70374	0.499274	1.40952	0.15868	0.353976
HACD3	8933.46	-0.654457	0.429213	-1.52478	0.127313	0.308637
IPCEF1	21.7283	1.21073	1.17627	1.0293	0.303341	0.529735
ZZEF1	3083.37	-0.836538	0.474115	-1.76442	0.0776614	0.223404
NOX3	0	NA	NA	NA	NA	NA
ENO1	112965	-0.136863	0.449741	-0.304316	0.760887	0.879381
SLC12A1	0.517694	-2.50031	4.89228	-0.511073	0.6093	NA
MYDGF	13199.8	-1.05352	0.456583	-2.30739	0.0210329	0.0912673
ANO8	656.894	0.889662	0.501399	1.77436	0.0760036	0.220639
TUBE1	808.697	-0.242093	0.425467	-0.569006	0.569352	0.757573
BDKRB2	132.487	-3.37976	0.603657	-5.59881	2.16e-08	1.44e-06
TXK	3.53301	-0.272704	2.65879	-0.102567	0.918306	NA
WSCD2	0.7959	3.09341	4.85233	0.63751	0.523793	NA
KCNQ2	1365.85	0.316466	0.512618	0.617353	0.537002	0.734369
TACR2	6.75569	-3.69508	2.10657	-1.75407	0.0794183	0.227049
ACTR6	2392.47	-0.609543	0.409019	-1.49026	0.136157	0.322106
TIPIN	1812.05	-0.343578	0.43909	-0.782477	0.433934	0.651141
SRI	3921.42	0.466665	0.411313	1.13458	0.256553	0.477295
EIF4G3	3882.04	0.210583	0.416514	0.505585	0.613148	0.788837
NUP37	2599.69	-0.473606	0.412707	-1.14756	0.251151	0.471146
SH2D5	451.352	3.34385	0.469455	7.12282	1.06e-12	2.05e-10
GTSE1	5816.4	-0.760602	0.406273	-1.87215	0.0611864	0.190204
FSTL3	7746.88	-3.37617	0.443306	-7.61588	2.62e-14	6.55e-12
TTC38	3172.2	-0.412393	0.412209	-1.00045	0.317094	0.545205
ACAT1	5191.8	0.542344	0.407649	1.33042	0.183381	0.387239
CIRBP-AS1	125.017	3.32589	0.657169	5.06093	4.17e-07	1.69e-05
CELSR1	1329.57	0.760074	0.433009	1.75533	0.0792025	0.226569
WNT8B	12.1171	-0.168284	1.43549	-0.117231	0.906677	0.95752
ZNF638	6889.96	0.160274	0.459248	0.348992	0.727096	0.859669
SLC25A40	524.547	-0.28633	0.526466	-0.543871	0.58653	0.769599
TIMM21	1295.58	-0.64043	0.416356	-1.53818	0.124005	0.303442
ADD2	2175.41	1.09849	0.505273	2.17405	0.0297014	0.115222
FGF4	0	NA	NA	NA	NA	NA
RASAL2	523.401	0.659766	0.552929	1.19322	0.232783	0.449393
VPS9D1	390.874	-0.693464	0.458352	-1.51295	0.130293	0.312946
ZNF37A	930.039	1.02844	0.4284	2.40066	0.0163654	0.0770665
MARK3	7479.77	-0.795854	0.413506	-1.92465	0.0542731	0.17516
SLC25A3	25850	0.315331	0.401812	0.784773	0.432587	0.650305
FNDC3B	901.234	0.060134	0.555267	0.108297	0.91376	0.961038
CCM2L	117.413	-3.37048	0.61772	-5.45633	4.86e-08	2.82e-06
CACNG5	1.3839	-0.966925	3.87494	-0.249533	0.802949	NA
CACNG4	174.602	-0.917888	0.537289	-1.70837	0.0875683	0.241799
FRYL	518.206	0.847565	0.486438	1.74239	0.08144	0.230953
TMEM131	1719.43	0.741554	0.463562	1.59969	0.109668	0.278589
KLF6	9185.58	-3.33626	0.42806	-7.79391	6.5e-15	1.9e-12
ACTB	68901.6	0.755757	0.400785	1.8857	0.059336	0.186373
MOCOS	549.677	-0.329667	0.570879	-0.577473	0.56362	0.753433
PLD1	223.68	0.174765	0.52517	0.332778	0.739302	0.866813
ATP12A	11.0266	-2.37442	1.57837	-1.50435	0.132491	0.316414
UAP1L1	6601.59	-3.33507	0.600306	-5.55562	2.77e-08	1.81e-06
DLG1	1183.56	-0.202159	0.493153	-0.409932	0.681856	0.833024
RAB7A	11954.5	-0.190265	0.411514	-0.462353	0.643828	0.808604
BCAP29	1322.9	0.321532	0.431857	0.744534	0.456554	0.670297
SEC31B	601.398	1.36357	0.609426	2.23746	0.0252564	0.103619
SART3	6798.55	-0.360416	0.403273	-0.893726	0.371468	0.59554
ARHGAP15	0.231065	1.38614	4.99246	0.277648	0.781283	NA
TUBA3D	2.75993	-1.53832	2.87677	-0.534736	0.592832	NA
PAX2	202.993	0.516981	0.512686	1.00838	0.313273	0.541248
PLXDC2	380.966	3.31462	0.514947	6.43682	1.22e-10	1.48e-08
KIFAP3	2071.49	-0.633282	0.417121	-1.51822	0.128958	0.311106
MKRN2	3841.85	-0.613151	0.432514	-1.41764	0.156295	0.350672
MCM6	16702.2	-0.468054	0.397837	-1.1765	0.239396	0.457835
REXO2	3554.44	0.393694	0.420432	0.936404	0.349065	0.575945
RBM7	983.163	-0.0363418	0.43285	-0.0839593	0.933089	0.969829
RBMS2	584.668	0.792788	0.490377	1.61669	0.105945	0.272624
BAZ2A	7826.81	0.165166	0.411133	0.401735	0.687879	0.836672
PTPN23	2110	-0.445288	0.470673	-0.946068	0.344114	0.571199
MLH1	0	NA	NA	NA	NA	NA
UNG	6269.82	0.378926	0.42516	0.891254	0.372793	0.596933
FMO4	62.6015	2.2039	0.799	2.75832	0.00580992	0.0367343
KLHL20	619.03	-0.0265791	0.477654	-0.0556451	0.955625	0.981119
RGS11	19.3751	-0.175782	1.15591	-0.152072	0.87913	0.943624
SLC46A1	589.429	0.815811	0.520944	1.56602	0.117343	0.291684
PLXNA2	338.542	0.375163	0.517375	0.725128	0.468374	0.679898
SPAG5	5419.99	-0.293134	0.446541	-0.656455	0.511532	0.714463
ANKRD13A	2160.33	-0.563189	0.427114	-1.31859	0.187306	0.391873
TPD52	2141.69	0.422201	0.430722	0.980218	0.326979	0.554316
ACACB	802.429	0.849988	0.503999	1.68649	0.091702	0.249002
CDKN1A	7624.59	-3.31851	0.430054	-7.71651	1.2e-14	3.29e-12
MT-ATP8	2193.3	3.31093	0.42101	7.86427	3.71e-15	1.12e-12
GPATCH1	1496.77	-0.873932	0.416435	-2.0986	0.0358519	0.131876
ICAM3	163.787	-0.528256	0.551489	-0.957871	0.338128	0.565626
NT5C2	2485.99	-0.619509	0.4147	-1.49387	0.135208	0.3207
MCAM	2000.49	-1.04521	0.428799	-2.43752	0.0147883	0.0717632
IDUA	167.206	3.30347	0.566014	5.83637	5.33e-09	4.37e-07
MT-CO2	45934.8	3.29332	0.417281	7.89232	2.97e-15	9.24e-13
STMND1	248.666	-3.28607	0.610056	-5.3865	7.18e-08	3.9e-06
RAP1GAP	925.265	-0.969049	0.43587	-2.22325	0.0261989	0.106147
XAB2	4877.23	0.452531	0.419251	1.07938	0.280418	0.504127
ARHGEF1	4757.16	-0.60512	0.41676	-1.45196	0.146512	0.33761
STXBP2	5093.49	-0.792055	0.434743	-1.82189	0.0684715	0.20559
MAP2K7	3865.17	-0.0392527	0.412751	-0.0951002	0.924235	0.965977
NMRK2	7.77106	-5.05598	2.22796	-2.26933	0.0232481	0.0979284
DGKD	2973.43	-0.481694	0.423249	-1.13809	0.255084	0.475306
CTTNBP2	354.184	0.0651524	0.656269	0.099277	0.920918	0.964564
ACTL6B	13.6085	1.76169	1.35597	1.29921	0.193872	0.400983
RARB	721.038	0.564504	0.505411	1.11692	0.264029	0.48641
TOP2B	8504.98	0.903411	0.413723	2.18361	0.0289908	0.113374
TM9SF3	6065.14	-0.55001	0.443533	-1.24007	0.214951	0.4281
SLC7A5P1	252.488	-3.27881	0.675479	-4.85406	1.21e-06	4.11e-05
STX3	5652.98	-3.27585	0.4698	-6.97285	3.11e-12	5.42e-10
PPP1R12B	658.66	0.335379	0.586815	0.571525	0.567644	0.756354
DNAJC10	3619.76	0.705099	0.48046	1.46755	0.142227	0.330945
GTF3C1	15143.6	0.172822	0.420644	0.410852	0.681181	0.832767
IL4R	806.333	-0.985893	0.525313	-1.87677	0.0605493	0.188717
USP33	5327.6	-0.709921	0.451553	-1.57217	0.11591	0.289334
PAK3	26.6555	-0.687375	1.10422	-0.622499	0.533614	0.731879
CAPN6	10.1198	6.76927	2.1342	3.1718	0.00151496	0.0132811
DCX	2.04744	3.15494	3.36601	0.937294	0.348608	NA
SNRPA	8649.62	0.143437	0.43553	0.329339	0.741899	0.868526
SPAG6	10.6227	-1.89721	1.48397	-1.27847	0.201083	0.410151
EXOSC5	4870.13	0.441752	0.43967	1.00474	0.315024	0.542775
DYNC1I2	5890.05	0.714012	0.453675	1.57384	0.115524	0.288483
APBB1IP	2.714	0.0690513	2.93934	0.0234921	0.981258	NA
LRCH4	2531.89	-0.307832	0.43546	-0.706914	0.47962	0.689744
FAM76B	786.052	-1.09448	0.534826	-2.04642	0.0407149	0.144299
TMEM79	1623.02	-3.25774	0.432694	-7.52897	5.11e-14	1.26e-11
TYR	0	NA	NA	NA	NA	NA
POLD3	1554.92	-0.433538	0.455422	-0.951948	0.341123	0.568244
GEM	855.395	-3.25266	0.634386	-5.12726	2.94e-07	1.25e-05
CAPZB	8975.14	-0.406196	0.440502	-0.922119	0.356466	0.583219
GPR137B	392.791	0.670842	0.541177	1.2396	0.215124	0.42831
NAALAD2	63.146	0.428929	0.809594	0.529807	0.596246	0.777871
JADE1	1970.91	0.399127	0.426259	0.936347	0.349094	0.575945
SLC25A43	131.353	0.126717	0.719696	0.176071	0.860238	0.933201
UBE2A	7270.3	-0.671791	0.435604	-1.54221	0.123023	0.301467
FGFR1	3808.66	-0.328131	0.404434	-0.811333	0.417174	0.637344
FKBP6	0.402524	-2.17916	4.91862	-0.443043	0.657734	NA
SMC1B	27.7258	-2.15975	0.979058	-2.20595	0.0273878	0.109012
FBLN1	4131.41	0.452118	0.422235	1.07077	0.284271	0.508361
NUDT8	403.928	3.26602	0.579332	5.63756	1.72e-08	1.21e-06
CST7	0	NA	NA	NA	NA	NA
MAP2	136.755	-0.351766	0.769341	-0.45723	0.647506	0.811025
PIAS2	530.36	0.601791	0.486487	1.23701	0.216082	0.429678
AMPH	727.303	1.1749	0.487667	2.40922	0.0159864	0.0759786
ARAF	1870.4	0.861196	0.46559	1.84969	0.0643585	0.197131
TAS1R3	133.385	-3.24683	0.590462	-5.49879	3.82e-08	2.37e-06
LAMP3	31.2479	1.57319	1.04544	1.50481	0.132372	0.316291
FAP	3.70383	5.31986	2.88586	1.84342	0.0652673	NA
NEBL	500.758	0.595779	0.492397	1.20996	0.226295	0.442168
ACER3	670.79	-0.679353	0.430048	-1.57971	0.114172	0.286048
UBE2K	3510.62	0.0121035	0.430989	0.028083	0.977596	0.990108
SLC25A25	8042.12	-3.24621	0.492336	-6.5935	4.3e-11	5.71e-09
N4BP2	411.139	-0.45929	0.522627	-0.878811	0.379504	0.603132
TIGAR	923.285	0.806322	0.469544	1.71725	0.0859342	0.238921
TULP3	1429.77	-0.594899	0.429948	-1.38365	0.166465	0.365465
ISG20	246.252	-3.23864	0.561368	-5.76919	7.97e-09	6.2e-07
ADCY2	4.14139	-3.85305	2.61397	-1.47402	0.140475	NA
PPP2R5C	7316.46	-0.913086	0.396735	-2.3015	0.0213634	0.092322
PMS2P1	120.665	0.932212	0.601506	1.5498	0.12119	0.298191
RBFOX1	0.462131	2.32458	4.89934	0.474468	0.635166	NA
GNB1	19218.5	-1.06795	0.415689	-2.5691	0.0101963	0.054697
HOXA9	6978.1	-0.887923	0.496727	-1.78755	0.073849	0.216001
EDN1	0.727851	2.97202	4.85821	0.611752	0.540702	NA
MLLT10	1867.76	-0.554131	0.441422	-1.25533	0.209358	0.421102
ZCWPW1	301.182	-0.372554	0.520989	-0.71509	0.474554	0.685414
RUNX1T1	259.69	3.25942	0.754646	4.31913	1.57e-05	0.000356547
FGF20	11.2133	-4.48219	1.77721	-2.52204	0.0116677	0.06026
P2RY10	0	NA	NA	NA	NA	NA
ITM2A	6.05246	3.55539	2.13138	1.66812	0.0952925	0.254981
NRDC	8446.68	0.126989	0.398425	0.318727	0.749934	0.872733
VDAC3	8097.38	0.966137	0.475514	2.03177	0.0421767	0.147626
PCM1	5596.25	-0.568299	0.415516	-1.36769	0.171408	0.372659
TNRC6C	869.8	0.494879	0.434817	1.13813	0.255065	0.475306
CBFA2T2	931.154	-0.239521	0.487789	-0.491034	0.623403	0.795034
BRINP1	0	NA	NA	NA	NA	NA
ITCH	2380.49	-0.893874	0.436636	-2.04718	0.0406401	0.14412
PKD2L2	9.30105	1.44229	1.64843	0.874948	0.381602	0.604596
TP53INP2	971.322	0.0492993	0.449116	0.10977	0.912592	0.960554
SDF4	10339.5	-0.118627	0.406576	-0.291771	0.770462	0.885643
MYH7B	32.7278	2.48206	0.921061	2.69478	0.00704346	0.0419912
BPIFB2	0	NA	NA	NA	NA	NA
IFRD1	14087.4	-3.23115	0.408108	-7.9174	2.43e-15	7.81e-13
BCAN	184.756	-3.22132	0.599303	-5.37511	7.65e-08	4.12e-06
LAMB1	3427.43	3.25694	0.439356	7.41298	1.23e-13	2.73e-11
CLUL1	55.9159	1.46823	0.827297	1.77473	0.0759429	0.220627
ROBO1	4647.24	3.25375	0.585123	5.56079	2.69e-08	1.76e-06
CDH17	2.52621	2.33179	3.39221	0.687396	0.491833	NA
THOC1	1854.71	-0.19228	0.436463	-0.440541	0.659545	0.819302
FAT3	242.987	3.25291	0.564623	5.76121	8.35e-09	6.43e-07
OSBPL6	1124.42	0.492965	0.452886	1.0885	0.276375	0.499884
SLC1A3	1391.49	0.496716	0.431222	1.15188	0.24937	0.468726
XRCC5	26430.7	-0.475968	0.404932	-1.17543	0.239824	0.45833
LXN	187.309	1.11062	0.566743	1.95966	0.0500355	0.165993
SP140	3.37474	-0.88926	2.68105	-0.331684	0.740128	NA
MKNK1	1059.81	0.354559	0.41855	0.847113	0.396932	0.619281
SYNDIG1	180.84	3.25088	0.63169	5.14632	2.66e-07	1.16e-05
REXO1	3836.53	-1.01104	0.438934	-2.30339	0.0212568	0.091966
SAR1A	5286.69	0.165555	0.401314	0.412533	0.679949	0.832324
CDC14A	461.534	-1.25655	0.512905	-2.44986	0.0142911	0.0699321
RAPGEF3	104.582	0.529239	0.72243	0.732581	0.463814	0.675809
CEACAM1	4.37186	-1.13927	2.42986	-0.468861	0.639169	NA
SENP1	1340.95	-0.167037	0.459245	-0.363721	0.716066	0.854067
DUSP13	7.82888	-4.49107	2.06238	-2.17761	0.0294347	0.114474
CIC	3900.65	-0.205731	0.402042	-0.511714	0.608851	0.78613
LIPE	363.421	0.414967	0.501045	0.828202	0.407556	0.629552
FDFT1	7804.28	0.0333077	0.399865	0.0832974	0.933615	0.97007
PAFAH1B3	4801.24	-0.256531	0.552516	-0.464296	0.642436	0.807802
OPHN1	222.033	1.10773	0.634678	1.74534	0.0809258	0.23001
AFM	0	NA	NA	NA	NA	NA
ISG15	2110.06	-3.14585	0.552786	-5.6909	1.26e-08	9.27e-07
SCGN	4.41425	-1.19886	2.38117	-0.503474	0.614631	NA
LRRC16A	505.541	0.713876	0.448771	1.59074	0.111669	0.281632
PGM1	5493.78	-0.200218	0.401373	-0.498832	0.617898	0.792129
DDX1	15703.2	-0.130445	0.415419	-0.314009	0.753514	0.875117
C19orf38	411.242	-3.12149	0.51155	-6.10203	1.05e-09	1.03e-07
EPB41L2	6977.63	0.344235	0.457417	0.752564	0.451712	0.666556
RIMS1	13.8196	-0.582732	1.32058	-0.441269	0.659018	0.819129
RIPPLY2	181.135	-3.11816	0.590512	-5.28044	1.29e-07	6.35e-06
STX7	936.38	0.0819999	0.473904	0.173031	0.862627	0.9343
RABL2B	685.362	0.676661	0.434648	1.5568	0.119518	0.295084
KEAP1	7613.06	-0.191375	0.434376	-0.440574	0.659521	0.819302
DDX43	0	NA	NA	NA	NA	NA
DDIT3	4085.6	-3.11768	0.45777	-6.81057	9.72e-12	1.53e-09
DCT	27.1188	-0.531815	1.03631	-0.513179	0.607826	0.785482
SLC35C2	1651.27	0.793971	0.551254	1.4403	0.149782	0.342159
CRYBG3	609.064	1.29666	0.576542	2.24904	0.0245102	0.101402
EPHA6	71.7004	1.54336	0.676444	2.28158	0.022514	0.0958991
SCTR	2.55024	4.77741	3.35514	1.42391	0.154473	NA
PLA2G4C	784.692	-3.10541	0.562557	-5.52017	3.39e-08	2.14e-06
RIF1	3064.28	0.159276	0.511695	0.311271	0.755595	0.876141
RAB21	3628.87	-0.298288	0.457631	-0.651809	0.514524	0.716624
SLC4A4	97.5715	1.80491	0.620718	2.90778	0.00364006	0.0258822
SMARCA2	2586.28	0.08422	0.460598	0.182849	0.854916	0.930189
RDH8	1.38639	3.90353	4.72802	0.825616	0.409022	NA
SESN1	675.732	0.825846	0.483724	1.70727	0.0877726	0.242214
MID2	386.297	1.66506	0.733687	2.26945	0.0232412	0.097921
PIH1D3	1.87691	1.24028	3.47102	0.357325	0.720848	NA
COL5A3	34.144	0.225201	0.891227	0.252687	0.80051	0.902226
SRCAP	3054.35	1.13207	0.666775	1.69784	0.0895386	0.245495
PUM3	1329.19	1.06014	0.535298	1.98046	0.0476516	0.160893
CPB2	0	NA	NA	NA	NA	NA
CHRNA3	229.526	-1.27217	0.53804	-2.36445	0.0180567	0.0824966
KCNN2	133.765	-0.516388	0.557237	-0.926694	0.354086	0.580902
CNOT4	1160.62	-0.174345	0.466856	-0.373445	0.708817	0.850053
PSEN1	2040.4	-0.417198	0.440481	-0.947142	0.343567	0.570589
PTPRD	177.163	3.24175	0.784203	4.13381	3.57e-05	0.000696238
CLDND1	2639.84	-0.399795	0.444416	-0.899598	0.368334	0.592515
MOK	1430.28	-1.08455	0.47776	-2.27006	0.0232037	0.097828
HSP90AA1	147863	0.67704	0.497444	1.36104	0.173502	0.374852
RBL1	1359.95	-0.635309	0.492905	-1.28891	0.19743	0.404741
DLGAP4	1186.89	0.119493	0.446402	0.26768	0.788946	0.896012
IGSF9B	115.706	-0.538403	0.725479	-0.742134	0.458006	0.67162
CFHR2	0	NA	NA	NA	NA	NA
CROCCP3	83.9731	0.584998	0.838638	0.697556	0.485455	0.694875
TMBIM1	820.522	-3.10403	0.585192	-5.30429	1.13e-07	5.76e-06
AP4E1	702.33	-0.537261	0.460396	-1.16696	0.243229	0.46228
RSBN1	1242.81	-0.435783	0.419211	-1.03953	0.298558	0.524727
MAGI3	1018.05	0.0302959	0.437423	0.0692599	0.944783	0.975846
CXCL2	25.3754	1.40941	1.09037	1.2926	0.196149	0.403319
AFP	0.752484	-1.09567	4.88711	-0.224196	0.822605	NA
COL4A4	81.867	0.596048	0.761709	0.782514	0.433913	0.651141
TCF7	688.308	-0.368863	0.446931	-0.825323	0.409188	0.630741
C1orf162	136.794	-3.09879	0.627	-4.94225	7.72e-07	2.86e-05
CDH7	2.89323	2.6682	2.72789	0.978119	0.328015	NA
IMPG2	6.50785	-0.694123	1.77055	-0.392039	0.695029	0.841396
PCNP	8282.61	-0.629437	0.447873	-1.40539	0.159905	0.356135
EXD2	1677.05	-0.737421	0.432975	-1.70315	0.0885398	0.243635
BRSK1	4968.21	-3.0972	0.418384	-7.40275	1.33e-13	2.91e-11
MEF2C	981.883	0.489046	0.46991	1.04072	0.298005	0.524093
PTPRC	0.231065	1.38614	4.99246	0.277648	0.781283	NA
CACNA1S	0.924261	3.32004	4.84257	0.685595	0.492969	NA
PKP1	0.432364	0.0334415	4.97631	0.00672014	0.994638	NA
UBA5	4228.67	-0.501707	0.415995	-1.20604	0.227801	0.44397
STK17B	940.102	0.383773	0.453755	0.845772	0.39768	0.61999
CDC14B	2103.76	0.233316	0.412799	0.565205	0.571934	0.759763
ZNF510	264.911	0.70341	0.592485	1.18722	0.235141	0.452305
NUDT16	2387.71	3.24041	0.468511	6.91639	4.63e-12	7.79e-10
ZNF506	216.96	0.250135	0.593329	0.421579	0.673332	0.828146
JMJD4	4474.54	0.82397	0.566196	1.45527	0.145593	0.336227
WNT11	1355.29	-3.08846	0.547548	-5.64052	1.7e-08	1.19e-06
AACS	2529.99	-0.977686	0.429391	-2.27691	0.0227914	0.0967336
KIAA0141	1609.15	0.973903	0.436563	2.23084	0.0256917	0.104722
SLC13A1	0	NA	NA	NA	NA	NA
MT-ND1	29409.3	3.23022	0.443502	7.28344	3.25e-13	6.72e-11
PCDHB4	43.7409	0.773044	0.890045	0.868544	0.385097	0.608205
PCDHA6	0	NA	NA	NA	NA	NA
PCDHGA2	8.5042	1.47248	1.82849	0.805297	0.420649	0.640402
HSPB11	1182.76	0.766917	0.448934	1.7083	0.0875798	0.241799
PHLPP1	904.488	0.78054	0.435692	1.79149	0.073214	0.214672
ATP8B1	30.8614	2.29798	1.01971	2.25356	0.0242241	0.100613
IL12RB2	17.5522	0.0787769	1.54457	0.0510026	0.959323	0.98305
SMARCD3	4832.85	-0.501969	0.427087	-1.17533	0.239862	0.458357
WDR70	3406.55	-0.792164	0.45616	-1.73659	0.0824594	0.232561
FYB	0.992019	-3.44621	4.83976	-0.712062	0.476426	NA
MPP4	6.86641	-2.25138	1.97314	-1.14101	0.253865	0.474011
STRADB	1575.04	0.778598	0.445624	1.74721	0.0806009	0.229413
BZW1	11216.8	-0.505735	0.425689	-1.18804	0.234818	0.451824
PGR	7.12309	2.46503	2.00297	1.23069	0.218439	0.432869
C1QTNF3	29.5568	-1.13251	0.985709	-1.14893	0.250587	0.470525
ME2	1601	0.117733	0.489326	0.240603	0.809863	0.907522
C5orf22	1136.82	-0.241164	0.465265	-0.518337	0.604223	0.783291
CCNT2	1509.81	-0.366201	0.500358	-0.731877	0.464244	0.676227
FAM135A	542.075	0.0611049	0.45379	0.134655	0.892885	0.951296
COL19A1	24.8548	-1.54589	1.17573	-1.31483	0.188567	0.393749
RP11-465B22.3	278.635	-3.07858	0.599564	-5.1347	2.83e-07	1.21e-05
COBLL1	436.421	0.424311	0.512584	0.827789	0.40779	0.629687
DLG3	1450.34	0.596851	0.417786	1.42861	0.153118	0.346992
KCNK2	11.8799	-0.133109	1.75042	-0.0760442	0.939384	0.972896
SERTAD4	694.254	0.166353	0.453473	0.366842	0.713737	0.852249
TRAF5	401.64	1.28831	0.551417	2.33636	0.0194727	0.0869348
MRPL22	5612.86	-0.91545	0.486148	-1.88307	0.0596909	0.187023
GEMIN5	1940.13	0.89527	0.456376	1.96169	0.049798	0.165523
OPRK1	0.603786	-2.75348	4.87521	-0.564791	0.572216	NA
NFE2L1	7036.86	0.355229	0.456067	0.778896	0.436041	0.652859
SEMA5B	64.6598	-1.65636	0.748311	-2.21347	0.0268653	0.107722
SRGAP1	303.693	3.20175	0.741057	4.32052	1.56e-05	0.000355182
ITGB5	2382.1	0.0491436	0.409764	0.119931	0.904537	0.956428
ERC1	1667.55	0.668785	0.484803	1.3795	0.167741	0.366954
XPO1	10035.2	0.681456	0.431061	1.58088	0.113905	0.28563
LINC01587	0	NA	NA	NA	NA	NA
RNF13	1526.81	-0.738789	0.413887	-1.785	0.0742611	0.216806
TRPM3	10.0855	1.65184	1.61643	1.02191	0.306824	0.533921
PALB2	683.95	1.10615	0.442419	2.50023	0.0124113	0.0630549
DOPEY1	688.077	-0.0785107	0.524698	-0.14963	0.881056	0.944784
LYRM2	1945.94	0.000629079	0.423893	0.00148405	0.998816	0.999812
BCKDHB	482.937	0.421606	0.571146	0.738175	0.460408	0.67311
KAT6A	2615.95	0.413979	0.475257	0.871064	0.383719	0.606789
ZCCHC6	1030.65	-0.429223	0.447631	-0.958878	0.33762	0.565209
ULK2	256.174	-0.0592574	0.625896	-0.094676	0.924572	0.966042
GRHL2	1.7045	0.290452	3.57298	0.0812911	0.93521	NA
TNPO1	6221.41	0.0265586	0.396149	0.0670421	0.946548	0.97678
KIAA1549L	228.351	3.19711	0.523542	6.1067	1.02e-09	1.01e-07
P2RX5	45.4552	0.216578	0.849732	0.254878	0.798818	0.901663
ITGAE	803.82	0.204815	0.455874	0.44928	0.65323	0.814972
DIS3	7956.38	-0.871466	0.434345	-2.00639	0.0448145	0.153811
SLC3A2	42174	-3.01822	0.419846	-7.18888	6.53e-13	1.29e-10
TDRD3	341.534	1.21566	0.479067	2.53757	0.0111626	0.058365
AC000111.6	0	NA	NA	NA	NA	NA
TCAP	702.532	-3.01082	0.540692	-5.56847	2.57e-08	1.71e-06
PDS5B	926.996	0.499149	0.439335	1.13615	0.255896	0.476503
OXCT1	2365.69	-0.459876	0.458493	-1.00302	0.315853	0.543858
FZD4	505.998	3.18016	0.47076	6.75537	1.42e-11	2.15e-09
EPYC	0	NA	NA	NA	NA	NA
CYLD	1896.73	-0.665426	0.480094	-1.38603	0.165737	0.364374
SIAE	852.213	3.1725	0.534446	5.93605	2.92e-09	2.55e-07
ZNF324	1388.57	-0.323598	0.410342	-0.788604	0.430343	0.648312
ZNF671	0.619395	-0.53363	4.92454	-0.108361	0.913709	NA
RAB32	4340.84	-2.99263	0.402179	-7.44104	9.99e-14	2.29e-11
ZNF586	293.597	-0.757567	0.51302	-1.47668	0.139761	0.327452
ZNF446	1081.47	-0.215035	0.423157	-0.508168	0.611336	0.787624
ZNF264	910.925	-0.695101	0.427895	-1.62447	0.104276	0.269983
RPS5	52842.3	0.572365	0.497033	1.15156	0.249501	0.468856
SLITRK5	871.25	3.16462	0.451712	7.00583	2.46e-12	4.36e-10
IFITM10	415.049	-2.98646	0.572254	-5.21877	1.8e-07	8.36e-06
CHMP2B	3924.31	-1.03182	0.418426	-2.46595	0.0136649	0.0677577
SMAP2	2874.51	-0.591661	0.407094	-1.45338	0.146119	0.336989
PTHLH	170.833	-2.98553	0.566167	-5.27323	1.34e-07	6.58e-06
ZMPSTE24	2528.22	-0.0827716	0.409234	-0.20226	0.839714	0.922307
STARD7	11903.4	0.169002	0.394722	0.428153	0.66854	0.824814
NOA1	1910.8	-0.336643	0.405499	-0.830193	0.40643	0.628693
REST	1211.32	0.9823	0.433058	2.26829	0.0233117	0.0980662
HAL	17.6881	-0.90995	1.16162	-0.783347	0.433423	0.650894
SSH1	781.08	1.21089	0.542522	2.23196	0.0256175	0.104527
GSTP1	14147	0.941528	0.465633	2.02204	0.0431721	0.149882
HAGHL	1200.5	3.1493	0.494239	6.37201	1.87e-10	2.15e-08
FAM234B	1417.03	-0.0754257	0.421292	-0.179034	0.857911	0.931923
SLCO1A2	3.97238	-0.268462	2.64342	-0.101558	0.919107	NA
WBP11	9120.6	-0.553192	0.433543	-1.27598	0.201963	0.411284
EIF3I	20080.2	-0.335766	0.420381	-0.798719	0.424453	0.643144
GLMP	1097.63	3.14716	0.435362	7.22883	4.87e-13	9.85e-11
COL16A1	32.4862	0.72214	0.949513	0.760538	0.446933	0.662499
TXLNA	6871.64	0.507776	0.419063	1.21169	0.22563	0.441412
APOB	0.466574	0.132306	4.96948	0.0266236	0.97876	NA
NCOA1	1186.73	0.84465	0.467945	1.80502	0.0710716	0.210436
AGBL5	5322.22	0.224134	0.413854	0.541578	0.588109	0.771029
TAP2	711.451	3.14634	0.460214	6.83669	8.1e-12	1.29e-09
KIF3C	1213.69	0.642356	0.510149	1.25916	0.207974	0.419195
RAB10	6991.78	-0.585073	0.429677	-1.36166	0.173306	0.374651
GCKR	0.896892	0.844735	4.85733	0.173909	0.861937	NA
HADHA	18164.7	-0.173262	0.429932	-0.402999	0.686949	0.835991
MAPRE3	1477.44	-0.767136	0.42034	-1.82504	0.0679953	0.204805
CAD	7207.82	0.401007	0.407101	0.985031	0.324609	0.552131
CD59	3215.04	0.936113	0.400799	2.33562	0.0195111	0.0870487
CD82	275.165	0.778125	0.490986	1.58482	0.113007	0.284139
BCORL1	1827.84	1.02564	0.503934	2.03527	0.0418238	0.146932
B3GALT1	121.304	3.14488	0.648796	4.84725	1.25e-06	4.23e-05
NHLH1	109.425	-2.96962	0.64088	-4.63366	3.59e-06	0.00010393
FCN1	0	NA	NA	NA	NA	NA
MYNN	1144.1	-1.04507	0.42948	-2.43333	0.0149605	0.072406
MECOM	1002.4	0.457399	0.430705	1.06198	0.288246	0.513295
SCAMP1	1840.6	0.741074	0.430109	1.72299	0.0848904	0.237186
PREP	2074.71	0.983646	0.428978	2.293	0.0218482	0.0937989
INO80B-WBP1	163.354	-2.96689	0.613609	-4.83515	1.33e-06	4.42e-05
SEH1L	1161.49	-0.0338831	0.437418	-0.0774617	0.938256	0.972295
WDR47	924.748	-0.735789	0.468124	-1.57178	0.116001	0.289409
WDFY1	1868.44	-0.611128	0.547965	-1.11527	0.264735	0.48694
KIFC3	2022.22	-2.96628	0.467725	-6.34194	2.27e-10	2.51e-08
SLC25A24	1976.94	-0.450355	0.495353	-0.909161	0.363265	0.588606
MAP3K4	1513.73	0.464896	0.411616	1.12944	0.258712	0.480137
SPATA2L	6828.88	-2.96479	0.466429	-6.35635	2.07e-10	2.35e-08
IGSF9	77.4082	0.924874	0.715001	1.29353	0.195829	0.403036
TCTE1	245.382	-2.93504	0.516515	-5.68238	1.33e-08	9.71e-07
FILIP1L	374.63	-2.93473	0.487215	-6.02348	1.71e-09	1.58e-07
AKR1B1	12448.8	-0.0270795	0.424678	-0.0637647	0.949158	0.977973
CPNE3	2601.22	0.960618	0.503507	1.90785	0.0564101	0.179948
RRN3	5141.03	-1.05213	0.437268	-2.40615	0.0161215	0.0762771
CTTN	11832.8	-0.248841	0.401236	-0.620185	0.535136	0.733083
CRABP2	2369.67	-2.93065	0.548095	-5.34697	8.94e-08	4.7e-06
MTIF2	3820.47	-0.22603	0.399299	-0.566067	0.571348	0.759268
DDHD2	2094.22	-0.87648	0.420548	-2.08414	0.0371475	0.134892
RCAN1	4524.3	-2.91622	0.405871	-7.18509	6.72e-13	1.32e-10
EPS15	1470.77	0.965334	0.477102	2.02333	0.0430394	0.149572
IQCH	458.208	-2.91565	0.558318	-5.2222	1.77e-07	8.26e-06
MGST2	430.053	0.497409	0.45581	1.09126	0.275157	0.498963
CHERP	8537	-0.117103	0.398603	-0.293782	0.768924	0.88485
ATG16L1	1877.69	-0.506694	0.460496	-1.10032	0.271191	0.494443
USP40	1283.66	0.158182	0.435522	0.363201	0.716455	0.854365
POMGNT1	2100.22	0.271266	0.412882	0.657006	0.511177	0.714463
KCTD12	2431.53	3.14309	0.46167	6.80809	9.89e-12	1.54e-09
MAST2	2444.05	-0.0112946	0.470498	-0.0240056	0.980848	0.992243
DNAJA1	30688.6	-0.159299	0.408068	-0.390373	0.696261	0.841909
B4GALT1	1875.71	-0.0191043	0.419472	-0.0455437	0.963674	0.984344
CHMP5	7033.72	-0.669929	0.429158	-1.56103	0.118516	0.293717
NFX1	3355.97	0.11211	0.429108	0.261262	0.79389	0.899099
AQP6	23.2191	0.823485	1.03237	0.797668	0.425063	0.643723
DIMT1	2245.51	-0.390936	0.433673	-0.901454	0.367347	0.591843
IPO11	2595.54	0.0694414	0.437296	0.158797	0.873829	0.941146
FOLH1	22.2181	2.72957	1.34589	2.02808	0.0425522	0.148503
EIF2AK1	5445.44	0.0163113	0.435485	0.0374554	0.970122	0.98722
NME8	0	NA	NA	NA	NA	NA
EPDR1	859.557	0.164387	0.688131	0.23889	0.811191	0.908033
SNX10	481.383	-0.851696	0.537998	-1.58308	0.113402	0.284757
SEPHS1	5514.29	0.3155	0.399672	0.789397	0.42988	0.647871
MRPL28	9940.29	0.508095	0.464219	1.09452	0.273729	0.497322
LRRC3	490.454	3.13317	0.513887	6.09701	1.08e-09	1.06e-07
OSER1-AS1	622.995	-2.89462	0.458728	-6.3101	2.79e-10	3.01e-08
CEACAM6	0.496313	2.41737	4.89227	0.49412	0.621222	NA
FAT2	2.17937	1.96911	3.19122	0.617038	0.53721	NA
RBM22	5607.93	-0.574237	0.403039	-1.42477	0.154224	0.348234
TMED2	8002.66	-0.842334	0.435098	-1.93596	0.0528721	0.172011
ERO1B	1154.19	0.0606774	0.504028	0.120385	0.904178	0.956411
ZFAND6	2151.65	-0.286191	0.420352	-0.680836	0.495975	0.702894
HSD17B2	1.23674	-2.06687	4.53818	-0.455439	0.648793	NA
TXLNG	2689.57	-0.0393829	0.416826	-0.0944828	0.924726	0.966042
PPEF1	8.1205	-3.23278	1.99901	-1.61719	0.105837	0.272484
LAT2	68.8287	-0.817855	0.76398	-1.07052	0.284386	0.508518
HUWE1	9298.64	0.268058	0.502237	0.533728	0.59353	0.775407
ZW10	1940.87	-0.399889	0.411321	-0.972205	0.330948	0.558119
ALG9	542.557	0.763794	0.439574	1.73758	0.0822855	0.232277
MYBPC2	13.1657	0.0839873	1.30097	0.0645576	0.948526	0.97764
NOX4	0.402524	-2.17916	4.91862	-0.443043	0.657734	NA
ACOX3	292.382	0.0121231	0.515046	0.0235379	0.981221	0.992477
MTMR2	2162.02	-0.246056	0.461913	-0.532689	0.594249	0.776027
SCRT1	126.267	-2.88936	0.661702	-4.36656	1.26e-05	0.000301149
HSD17B14	642.423	-0.677092	0.501452	-1.35026	0.176932	0.378903
CD14	122.668	-2.87228	0.592878	-4.84463	1.27e-06	4.27e-05
SOCS2-AS1	193.041	-2.87068	0.632448	-4.53901	5.65e-06	0.000153898
FTL	41057.5	-0.968008	0.451913	-2.14202	0.0321918	0.122001
SRRT	22889.1	-0.388948	0.414797	-0.937683	0.348407	0.575361
ERAP2	344.028	3.12293	0.576057	5.42122	5.92e-08	3.32e-06
NLK	376.947	0.520059	0.534479	0.973019	0.330544	0.557741
PIGS	4277.68	0.428626	0.453121	0.945942	0.344178	0.571256
ADAMTS2	266.972	0.951209	0.745577	1.2758	0.202025	0.411322
TMPRSS11E	0	NA	NA	NA	NA	NA
ATXN7L3	4063.48	0.271126	0.430065	0.63043	0.528413	0.727852
CEACAM19	712.681	-2.86285	0.519592	-5.5098	3.59e-08	2.24e-06
PSMC5	9817.84	0.678988	0.425339	1.59634	0.110412	0.27975
UIMC1	3500.25	-0.905173	0.404391	-2.23836	0.0251975	0.10346
CETP	0.201262	-1.3829	4.98135	-0.277615	0.781308	NA
MMP2	178.401	0.570127	0.551394	1.03397	0.301148	0.527307
MT3	0.633222	-2.77249	4.87405	-0.568827	0.569474	NA
LPCAT2	326.573	0.86587	0.607738	1.42474	0.154232	0.348234
GNAO1	758.322	0.214275	0.471728	0.454234	0.64966	0.812621
OGFOD1	3074.76	-0.488405	0.515826	-0.946839	0.343721	0.570795
SH3BP2	765.203	0.951663	0.493022	1.93026	0.0535743	0.173641
NOP14	8834.81	-0.3303	0.416178	-0.793651	0.427398	0.645103
ADD1	11083	-0.712682	0.444703	-1.6026	0.109022	0.277572
L2HGDH	950.288	0.142881	0.437504	0.326583	0.743983	0.869735
TXNDC16	716.656	0.476724	0.553811	0.860806	0.389345	0.611943
C14orf166	3410.78	0.908557	0.416255	2.18269	0.0290584	0.113592
C14orf37	223.853	3.12071	0.597013	5.2272	1.72e-07	8.08e-06
GMCL1	1521.4	0.458732	0.483254	0.949256	0.34249	0.569449
TOR4A	735.678	-2.8628	0.523932	-5.46407	4.65e-08	2.73e-06
KLHL42	1745.31	-0.885772	0.432746	-2.04687	0.0406713	0.144189
GNAS	49968	-1.01203	0.487367	-2.07653	0.0378453	0.136695
DNM1L	4969.1	-0.00598309	0.414067	-0.0144496	0.988471	0.995332
PVT1	649.515	-2.8607	0.534159	-5.35552	8.53e-08	4.53e-06
ATHL1	2135.82	3.11667	0.540882	5.76219	8.3e-09	6.41e-07
POLR2J4	190.898	3.10388	0.537569	5.77392	7.74e-09	6.06e-07
TFAP2C	285.076	-0.14061	0.493016	-0.285203	0.775488	0.888048
ZFP36	554.157	-2.85089	0.446289	-6.38799	1.68e-10	1.96e-08
FOS	378.123	-2.84965	0.521503	-5.4643	4.65e-08	2.73e-06
UBE2D4	491.517	3.08857	0.514726	6.00043	1.97e-09	1.79e-07
AAMDC	995.938	1.03766	0.564475	1.83827	0.0660224	0.200433
SQSTM1	53785.1	-2.83987	0.412221	-6.88919	5.61e-12	9.19e-10
METTL2A	2384.13	-0.572263	0.404371	-1.41519	0.157012	0.351658
SULT2B1	121.153	-0.614758	0.579998	-1.05993	0.289176	0.514119
SLIT2	7561.71	3.08107	0.495801	6.21433	5.15e-10	5.35e-08
CNOT3	6787.29	-1.02154	0.440191	-2.32067	0.0203048	0.0890816
GP6	44.9948	-1.67005	0.895173	-1.86561	0.0620954	0.19215
PTPN4	395.444	1.1714	0.534537	2.19142	0.0284211	0.111812
DDX18	6214.18	0.82331	0.413027	1.99336	0.0462224	0.157247
KHSRP	23042.9	-0.152733	0.417182	-0.366105	0.714287	0.852533
GNA11	7347.63	-0.82154	0.400043	-2.05363	0.0400114	0.142574
ASAP3	416.667	-0.0941278	0.478604	-0.196672	0.844085	0.924732
EDEM2	1176.07	0.0707861	0.430028	0.164608	0.869252	0.938548
DNMT3B	984.208	0.439327	0.485197	0.90546	0.365222	0.590356
REM1	4.1249	-1.66695	2.31192	-0.721025	0.470894	NA
PILRA	208.086	-2.83827	0.562143	-5.04901	4.44e-07	1.78e-05
FER1L4	156.97	0.870844	0.570171	1.52734	0.126676	0.307525
AMOTL2	3417.22	-2.83427	0.400983	-7.0683	1.57e-12	2.89e-10
BTBD11	345.206	3.07388	0.482515	6.37053	1.88e-10	2.16e-08
SLC15A1	4.70935	1.8431	2.64767	0.696123	0.486352	NA
DOCK9	418.491	1.28167	0.568128	2.25595	0.024074	0.100222
NGFR	538.754	-2.82072	0.477172	-5.91133	3.39e-09	2.89e-07
TGDS	1379.72	-0.411788	0.418011	-0.985114	0.324568	0.552131
DOCK3	681.204	0.334355	0.523572	0.638604	0.523081	0.72394
C3orf18	467.244	-0.470754	0.487234	-0.966178	0.333955	0.561167
COQ9	3209.86	-0.514198	0.456329	-1.12682	0.259821	0.481536
TMEM40	0.462131	2.32458	4.89934	0.474468	0.635166	NA
KIF9	367.725	-0.0705607	0.484215	-0.145722	0.884141	0.946223
ARHGAP28	74.2838	1.43308	0.807586	1.77453	0.0759763	0.220639
CRLS1	2622.37	-0.491732	0.42541	-1.1559	0.247722	0.466666
DEFB127	0	NA	NA	NA	NA	NA
PPP1R13B	1377.78	-0.70579	0.433438	-1.62835	0.10345	0.268456
ATRN	1412.24	0.826346	0.450697	1.83348	0.0667307	0.202053
SMOX	754.731	-0.906444	0.443164	-2.04539	0.0408163	0.144497
SIGLEC1	8.62868	-1.24213	1.59698	-0.777803	0.436685	0.653566
FKBP1A	6252.2	0.680167	0.412498	1.6489	0.0991683	0.261196
NSFL1C	6337.1	-0.614675	0.421767	-1.45738	0.145012	0.33521
SKIDA1	242.852	3.0573	0.524005	5.8345	5.4e-09	4.4e-07
C20orf194	794.865	-1.03624	0.464032	-2.23313	0.0255405	0.104347
ZNF343	1092.33	-0.772391	0.487104	-1.58568	0.112812	0.283799
EBF4	1031.18	-0.491924	0.477554	-1.03009	0.302967	0.529294
CPXM1	4.9398	2.12363	2.65466	0.799962	0.423733	NA
MAVS	3909.24	1.0064	0.428248	2.35004	0.0187715	0.0849968
RP11-309L24.4	282.184	-2.80958	0.539858	-5.2043	1.95e-07	8.98e-06
F11	0.231065	1.38614	4.99246	0.277648	0.781283	NA
XRN2	5893.73	-0.421396	0.409424	-1.02924	0.303366	0.529735
KIZ	994.411	-0.0780378	0.417539	-0.1869	0.851739	0.92895
DYNLL1	10553.4	0.819969	0.427155	1.91961	0.0549076	0.176697
TESC	985.242	1.20097	0.50525	2.37699	0.0174548	0.0806383
SNX5	8794.45	-0.714972	0.432764	-1.65211	0.098513	0.260185
RPL6	103071	0.471996	0.487056	0.969079	0.332506	0.559703
SIRPG	0.231065	1.38614	4.99246	0.277648	0.781283	NA
MAPKAPK5	2941.6	-0.736218	0.426783	-1.72504	0.08452	0.236616
P2RX7	2.90406	4.97256	3.16068	1.57325	0.11566	NA
ESF1	3498.13	0.133671	0.440665	0.30334	0.761631	0.879895
RBBP9	546.057	1.20349	0.515659	2.33388	0.0196018	0.0873492
ANAPC5	12461.3	-0.178362	0.406601	-0.438667	0.660903	0.81997
SLC23A2	1564.77	0.203808	0.516333	0.394721	0.693049	0.839824
SLC8B1	743.9	1.01827	0.449033	2.26769	0.0233482	0.0981272
TMEM230	2546.96	0.454502	0.439476	1.03419	0.301047	0.527225
DZANK1	101.209	0.216157	0.61563	0.351114	0.725503	0.858956
KDM2B	2920.25	-0.275011	0.447215	-0.614942	0.538593	0.735011
CFAP61	19.9199	-1.595	1.25083	-1.27515	0.202256	0.411527
LHX5	0	NA	NA	NA	NA	NA
TASP1	405.461	-0.168261	0.536509	-0.313621	0.753809	0.875245
OAS1	0	NA	NA	NA	NA	NA
GCN1	11909.2	-0.167369	0.407761	-0.41046	0.681469	0.832833
RPLP0	131759	-0.129419	0.472621	-0.273832	0.784214	0.893137
PXN	3995.78	-0.39772	0.404294	-0.983741	0.325243	0.552715
FOXA3	126.604	-2.80286	0.606388	-4.62222	3.8e-06	0.000108184
RPH3A	0	NA	NA	NA	NA	NA
KIF16B	644.922	0.448647	0.466178	0.962394	0.335852	0.563389
TRMT6	2433.55	-0.4504	0.405559	-1.11056	0.266756	0.489237
CHGB	98.1912	0.243812	0.672134	0.362742	0.716797	0.85451
PEBP1	11922.1	0.454971	0.416745	1.09172	0.274954	0.498738
TBX5	0.5306	2.50576	4.88596	0.512849	0.608057	NA
BRAP	2874.1	-0.943127	0.414888	-2.27321	0.0230135	0.0973204
ERP29	8199.35	0.506041	0.544666	0.929085	0.352845	0.579879
NOS1	0.462131	2.32458	4.89934	0.474468	0.635166	NA
FUS	70230.5	-0.837691	0.475059	-1.76334	0.0778429	0.223825
IGBP1	3296.15	-0.585989	0.421429	-1.39048	0.164383	0.36257
FXYD5	1009.97	0.390388	0.41997	0.929561	0.352599	0.579613
ZNF302	2119.3	-0.72339	0.453418	-1.59541	0.11062	0.280107
GRAMD1A	3062.55	0.373354	0.449146	0.831253	0.405831	0.62801
FXYD3	1.80694	-4.30824	3.80404	-1.13255	0.257405	NA
HEPH	2.89407	3.9923	3.30527	1.20786	0.227102	NA
THAP9-AS1	6743.11	-2.78063	0.438729	-6.33793	2.33e-10	2.56e-08
CMTM1	19.8812	-1.60124	1.12748	-1.4202	0.15555	0.349784
KCNH4	45.5954	0.538949	0.806387	0.66835	0.50391	0.708591
GANAB	19889.2	0.0850576	0.416655	0.204144	0.838241	0.921438
GMIP	361.528	0.318149	0.483721	0.657711	0.510724	0.714314
RBM41	836.508	0.875493	0.529203	1.65436	0.0980539	0.259357
CHST1	158.521	-2.77248	0.561912	-4.93402	8.06e-07	2.97e-05
LAG3	18.1783	-0.524681	1.25544	-0.417926	0.676001	0.829818
MLF2	16853.9	-0.562777	0.403893	-1.39338	0.163504	0.361429
CYBA	5841.59	3.0551	0.544005	5.61595	1.95e-08	1.33e-06
DDX24	10935.7	0.47435	0.438921	1.08072	0.279822	0.503627
ZBTB25	192.553	-0.0776845	0.586518	-0.13245	0.894628	0.95191
NECAP1	1548.78	-0.338683	0.491402	-0.689217	0.490687	0.698506
ARHGAP4	319.635	0.667108	0.50835	1.3123	0.189419	0.394877
ANKRD24	295.41	0.225947	0.507266	0.44542	0.656016	0.817
DHX32	1496.15	0.0724925	0.450419	0.160945	0.872137	0.94031
RCOR1	1453.89	0.364538	0.437754	0.832746	0.404988	0.627114
GPATCH2L	847.803	0.341585	0.516178	0.661759	0.508126	0.712201
LTBP4	4472.33	-0.309965	0.428487	-0.723394	0.469438	0.680871
BLVRB	5244.56	-1.05868	0.451952	-2.34245	0.0191574	0.0860975
SLC9A1	896.656	0.0934202	0.437338	0.213611	0.83085	0.917823
SPTLC1	2333.3	-0.261767	0.416048	-0.629176	0.529234	0.728443
PAPOLA	10493.8	-0.462587	0.416149	-1.11159	0.266315	0.488711
CCNK	2902.37	0.226198	0.4123	0.548625	0.583263	0.76764
GUCA1B	165.249	-2.77242	0.712246	-3.8925	9.92e-05	0.00158727
RGS1	0.2653	1.48683	4.98568	0.298221	0.765534	NA
YPEL3	1316.63	-0.0415959	0.509873	-0.0815808	0.93498	0.970814
MRPS33	4724.78	0.373293	0.462302	0.807466	0.419398	0.639272
NDUFB2	6995.22	0.611987	0.523087	1.16995	0.24202	0.460998
NUDC	21861.9	-0.395721	0.456951	-0.866004	0.386488	0.609479
DLL4	142.822	-2.77155	0.724059	-3.8278	0.000129292	0.00194471
ICAM1	15.4777	-1.40852	1.47291	-0.956284	0.338929	0.566301
AC004980.7	585.202	-2.77012	0.460611	-6.01401	1.81e-09	1.65e-07
IRAK3	29.3515	-2.45836	1.04848	-2.34469	0.019043	0.0857452
LYZ	2.30337	-4.64868	3.47425	-1.33804	0.180884	NA
SI	0.231065	1.38614	4.99246	0.277648	0.781283	NA
MUL1	3671.97	-0.965698	0.401195	-2.40706	0.0160817	0.0761819
CTSA	1350.36	3.03606	0.442606	6.85951	6.91e-12	1.12e-09
PDCD7	1973.01	-0.785117	0.425692	-1.84433	0.0651351	0.198805
SPG21	1397.48	0.990259	0.448611	2.20739	0.0272869	0.108793
FETUB	0	NA	NA	NA	NA	NA
DNAJB11	3451.13	0.0432912	0.437736	0.0988979	0.921219	0.964798
IL6R	660.828	-2.76443	0.510348	-5.41676	6.07e-08	3.37e-06
THPO	8.94015	0.554638	1.67126	0.331868	0.739989	0.867199
CHRD	233.594	-0.0831073	0.529681	-0.156901	0.875323	0.941612
FLT3LG	67.8327	-0.364696	0.795976	-0.458174	0.646827	0.81058
RAB11FIP3	3477.5	-0.147071	0.412613	-0.356439	0.721512	0.857084
GNPTG	1366.52	0.761561	0.479037	1.58977	0.111886	0.282029
ZNF268	1270.04	0.0265812	0.455319	0.0583794	0.953446	0.980185
GOLGA3	3319.69	0.672581	0.417943	1.60926	0.107559	0.275025
PABPC4	7008.24	0.0848604	0.414848	0.204558	0.837917	0.921399
CD209	0	NA	NA	NA	NA	NA
CERS4	551.375	0.167669	0.47593	0.352298	0.724615	0.858551
MCOLN1	708.886	0.455546	0.429076	1.06169	0.288376	0.51343
USP48	4134.82	-0.360416	0.39891	-0.9035	0.36626	0.590923
EFNB1	1052.39	0.980518	0.439372	2.23163	0.0256392	0.104593
PDPR	1372.5	0.842946	0.535431	1.57433	0.115411	0.288239
AARS	12698.4	0.896845	0.406	2.20898	0.0271762	0.108579
SLC25A6	8330.68	3.03532	0.432171	7.02343	2.16e-12	3.92e-10
KIF4A	6805.15	-0.464567	0.41406	-1.12198	0.261871	0.483779
TNRC6A	2059.13	0.849596	0.517307	1.64234	0.100519	0.263445
PLEKHG2	1168.93	1.22903	0.550015	2.23454	0.0254473	0.10414
DLL3	436.754	-0.395081	0.476638	-0.82889	0.407167	0.629174
NAT14	8395.64	-0.649917	0.449629	-1.44545	0.148331	0.339947
PITPNM2	351.422	-0.611818	0.504189	-1.21347	0.22495	0.440626
EXOC1	1876.11	-0.568248	0.415465	-1.36774	0.171393	0.372659
RBM27	1254.39	-0.0261938	0.415163	-0.0630928	0.949693	0.978471
POU4F3	5.71777	-1.40184	2.07067	-0.677	0.498406	0.705024
OSBPL8	2632.7	-0.412905	0.565241	-0.730494	0.465088	0.676887
DTX2	1068.21	-0.526521	0.491694	-1.07083	0.284245	0.508361
NLRC4	96.8802	-1.01838	0.635782	-1.60178	0.109204	0.277849
PUS7	1116.94	1.06829	0.525564	2.03266	0.042087	0.147432
LAMB4	3.1381	-2.0716	2.77015	-0.747831	0.454562	NA
SLC25A6	8330.54	3.03471	0.432205	7.02146	2.2e-12	3.94e-10
MT-ND4L	1471.43	3.02958	0.46495	6.51592	7.22e-11	9.34e-09
SLC26A4	46.2587	-1.235	0.842324	-1.46618	0.1426	0.331489
SLC26A3	0	NA	NA	NA	NA	NA
DLD	4647.63	0.957274	0.409758	2.33619	0.0194811	0.0869354
WDR7	526.192	-0.188968	0.632148	-0.29893	0.764993	0.881981
TXNL1	2558.5	-0.762957	0.408001	-1.86999	0.0614853	0.190963
IL5RA	9.84176	-2.23464	1.66804	-1.33968	0.18035	0.382859
CTA-390C10.10	105.869	3.02481	0.674708	4.48313	7.36e-06	0.000191768
RPRML	121.182	3.02334	0.692596	4.36523	1.27e-05	0.000302447
ITGA6	938.695	-0.192076	0.44283	-0.433747	0.664472	0.822327
RAPGEF4	241.528	1.64444	0.634663	2.59104	0.00956864	0.0522276
AC013461.1	2120.8	-0.00669014	0.446753	-0.014975	0.988052	0.99527
SMPX	40.0474	-6.34517	1.33268	-4.76123	1.92e-06	6.18e-05
FH	3477.33	0.29585	0.411766	0.718492	0.472454	0.683265
SEL1L3	403.782	0.939275	0.566446	1.65819	0.0972793	0.258189
TF	77.8676	-1.6796	0.809341	-2.07527	0.0379615	0.137036
CDV3	9689.82	-0.193374	0.416752	-0.464002	0.642646	0.807965
MYO15A	31.7153	1.47785	1.09697	1.34721	0.177912	0.379768
ALKBH5	5212.48	-0.26743	0.452457	-0.591063	0.554478	0.74799
APOH	0	NA	NA	NA	NA	NA
NLRP1	1659.58	-0.435369	0.411815	-1.0572	0.290422	0.515491
PITPNM3	221.014	-0.887222	0.597354	-1.48525	0.137477	0.323937
SPAG7	1751.16	0.925242	0.441314	2.09656	0.0360322	0.132308
ORC6	3516.87	-0.679812	0.408631	-1.66363	0.0961858	0.256289
MAPK15	218.489	3.01114	0.795492	3.78526	0.000153548	0.00222944
SLC17A6	0	NA	NA	NA	NA	NA
CPA1	1.03155	-1.73013	4.84851	-0.356838	0.721213	NA
DUSP1	4462.28	-2.75856	0.41939	-6.57755	4.78e-11	6.31e-09
ESR1	3.3074	3.81521	2.82746	1.34934	0.177227	NA
SPATA5L1	2314.98	-2.75215	0.424515	-6.48303	8.99e-11	1.13e-08
ANGPT2	5.21542	1.67993	2.04488	0.821531	0.411344	NA
TMEM101	2901.45	0.186413	0.441611	0.42212	0.672937	0.827822
CD200	5.65847	2.52841	2.25857	1.11947	0.262939	0.485044
ICOSLG	318.025	2.9956	0.522509	5.7331	9.86e-09	7.41e-07
CMA1	0	NA	NA	NA	NA	NA
SPRY1	409.56	2.99431	0.474159	6.31498	2.7e-10	2.95e-08
CTD-2545G14.6	216.18	-2.74983	0.554132	-4.9624	6.96e-07	2.62e-05
HAUS4	858.109	0.217366	0.437336	0.497023	0.619173	0.792885
JPH4	6.16393	-2.68335	2.14191	-1.25278	0.210285	0.422215
MYH7	2.21388	-4.6146	3.91768	-1.17789	0.23884	NA
CEBPE	0.402524	-2.17916	4.91862	-0.443043	0.657734	NA
SLC7A8	396.598	1.18729	0.47603	2.49414	0.0126263	0.0638231
OSGEP	1516.95	-0.0131183	0.441762	-0.0296955	0.97631	0.989631
SLC22A17	882.249	0.248618	0.430207	0.577902	0.56333	0.753373
RNF31	1836.69	-0.221026	0.409323	-0.53998	0.589211	0.771906
SCFD1	2495.79	-0.124545	0.409373	-0.304235	0.760949	0.879399
GLIS3	188.028	-2.7429	0.633653	-4.32871	1.5e-05	0.000344702
HECTD1	3248.65	-0.0566714	0.421743	-0.134374	0.893107	0.951372
HNRNPC	49603.6	0.11735	0.41837	0.280494	0.779099	0.889741
RPGRIP1	4.35586	-1.48011	2.271	-0.651742	0.514568	NA
SUPT16H	12424.1	0.205905	0.394742	0.52162	0.601935	0.781287
TOX4	5337.11	-0.969197	0.412828	-2.3477	0.0188895	0.0852104
UBE2QL1	1304.93	-2.74231	0.617872	-4.43831	9.07e-06	0.00022704
TGM1	139.271	-0.307714	0.571182	-0.538731	0.590073	0.772639
TINF2	1379.13	-0.483955	0.451909	-1.07091	0.284209	0.508346
DAZL	0	NA	NA	NA	NA	NA
TBL1Y	0	NA	NA	NA	NA	NA
GS1-72M22.1	111.663	2.98845	0.641129	4.66123	3.14e-06	9.25e-05
TRPM7	900.029	0.263354	0.506329	0.520125	0.602976	0.78221
TYRO3	2589.21	-0.942668	0.415524	-2.26862	0.0232912	0.0980013
WDR76	1471.86	-1.29782	0.499159	-2.60002	0.00932175	0.0513385
CAPN3	37.3528	-0.956017	0.91301	-1.0471	0.295051	0.520634
SNAP23	1511.59	0.557146	0.47327	1.17723	0.239105	0.457463
TBX15	18.6377	0.0680642	1.15268	0.0590486	0.952913	0.980142
PHGDH	40225.4	0.221642	0.531961	0.41665	0.676934	0.830267
COL9A3	265.141	-0.419198	0.558909	-0.750029	0.453237	0.667997
EZR	15529.2	-0.780482	0.414005	-1.8852	0.0594025	0.18652
MYL6	63643	-0.490102	0.550135	-0.890876	0.372996	0.597032
HSF4	237.177	2.98536	0.57174	5.22154	1.77e-07	8.27e-06
TEKT2	25.2441	-1.34571	1.0292	-1.30753	0.191031	0.397227
CLSPN	3165.63	0.566861	0.477248	1.18777	0.234924	0.451965
RFFL	577.905	-0.492661	0.605436	-0.813729	0.4158	0.636544
UNC13D	25.9846	3.4477	1.13652	3.03356	0.00241689	0.0190288
MFSD11	1191.59	0.0171058	0.456831	0.0374444	0.970131	0.98722
SOX9	325.744	2.98342	0.53597	5.56639	2.6e-08	1.72e-06
TGFB2	34.9189	0.876269	1.05583	0.829931	0.406578	0.628794
GPATCH2	1258.68	-0.942187	0.49408	-1.90695	0.0565267	0.180199
NUP50	4499.37	-0.709884	0.448806	-1.58172	0.113714	0.285314
CDC45	5389.39	-0.248189	0.407929	-0.608411	0.542915	0.739263
COMT	7292.26	-0.194947	0.41869	-0.465613	0.641493	0.807312
CECR1	2.56903	1.79668	2.99209	0.600477	0.548189	NA
FAM127C	971.738	2.9828	0.557546	5.34987	8.8e-08	4.66e-06
VNN3	0.462131	2.32458	4.89934	0.474468	0.635166	NA
[truncated: 56,038 more rows]

## Sheet: Top Upregulated Genes
geneName	baseMean	log2FoldChange	lfcSE	stat	pvalue	padj
RP11-473I1.9	192.608	23.2691	4.78502	4.86291	1.16e-06	3.95e-05
RP6-24A23.8	140.247	8.30702	1.9962	4.16142	3.16e-05	0.00063275
RP11-214O1.2	159.392	6.6158	0.819041	8.0775	6.61e-16	2.46e-13
RP5-966M1.6	107.747	5.61201	2.08055	2.69737	0.00698898	0.0417975
RP6-24A23.7	7043.27	5.57495	0.593521	9.39303	5.83e-21	5.04e-18
PCDH19	125.838	5.56147	0.693089	8.02418	1.02e-15	3.74e-13
IRS4	9103.45	5.42533	1.24343	4.36318	1.28e-05	0.000304531
AMOT	24777.2	5.31557	1.25813	4.22499	2.39e-05	0.000505182
LGALS3BP	1733.12	5.11521	0.468491	10.9185	9.4e-28	2.98e-24
PCDHB5	100.129	5.08202	0.757132	6.71219	1.92e-11	2.82e-09
HOXA13	3264.82	5.01319	0.456535	10.9809	4.72e-28	1.79e-24
SLC8A1	239.608	4.96354	0.644649	7.69961	1.36e-14	3.55e-12
LINC00473	3237	4.9558	0.46823	10.5841	3.53e-26	5.59e-23
RP6-24A23.6	322.73	4.93978	0.737115	6.70151	2.06e-11	3.02e-09
MYC	1084.14	4.91996	0.462177	10.6452	1.84e-26	3.17e-23
FAM84B	2250.69	4.8165	0.516055	9.33332	1.03e-20	8.48e-18
RP1-193H18.2	120.097	4.80847	0.723236	6.64855	2.96e-11	4.11e-09
RP13-895J2.3	347.213	4.64492	0.565146	8.21897	2.05e-16	8.87e-14
NRXN3	421.131	4.5502	0.587792	7.74117	9.85e-15	2.75e-12
IGFBP5	1257.23	4.47448	0.428377	10.4452	1.54e-25	2.25e-22
COL14A1	739.686	4.41695	0.592618	7.45329	9.1e-14	2.11e-11
CXCL12	961.468	4.40007	0.495834	8.87407	7.05e-19	4.19e-16
SMIM10L2B	330.232	4.39038	0.593303	7.3999	1.36e-13	2.94e-11
ST6GALNAC5	115.941	4.31281	0.828832	5.20348	1.96e-07	9e-06
MT-ND5	17347	4.30525	0.424336	10.1459	3.46e-24	3.87e-21
MT-ND6	15349.9	4.29047	0.476981	8.99504	2.36e-19	1.66e-16
HMGN5	7499.57	4.25752	0.53289	7.98949	1.36e-15	4.77e-13
SEMA3G	188.177	4.20725	0.607517	6.92532	4.35e-12	7.38e-10
RP11-1055B8.4	108.703	4.18447	0.721736	5.79779	6.72e-09	5.37e-07
VCAN	1822.7	4.12722	0.478322	8.62854	6.21e-18	3.28e-15
MATK	1834.3	4.10411	0.496978	8.25814	1.48e-16	6.54e-14
MXRA8	295.903	4.08865	0.501588	8.15141	3.6e-16	1.42e-13
MT-ND4	52074.3	4.03886	0.440868	9.16117	5.13e-20	3.9e-17
HOXD4	352.04	3.99357	0.507467	7.86962	3.56e-15	1.09e-12
COL25A1	228.367	3.93314	0.657709	5.98007	2.23e-09	2.01e-07
BDH1	221.415	3.91468	0.544252	7.19278	6.35e-13	1.27e-10
MT-ATP6	44975.7	3.89701	0.434735	8.96411	3.13e-19	2.12e-16
RP11-259N19.1	324.316	3.8918	0.585336	6.64882	2.95e-11	4.11e-09
MIR222HG	142.235	3.85625	0.670205	5.75384	8.72e-09	6.66e-07
MT-ND2	33021.1	3.8395	0.404401	9.4943	2.22e-21	2.01e-18
SERPINF1	112.027	3.83445	0.707551	5.41933	5.98e-08	3.34e-06
CCDC78	549.493	3.82921	0.573991	6.67121	2.54e-11	3.63e-09
GPC3	1264.29	3.82549	0.430064	8.89515	5.83e-19	3.58e-16
MT-CYB	26664.3	3.81707	0.46824	8.15196	3.58e-16	1.42e-13
SLC6A9	341.615	3.81377	0.569586	6.69569	2.15e-11	3.11e-09
TOX3	108.509	3.78811	1.0018	3.78131	0.000156005	0.00225761
IFIT1	340.74	3.78526	0.488833	7.74346	9.67e-15	2.74e-12
HOXD9	1352.64	3.75339	0.530187	7.07937	1.45e-12	2.72e-10
RP11-496I9.1	201.074	3.75017	0.693544	5.40726	6.4e-08	3.54e-06
IZUMO4	108.496	3.74935	0.713486	5.25497	1.48e-07	7.16e-06
GHR	273.86	3.74428	0.577321	6.48561	8.84e-11	1.12e-08
MAMDC4	166.749	3.72492	0.583114	6.38798	1.68e-10	1.96e-08
MT1X	335.66	3.7082	0.546196	6.78913	1.13e-11	1.74e-09
PMEL	133.01	3.70699	0.620974	5.96963	2.38e-09	2.12e-07
TENM4	146.841	3.69198	0.639249	5.77549	7.67e-09	6.03e-07
FREM2	227	3.67485	0.695705	5.28219	1.28e-07	6.32e-06
DOCK4	1031.72	3.67075	0.608322	6.03421	1.6e-09	1.5e-07
ISM1	444.615	3.65663	0.538823	6.78632	1.15e-11	1.76e-09
FBLN2	238.581	3.65206	0.648992	5.62728	1.83e-08	1.26e-06
SESN3	1890.24	3.64538	0.472972	7.70739	1.28e-14	3.44e-12
PCDH7	3069.11	3.63515	0.484019	7.51035	5.9e-14	1.42e-11
ITGA8	994.703	3.62134	0.547494	6.6144	3.73e-11	5.03e-09
AHNAK2	362.754	3.60452	0.494624	7.2874	3.16e-13	6.6e-11
PLA2G4B	101.287	3.59606	0.769619	4.67252	2.98e-06	8.86e-05
RP6-24A23.3	135.735	3.57499	0.676827	5.28199	1.28e-07	6.32e-06
RP5-984P4.6	279.042	3.53433	0.548713	6.44113	1.19e-10	1.44e-08
SCN9A	132.309	3.53315	0.662333	5.33441	9.59e-08	4.99e-06
SLC1A1	335.722	3.51894	0.553916	6.35285	2.11e-10	2.38e-08
WNT5A	956.369	3.48987	0.523952	6.66068	2.73e-11	3.84e-09
COL3A1	493.894	3.48707	0.511442	6.81811	9.22e-12	1.46e-09
CD3EAP	2051.07	3.4808	0.529813	6.56986	5.04e-11	6.6e-09
GM2A	1569.53	3.45901	0.425695	8.12556	4.45e-16	1.69e-13
ANKRD19P	350.181	3.45378	0.73459	4.70164	2.58e-06	7.9e-05
RP11-54O7.3	2445.61	3.44679	0.603062	5.71549	1.09e-08	8.12e-07
MT-CO3	47226.7	3.43961	0.434392	7.91821	2.41e-15	7.81e-13
MAP2K6	387.231	3.43054	0.529534	6.47842	9.27e-11	1.15e-08
PLEKHB1	326.854	3.42926	0.513135	6.68296	2.34e-11	3.37e-09
ENPP2	162.506	3.41395	0.702557	4.85932	1.18e-06	4e-05
KIF26B	438.444	3.39785	0.487428	6.97098	3.15e-12	5.44e-10
PLTP	772.2	3.38838	0.45281	7.48302	7.26e-14	1.73e-11
SPACA6	194.064	3.38336	0.668964	5.0576	4.25e-07	1.71e-05
SLC22A31	218.507	3.36695	0.539345	6.24265	4.3e-10	4.54e-08
SLC7A11	266.178	3.36661	0.536178	6.27891	3.41e-10	3.64e-08
TSPEAR-AS2	167.714	3.365	0.675106	4.9844	6.22e-07	2.4e-05
SH2D5	451.352	3.34385	0.469455	7.12282	1.06e-12	2.05e-10
CIRBP-AS1	125.017	3.32589	0.657169	5.06093	4.17e-07	1.69e-05
PLXDC2	380.966	3.31462	0.514947	6.43682	1.22e-10	1.48e-08
MT-ATP8	2193.3	3.31093	0.42101	7.86427	3.71e-15	1.12e-12
IDUA	167.206	3.30347	0.566014	5.83637	5.33e-09	4.37e-07
MT-CO2	45934.8	3.29332	0.417281	7.89232	2.97e-15	9.24e-13
NUDT8	403.928	3.26602	0.579332	5.63756	1.72e-08	1.21e-06
RUNX1T1	259.69	3.25942	0.754646	4.31913	1.57e-05	0.000356547
LAMB1	3427.43	3.25694	0.439356	7.41298	1.23e-13	2.73e-11
ROBO1	4647.24	3.25375	0.585123	5.56079	2.69e-08	1.76e-06
FAT3	242.987	3.25291	0.564623	5.76121	8.35e-09	6.43e-07
SYNDIG1	180.84	3.25088	0.63169	5.14632	2.66e-07	1.16e-05
PTPRD	177.163	3.24175	0.784203	4.13381	3.57e-05	0.000696238
NUDT16	2387.71	3.24041	0.468511	6.91639	4.63e-12	7.79e-10
MT-ND1	29409.3	3.23022	0.443502	7.28344	3.25e-13	6.72e-11
SRGAP1	303.693	3.20175	0.741057	4.32052	1.56e-05	0.000355182
KIAA1549L	228.351	3.19711	0.523542	6.1067	1.02e-09	1.01e-07
FZD4	505.998	3.18016	0.47076	6.75537	1.42e-11	2.15e-09
SIAE	852.213	3.1725	0.534446	5.93605	2.92e-09	2.55e-07
SLITRK5	871.25	3.16462	0.451712	7.00583	2.46e-12	4.36e-10
HAGHL	1200.5	3.1493	0.494239	6.37201	1.87e-10	2.15e-08
GLMP	1097.63	3.14716	0.435362	7.22883	4.87e-13	9.85e-11
TAP2	711.451	3.14634	0.460214	6.83669	8.1e-12	1.29e-09
B3GALT1	121.304	3.14488	0.648796	4.84725	1.25e-06	4.23e-05
KCTD12	2431.53	3.14309	0.46167	6.80809	9.89e-12	1.54e-09
LRRC3	490.454	3.13317	0.513887	6.09701	1.08e-09	1.06e-07
ERAP2	344.028	3.12293	0.576057	5.42122	5.92e-08	3.32e-06
C14orf37	223.853	3.12071	0.597013	5.2272	1.72e-07	8.08e-06
ATHL1	2135.82	3.11667	0.540882	5.76219	8.3e-09	6.41e-07
POLR2J4	190.898	3.10388	0.537569	5.77392	7.74e-09	6.06e-07
UBE2D4	491.517	3.08857	0.514726	6.00043	1.97e-09	1.79e-07
SLIT2	7561.71	3.08107	0.495801	6.21433	5.15e-10	5.35e-08
BTBD11	345.206	3.07388	0.482515	6.37053	1.88e-10	2.16e-08
SKIDA1	242.852	3.0573	0.524005	5.8345	5.4e-09	4.4e-07
CYBA	5841.59	3.0551	0.544005	5.61595	1.95e-08	1.33e-06
CTSA	1350.36	3.03606	0.442606	6.85951	6.91e-12	1.12e-09
SLC25A6	8330.68	3.03532	0.432171	7.02343	2.16e-12	3.92e-10
SLC25A6	8330.54	3.03471	0.432205	7.02146	2.2e-12	3.94e-10
MT-ND4L	1471.43	3.02958	0.46495	6.51592	7.22e-11	9.34e-09
CTA-390C10.10	105.869	3.02481	0.674708	4.48313	7.36e-06	0.000191768
RPRML	121.182	3.02334	0.692596	4.36523	1.27e-05	0.000302447
MAPK15	218.489	3.01114	0.795492	3.78526	0.000153548	0.00222944
ICOSLG	318.025	2.9956	0.522509	5.7331	9.86e-09	7.41e-07
SPRY1	409.56	2.99431	0.474159	6.31498	2.7e-10	2.95e-08
GS1-72M22.1	111.663	2.98845	0.641129	4.66123	3.14e-06	9.25e-05
HSF4	237.177	2.98536	0.57174	5.22154	1.77e-07	8.27e-06
SOX9	325.744	2.98342	0.53597	5.56639	2.6e-08	1.72e-06
FAM127C	971.738	2.9828	0.557546	5.34987	8.8e-08	4.66e-06
PRR22	417.014	2.98223	0.507772	5.87317	4.28e-09	3.58e-07
MTATP6P1	7963.86	2.97981	0.435077	6.84892	7.44e-12	1.2e-09
ATP11C	2156.83	2.97823	0.485859	6.12983	8.8e-10	8.8e-08
G6PD	2882.41	2.96529	0.485973	6.10176	1.05e-09	1.03e-07
NDNF	260.245	2.96087	0.56355	5.25396	1.49e-07	7.18e-06
SLC27A5	625.115	2.95844	0.566076	5.22623	1.73e-07	8.1e-06
AC142472.6	111.38	2.95163	0.662919	4.45247	8.49e-06	0.000215693
LL22NC03-N14H11.1	444.95	2.9297	0.535901	5.46687	4.58e-08	2.7e-06
KDM8	257.673	2.92311	0.516588	5.65849	1.53e-08	1.09e-06
SNED1	108.841	2.91814	0.635774	4.5899	4.43e-06	0.000124272
RP5-864K19.6	125.214	2.91441	0.794329	3.66902	0.000243478	0.00322028
FBXL8	291.216	2.91315	0.584413	4.98475	6.2e-07	2.4e-05
TMEM256-PLSCR3	402.329	2.906	0.533239	5.44972	5.05e-08	2.88e-06
SOX4	6195.8	2.90285	0.538562	5.39	7.05e-08	3.85e-06
CCDC80	1039.03	2.89639	0.4286	6.7578	1.4e-11	2.13e-09
SCN2A	165.079	2.88599	0.702846	4.10614	4.02e-05	0.000768966
NFIA	715.135	2.87434	0.513302	5.59971	2.15e-08	1.44e-06
LAMA4	1402.17	2.86417	0.493844	5.79976	6.64e-09	5.33e-07
PON2	924.264	2.85971	0.483932	5.90932	3.44e-09	2.91e-07
ANKRD18B	576.393	2.85856	0.582782	4.90501	9.34e-07	3.31e-05
XIST	22612.6	2.85393	0.402277	7.09446	1.3e-12	2.47e-10
GAS1	1438.73	2.85238	0.45579	6.2581	3.9e-10	4.14e-08
CRTAP	6618.26	2.84833	0.429868	6.62607	3.45e-11	4.71e-09
ALS2CL	109.124	2.84117	0.650672	4.36652	1.26e-05	0.000301149
AC007040.11	143.495	2.83847	0.718162	3.95241	7.74e-05	0.00130375
RECQL5	1711.1	2.83232	0.543495	5.21131	1.88e-07	8.67e-06
CH507-528H12.1	593.685	2.83185	0.476354	5.94484	2.77e-09	2.43e-07
CD302	358.851	2.83137	0.549252	5.15496	2.54e-07	1.12e-05
CH507-513H4.1	593.935	2.82096	0.47624	5.9234	3.15e-09	2.72e-07
NQO1	245.174	2.8014	0.543965	5.14996	2.61e-07	1.14e-05
PCDHB15	105.804	2.7984	0.621118	4.50541	6.62e-06	0.000174864
CERCAM	2356.9	2.79838	0.461017	6.07003	1.28e-09	1.23e-07
FAM110B	622.462	2.79588	0.508718	5.49592	3.89e-08	2.39e-06
PCOLCE2	1262.2	2.79412	0.51319	5.44461	5.19e-08	2.95e-06
SCUBE1	505.227	2.78409	0.629265	4.42435	9.67e-06	0.000240631
LYPD6	182.834	2.78131	0.558106	4.98348	6.24e-07	2.4e-05
SH3RF3	481.515	2.77761	0.485741	5.7183	1.08e-08	8.02e-07
RP11-706O15.7	117.184	2.7752	0.87397	3.1754	0.00149632	0.0131723
GPC4	2362.53	2.77023	0.504336	5.49283	3.96e-08	2.43e-06
HHIP	213.796	2.76932	0.78501	3.52775	0.000419104	0.00491091
TRIB2	337.875	2.76697	0.473423	5.84461	5.08e-09	4.2e-07
LRRC37A4P	138.086	2.76409	0.599636	4.60961	4.03e-06	0.000114097
FAM173A	1325.51	2.75347	0.550383	5.00283	5.65e-07	2.22e-05
LPCAT3	830.844	2.75169	0.438117	6.28072	3.37e-10	3.62e-08
EMP1	225.737	2.74129	0.781592	3.50731	0.000452661	0.00521682
PCYOX1L	958.473	2.74098	0.464217	5.90453	3.54e-09	2.99e-07
LDOC1	1388.69	2.71515	0.619066	4.38587	1.16e-05	0.000279692
RP11-172H24.4	100.84	2.70948	0.649969	4.16864	3.06e-05	0.000618251
NFYA	1058.77	2.70737	0.515066	5.25636	1.47e-07	7.12e-06
JMJD7-PLA2G4B	224.52	2.70376	0.51497	5.25033	1.52e-07	7.25e-06
AL589743.1	1651.71	2.68669	0.417815	6.43034	1.27e-10	1.53e-08
NOG	321.888	2.68311	0.527801	5.08356	3.7e-07	1.53e-05
MT-CO1	108535	2.67866	0.41342	6.47929	9.22e-11	1.15e-08
HOXA11-AS	2977.75	2.67494	0.449698	5.94831	2.71e-09	2.39e-07
DEPTOR	153.086	2.67488	0.572295	4.67396	2.95e-06	8.85e-05
C8orf34	111.835	2.67351	0.618004	4.32603	1.52e-05	0.000348485
LY6E	6073.56	2.67304	0.430858	6.204	5.5e-10	5.69e-08
PCDHA11	170.162	2.66779	0.663228	4.02243	5.76e-05	0.00103181
MAMSTR	118.89	2.65887	0.611895	4.34531	1.39e-05	0.000323943
MAP1A	1306.7	2.65757	0.441005	6.02617	1.68e-09	1.56e-07
DLX5	265.001	2.63476	0.498509	5.28528	1.26e-07	6.24e-06
SLC29A2	477.004	2.63222	0.623806	4.21962	2.45e-05	0.000514491
FGD6	225.039	2.63104	0.651726	4.03703	5.41e-05	0.000977065
NEFM	22046.4	2.63088	0.446923	5.88665	3.94e-09	3.31e-07
GLYCTK	155.92	2.62807	0.838004	3.13611	0.00171204	0.0145654
HOMER1	1300.92	2.6236	0.501103	5.23564	1.64e-07	7.79e-06
SLC24A1	423.661	2.62348	0.53429	4.91022	9.1e-07	3.25e-05
ADAM23	588.109	2.60434	0.482231	5.4006	6.64e-08	3.66e-06
UNC5C	185.371	2.60099	0.531155	4.89685	9.74e-07	3.42e-05
HOXC-AS2	305.475	2.59869	0.571691	4.54563	5.48e-06	0.000149783
IFI35	113.482	2.59511	0.651143	3.98547	6.73e-05	0.00117107
SAPCD1	118.997	2.59462	0.668858	3.87917	0.000104812	0.00165729
FLRT3	953.813	2.59446	0.666412	3.89317	9.89e-05	0.0015856
NME3	4194.44	2.59355	0.490317	5.28954	1.23e-07	6.17e-06
PAG1	525.552	2.58781	0.468635	5.52202	3.35e-08	2.12e-06
RNF150	596.999	2.58731	0.521038	4.96568	6.85e-07	2.59e-05
PCDHGA11	208.334	2.58361	0.51946	4.97364	6.57e-07	2.5e-05
ACY1	521.683	2.58348	0.468122	5.51882	3.41e-08	2.14e-06
CTSD	7994.18	2.58274	0.50247	5.1401	2.75e-07	1.18e-05
AGRN	2648.55	2.58239	0.484919	5.3254	1.01e-07	5.2e-06
LIG3	1959.98	2.58126	0.606932	4.25296	2.11e-05	0.000455112
CROT	464.395	2.58097	0.472865	5.45816	4.81e-08	2.8e-06
SPEN	8772.92	2.58042	0.486178	5.30757	1.11e-07	5.68e-06
SLIT3	437.711	2.57785	0.524892	4.9112	9.05e-07	3.24e-05
EFEMP1	161.176	2.56725	0.724498	3.54348	0.000394877	0.00468065
FGFBP1	177.558	2.56283	0.728729	3.51686	0.000436692	0.00506392
PTPRG	864.052	2.55906	0.543112	4.71184	2.45e-06	7.6e-05
F8A3	560.383	2.5575	0.504612	5.06825	4.01e-07	1.64e-05
FNDC10	1505.13	2.55387	0.468416	5.45214	4.98e-08	2.86e-06
STYX	327.115	2.54522	0.480455	5.29751	1.17e-07	5.93e-06
COL4A5	1865.4	2.54361	0.609885	4.17065	3.04e-05	0.000615432
HSPA1A	148.154	2.54073	0.61571	4.1265	3.68e-05	0.000712857
SLC16A9	229.999	2.53145	0.569469	4.44527	8.78e-06	0.000220938
GUCY1A3	236.066	2.531	0.684811	3.69592	0.000219096	0.0029619
OR7E38P	195.846	2.53054	0.607614	4.16472	3.12e-05	0.00062754
IGFLR1	178.458	2.52935	0.580971	4.35366	1.34e-05	0.000314536
EMC10	6644.35	2.5278	0.398006	6.35118	2.14e-10	2.39e-08
CNFN	119.327	2.52454	0.590297	4.27673	1.9e-05	0.000416725
PLBD2	913.507	2.52339	0.46908	5.37945	7.47e-08	4.05e-06
ITGA2	225.2	2.52113	0.545358	4.62289	3.78e-06	0.000107993
FUOM	1389.14	2.52005	0.503723	5.00286	5.65e-07	2.22e-05
LAMA1	631.767	2.51974	0.545052	4.62294	3.78e-06	0.000107993
GJA1	1376.44	2.51792	0.486676	5.17372	2.29e-07	1.04e-05
CSPG5	762.555	2.51661	0.429337	5.86163	4.58e-09	3.82e-07
MMAA	117.17	2.51139	0.589	4.26381	2.01e-05	0.000436025
RP11-521B24.3	272.729	2.51094	0.542269	4.63043	3.65e-06	0.00010524
FRMD4B	440.828	2.50967	0.464042	5.40829	6.36e-08	3.53e-06
SPATA24	243.483	2.50905	0.568868	4.4106	1.03e-05	0.000253825
IFI6	890.487	2.50631	0.588004	4.2624	2.02e-05	0.000438289
PPDPF	3383.44	2.50507	0.433571	5.77776	7.57e-09	6e-07
NRP1	1168.22	2.50413	0.579674	4.3199	1.56e-05	0.00035574
F8A1	571.442	2.49983	0.482002	5.18634	2.14e-07	9.8e-06
ST6GAL1	198.884	2.49662	0.524127	4.76338	1.9e-06	6.12e-05
CCDC61	133.86	2.49113	0.686323	3.62968	0.000283774	0.00362603
MID1	2562.92	2.49031	0.499744	4.98317	6.26e-07	2.4e-05
CCDC134	248.708	2.48585	0.528066	4.70745	2.51e-06	7.74e-05
LY6G5B	191.076	2.47854	0.53231	4.65619	3.22e-06	9.43e-05
ASIC1	1109.13	2.47731	0.452387	5.47609	4.35e-08	2.58e-06
CMTM7	809.967	2.4756	0.530433	4.66713	3.05e-06	9.06e-05
NREP	1196.71	2.47525	0.503351	4.91754	8.76e-07	3.18e-05
MFSD3	1674.38	2.47232	0.443141	5.57909	2.42e-08	1.61e-06
ZBTB47	709.746	2.46918	0.479255	5.15213	2.58e-07	1.13e-05
SEMA6A	1376.55	2.46824	0.462343	5.33856	9.37e-08	4.91e-06
MYO10	1573.04	2.46816	0.422676	5.83937	5.24e-09	4.31e-07
EBF2	102.307	2.46772	0.658127	3.74961	0.000177107	0.00248237
SCD	8168.59	2.46126	0.39768	6.18906	6.05e-10	6.18e-08
TMEM150C	137.958	2.45795	0.584649	4.20415	2.62e-05	0.000546349
SEMA4G	390.324	2.45651	0.508108	4.83461	1.33e-06	4.42e-05
SMIM10L2A	489.682	2.45196	0.540295	4.53819	5.67e-06	0.000154276
SNX21	358.42	2.44996	0.477425	5.13161	2.87e-07	1.23e-05
UST	743.501	2.44899	0.496505	4.93245	8.12e-07	2.98e-05
ENDOD1	483.721	2.4479	0.517166	4.7333	2.21e-06	6.96e-05
BTN3A2	535.709	2.44577	0.455056	5.37465	7.67e-08	4.12e-06
RP11-574K11.24	215.524	2.44452	0.563941	4.33472	1.46e-05	0.000336639
ANKRD18A	275.575	2.44399	0.746435	3.27421	0.00105958	0.0100792
NABP1	404.404	2.44051	0.493572	4.94459	7.63e-07	2.84e-05
RP11-342K6.1	152.211	2.43799	0.576027	4.23242	2.31e-05	0.000491501
TRAPPC6A	1198.61	2.43551	0.499692	4.87401	1.09e-06	3.78e-05
LRP2	172.718	2.4344	0.686556	3.54582	0.000391401	0.0046552
SELENBP1	1192.19	2.43439	0.540141	4.50696	6.58e-06	0.000174105
ZNF25	127.431	2.43404	0.700655	3.47395	0.000512855	0.00580889
SLC13A4	220.908	2.42516	0.517096	4.68996	2.73e-06	8.3e-05
GDF11	2024.17	2.4249	0.410184	5.91173	3.39e-09	2.89e-07
TNS1	121.495	2.42488	0.58617	4.13683	3.52e-05	0.000688558
ADCYAP1R1	405.237	2.42177	0.663927	3.64765	0.000264654	0.00342878
FRAS1	741.366	2.42005	0.455038	5.31835	1.05e-07	5.38e-06
MBNL3	1139.88	2.41853	0.636541	3.79949	0.000144992	0.00213711
NFIB	799.749	2.41763	0.431616	5.60135	2.13e-08	1.44e-06
MMP24-AS1	1732.75	2.4171	0.455985	5.30084	1.15e-07	5.84e-06
HIST1H3E	178.778	2.41618	0.680802	3.54902	0.000386663	0.00461905
CEBPA-AS1	179.595	2.41384	0.62837	3.84143	0.000122321	0.00186734
XPR1	930.623	2.41338	0.495312	4.87243	1.1e-06	3.79e-05
SLC4A11	318.213	2.40756	0.478601	5.0304	4.89e-07	1.94e-05
SRPX	270.842	2.40681	0.514819	4.67505	2.94e-06	8.82e-05
PUS7L	1063.81	2.40079	0.44998	5.33532	9.54e-08	4.98e-06
NBEAL2	1847.21	2.40078	0.491895	4.88067	1.06e-06	3.66e-05
MMP25	147.103	2.39932	0.621176	3.86255	0.00011221	0.00174523
WDR44	1214.93	2.39767	0.51305	4.67336	2.96e-06	8.85e-05
FAM217B	967.079	2.39203	0.512594	4.66652	3.06e-06	9.07e-05
SOBP	439.75	2.39193	0.473144	5.0554	4.29e-07	1.73e-05
ESPNL	692.355	2.39112	0.455216	5.25271	1.5e-07	7.21e-06
TBL1X	1665.23	2.39031	0.431315	5.54192	2.99e-08	1.93e-06
TRERF1	289.331	2.38993	0.512801	4.66055	3.15e-06	9.26e-05
S1PR1	121.887	2.38896	0.621019	3.84684	0.00011965	0.00183838
ANKRD50	633.502	2.38776	0.547999	4.35723	1.32e-05	0.000311369
TNFRSF13C	116.326	2.38409	0.631539	3.77504	0.00015998	0.00229998
FAM117B	442.116	2.38366	0.471465	5.05587	4.28e-07	1.73e-05
TKFC	1563.29	2.38249	0.534797	4.45494	8.39e-06	0.000213508
SFRP1	117.936	2.38108	0.712794	3.34049	0.000836307	0.00847273
EPHA4	1087.28	2.37957	0.461951	5.15114	2.59e-07	1.13e-05
AUTS2	2308.85	2.3789	0.483385	4.92134	8.6e-07	3.14e-05
RP11-159D12.2	558.797	2.37588	0.493659	4.8128	1.49e-06	4.91e-05
ITGA9	313.855	2.37554	0.572714	4.14787	3.36e-05	0.000662571
ADAMTS9	468.414	2.37436	0.45211	5.25174	1.51e-07	7.21e-06
PRKX	745.716	2.37352	0.522236	4.54491	5.5e-06	0.000150081
KCNQ1OT1	150.345	2.37261	0.599649	3.95666	7.6e-05	0.00128636
SSR4	10054	2.36957	0.412848	5.73956	9.49e-09	7.16e-07
PCDHB2	333.293	2.36919	0.489855	4.83652	1.32e-06	4.4e-05
TEX15	277.49	2.36884	0.566552	4.18116	2.9e-05	0.000592088
FAT4	134.483	2.36525	0.782918	3.02106	0.00251889	0.0196931
SULF2	1306.66	2.36387	0.419425	5.63598	1.74e-08	1.22e-06
PIR	768.436	2.36322	0.444291	5.31908	1.04e-07	5.37e-06
COX20	1058.33	2.35459	0.498414	4.72417	2.31e-06	7.21e-05
ITIH5	195.458	2.35446	0.571484	4.1199	3.79e-05	0.00073062
RP11-488C13.5	582.422	2.3496	0.631491	3.72071	0.00019866	0.00272603
HSD17B8	153.095	2.34786	0.588001	3.99296	6.53e-05	0.00114096
RP11-834C11.14	206.85	2.34543	0.555091	4.22531	2.39e-05	0.000505017
COL4A6	909.85	2.34284	0.504004	4.64845	3.34e-06	9.72e-05
FOXB1	898.612	2.34018	0.443065	5.2818	1.28e-07	6.32e-06
SETD6	842.682	2.33332	0.435541	5.35729	8.45e-08	4.5e-06
USP27X	216.693	2.33129	0.608967	3.82826	0.00012905	0.00194352
GCSH	2219.64	2.32994	0.414763	5.61753	1.94e-08	1.32e-06
POLR1A	4061.69	2.32933	0.614924	3.788	0.000151868	0.00221519
ROBO2	277.162	2.32795	0.531166	4.38272	1.17e-05	0.000282697
GNPTAB	770.635	2.32704	0.457994	5.08092	3.76e-07	1.55e-05
PPIL2	2413.74	2.32569	0.425237	5.46915	4.52e-08	2.68e-06
SOX2	442.584	2.32539	0.461318	5.04077	4.64e-07	1.85e-05
NLGN1	274.393	2.3251	0.615419	3.77808	0.000158045	0.00227823
MEGF6	270.7	2.31931	0.637012	3.64092	0.000271665	0.00350289
PPARGC1B	698.898	2.31682	0.464899	4.98349	6.24e-07	2.4e-05
TMEM8B	785.444	2.31489	0.472347	4.90082	9.54e-07	3.37e-05
OGDHL	1014.52	2.3111	0.555025	4.16396	3.13e-05	0.000628387
DAG1	2154.01	2.30981	0.436102	5.29649	1.18e-07	5.95e-06
SLC25A5-AS1	117.341	2.30934	0.615496	3.752	0.000175426	0.00246609
RHOF	474.621	2.306	0.537877	4.28722	1.81e-05	0.000402645
SEMA3D	359.589	2.30434	0.594023	3.87921	0.000104796	0.00165729
ABCC6	218.731	2.30305	0.532482	4.32512	1.52e-05	0.000349504
TXNRD3	432.055	2.29931	0.493227	4.66177	3.14e-06	9.24e-05
PRKCSH	17787.5	2.29242	0.414036	5.53678	3.08e-08	1.98e-06
APEH	2171.47	2.29204	0.407728	5.6215	1.89e-08	1.3e-06
OTUB2	289.516	2.28859	0.542134	4.22144	2.43e-05	0.00051093
RP11-949J7.8	213.487	2.28567	0.538476	4.24471	2.19e-05	0.000469529
SNX22	611.715	2.28486	0.515367	4.43347	9.27e-06	0.000231891
METRN	1838.78	2.28197	0.453389	5.03313	4.83e-07	1.92e-05
MARVELD1	1863.64	2.27831	0.417336	5.45917	4.78e-08	2.8e-06
CTSC	1207.42	2.27358	0.418481	5.43295	5.54e-08	3.12e-06
RECK	301.061	2.2695	0.484048	4.68859	2.75e-06	8.34e-05
SAMD9	158.512	2.26934	0.674088	3.36654	0.000761182	0.00787465
RP4-800G7.2	109.422	2.26916	0.738652	3.07202	0.00212613	0.0172615
SEMA6D	129.444	2.269	0.61177	3.70891	0.000208154	0.00283597
LIPA	1977.01	2.26891	0.467973	4.84837	1.24e-06	4.21e-05
ENTPD1	331.09	2.265	0.518251	4.37047	1.24e-05	0.000297891
PDF	1104.61	2.26163	0.480958	4.70235	2.57e-06	7.89e-05
RNF207	230.134	2.26158	0.577371	3.91702	8.96e-05	0.00146254
COL5A1	1233.88	2.26119	0.482093	4.69036	2.73e-06	8.29e-05
ZFHX4	1294.04	2.25984	0.480487	4.70322	2.56e-06	7.88e-05
G6PC3	1990.41	2.25771	0.435735	5.18139	2.2e-07	9.99e-06
CHCHD10	4135.92	2.25572	0.46621	4.83843	1.31e-06	4.36e-05
TRIM62	321.654	2.25466	0.584162	3.85966	0.000113546	0.001761
HLA-DOA	277.602	2.25442	0.610653	3.69182	0.000222651	0.00299853
BCKDK	1976.59	2.25043	0.532108	4.22927	2.34e-05	0.000497312
RAD54L	1534.9	2.24764	0.461245	4.87299	1.1e-06	3.78e-05
ZIC3	1243.78	2.24685	0.493865	4.54952	5.38e-06	0.000147464
HLA-DPB1	162.646	2.24351	0.623792	3.59656	0.000322447	0.00401076
PLPP3	745.916	2.2416	0.432785	5.17948	2.23e-07	1.01e-05
TMEM141	1937.08	2.23828	0.522027	4.28767	1.81e-05	0.000402312
COL26A1	758.778	2.23403	0.474429	4.70889	2.49e-06	7.7e-05
MTCO1P12	474.01	2.23122	0.497505	4.48481	7.3e-06	0.000190531
MFAP2	553.413	2.23121	0.522736	4.26833	1.97e-05	0.000431234
AC005154.6	144.398	2.23094	0.596442	3.74042	0.000183711	0.00255691
COL18A1	5021.47	2.22838	0.414285	5.37885	7.5e-08	4.05e-06
44986	1042.19	2.22491	0.42927	5.18301	2.18e-07	9.93e-06
SPRN	567.065	2.22339	0.515818	4.31041	1.63e-05	0.000368067
DOC2A	584.321	2.22186	0.474825	4.67933	2.88e-06	8.66e-05
ARSG	132.513	2.21703	0.582256	3.80765	0.000140293	0.0020815
ADAT2	508.698	2.209	0.444925	4.96488	6.87e-07	2.59e-05
CASC10	946.273	2.20857	0.513279	4.30286	1.69e-05	0.000380133
LINC01089	321.871	2.20807	0.554592	3.98142	6.85e-05	0.00118257
SWSAP1	273.777	2.20642	0.525339	4.19998	2.67e-05	0.000554464
TRMT2A	4710.55	2.20576	0.471261	4.68056	2.86e-06	8.62e-05
RP11-161M6.2	354.145	2.20324	0.571975	3.85199	0.000117162	0.00180599
RHPN1	1033.19	2.2003	0.510472	4.31033	1.63e-05	0.000368067
CNTNAP2	370.921	2.19922	0.552148	3.98302	6.8e-05	0.00118076
ZNF37BP	953.955	2.198	0.463066	4.74663	2.07e-06	6.6e-05
SLC25A53	269.821	2.19764	0.59636	3.68509	0.000228625	0.00306004
ASL	567.334	2.19692	0.47195	4.65499	3.24e-06	9.46e-05
FN1	2666.62	2.19678	0.457483	4.80188	1.57e-06	5.15e-05
TMEM177	1173.62	2.19417	0.447529	4.90285	9.45e-07	3.34e-05
TRIM66	116.038	2.19395	0.729229	3.00859	0.0026246	0.0203439
ID2	2166.56	2.19074	0.414374	5.28687	1.24e-07	6.24e-06
C22orf29	1214.53	2.18878	0.449819	4.8659	1.14e-06	3.9e-05
TRIB1	622.918	2.18708	0.488459	4.47751	7.55e-06	0.000196622
PREX2	264.006	2.18263	0.615221	3.54771	0.000388591	0.00463044
CA12	287.133	2.18094	0.570357	3.82382	0.000131398	0.00196642
TFAP2A	1652.6	2.17827	0.465298	4.68144	2.85e-06	8.59e-05
LINC00342	107.742	2.17789	0.64207	3.39199	0.000693882	0.00732256
ZNF618	949.088	2.17618	0.446524	4.87362	1.1e-06	3.78e-05
PBXIP1	1460.14	2.17375	0.500465	4.34346	1.4e-05	0.000325884
ATP8A1	334.051	2.16863	0.52477	4.13253	3.59e-05	0.000699403
MALAT1	10383.4	2.16859	0.655681	3.30738	0.000941719	0.00925455
PODXL	727.653	2.16771	0.456667	4.7468	2.07e-06	6.6e-05
MT2A	466.851	2.16265	0.532511	4.06123	4.88e-05	0.000901612
HMBOX1	147.44	2.16062	0.580146	3.72428	0.000195874	0.00269572
CHAC1	152.601	2.16014	0.578982	3.73092	0.000190782	0.00264479
SNAI3-AS1	149.926	2.15942	0.568897	3.7958	0.000147167	0.00215823
ISL1	791.343	2.15722	0.435313	4.95555	7.21e-07	2.7e-05
PPP2R3A	385.181	2.15646	0.513524	4.19935	2.68e-05	0.000554558
CTD-2540B15.13	153.671	2.15633	0.729139	2.95737	0.00310275	0.0230275
CHSY3	175.641	2.15335	0.562867	3.82569	0.000130408	0.00195546
ARHGEF25	1514.23	2.14822	0.421342	5.09851	3.42e-07	1.43e-05
EPHX2	218.458	2.14456	0.607719	3.52886	0.000417346	0.00489634
TCEAL4	9946.29	2.14335	0.453372	4.72758	2.27e-06	7.13e-05
TET1	613.863	2.14247	0.518773	4.12988	3.63e-05	0.000706061
PHKA2	1661.25	2.14237	0.498085	4.30122	1.7e-05	0.000382052
FKBP10	10362.5	2.1401	0.481082	4.44851	8.65e-06	0.000219123
MPPED2	109.962	2.13896	0.609947	3.5068	0.000453534	0.005221
ZNF488	144.14	2.13819	0.619112	3.45364	0.000553066	0.00616515
GCNT1	224.475	2.1379	0.607868	3.51704	0.000436388	0.00506348
MDGA2	143.754	2.13331	0.621746	3.43117	0.000600987	0.0065797
EPHA7	659.324	2.12966	0.642854	3.31282	0.000923592	0.00911411
TTC30B	355.759	2.12939	0.522058	4.07885	4.53e-05	0.000847488
P2RY1	1004.76	2.12142	0.532787	3.98175	6.84e-05	0.00118257
RP11-196G11.3	100.557	2.12055	0.666768	3.18034	0.00147102	0.0130337
EDNRA	129.112	2.11642	0.596459	3.54831	0.000387716	0.00462292
ZBTB11-AS1	331.501	2.11338	0.487945	4.33118	1.48e-05	0.000341676
ART5	161.539	2.11322	0.565799	3.73494	0.000187762	0.00260672
GNG2	192.875	2.11	0.658561	3.20395	0.00135555	0.0122596
SHROOM2	278.063	2.10311	0.649717	3.23696	0.00120809	0.0111841
AMER1	377.746	2.10012	0.503671	4.16963	3.05e-05	0.000616873
CNIH2	102.948	2.09512	0.60809	3.44541	0.000570194	0.00632639
KCTD19	110.292	2.09035	0.73116	2.85895	0.00425049	0.0291431
ANKRD36B	533.381	2.08978	0.543734	3.84339	0.000121347	0.00185843
CCDC69	445.195	2.08698	0.523182	3.98901	6.63e-05	0.00115586
NEFL	8825.55	2.08667	0.477631	4.36879	1.25e-05	0.00029906
IGFBP2	4709.34	2.08566	0.426189	4.89376	9.89e-07	3.46e-05
SVEP1	120.698	2.08547	0.688208	3.03029	0.00244317	0.0191959
HBQ1	156.167	2.08492	0.666939	3.1261	0.0017714	0.0149036
IDH1	1722.29	2.07583	0.422225	4.91641	8.81e-07	3.19e-05
ELFN2	247.119	2.074	0.567702	3.65332	0.000258867	0.00336836
STEAP3	1688.29	2.07359	0.6759	3.06789	0.00215574	0.0174393
KAT6B	1721.18	2.07319	0.460238	4.5046	6.65e-06	0.000175047
XYLT1	157.425	2.07248	0.603811	3.43234	0.000598402	0.00655518
RAB40B	773.376	2.06534	0.449733	4.59237	4.38e-06	0.000123212
SLX4	508.881	2.06283	0.493916	4.17649	2.96e-05	0.000601764
POLR3G	678.736	2.06274	0.530834	3.88586	0.00010197	0.00162378
CAPN10-AS1	100.622	2.06209	0.617104	3.34156	0.00083309	0.00844465
NFE2L3	601.761	2.06184	0.505377	4.07981	4.51e-05	0.000845653
B9D1	849.924	2.06096	0.500845	4.11498	3.87e-05	0.000745637
ARHGAP21	2750.72	2.05203	0.452698	4.5329	5.82e-06	0.000157292
SH2D4A	357.839	2.05192	0.603904	3.39776	0.000679401	0.00720977
GTF2H5	1534.42	2.04688	0.439636	4.65584	3.23e-06	9.43e-05
RPL31	36212.5	2.0464	0.51415	3.98015	6.89e-05	0.00118782
CSRNP3	198.112	2.04468	0.575254	3.55439	0.000378856	0.00455154
WDR81	1075.47	2.04375	0.505904	4.0398	5.35e-05	0.00097045
CCDC8	2183.22	2.04361	0.421857	4.84433	1.27e-06	4.27e-05
NME2	27257.7	2.04312	0.445658	4.5845	4.55e-06	0.000126821
RP11-298I3.5	111.148	2.04253	0.687576	2.97063	0.00297192	0.0223587
DPYSL2	1265.12	2.04159	0.456054	4.47664	7.58e-06	0.000197149
APLN	112.593	2.04127	0.626532	3.25805	0.00112182	0.0105296
PXN-AS1	265.147	2.04037	0.517104	3.94577	7.95e-05	0.00133082
PRKAR2B	906.222	2.03993	0.452051	4.5126	6.4e-06	0.000170463
C19orf70	2571.16	2.03949	0.461459	4.41965	9.89e-06	0.00024465
CD99	4723.27	2.03752	0.456914	4.45931	8.22e-06	0.000210613
CD99	4723.4	2.03696	0.457006	4.45719	8.3e-06	0.000211794
ZNF652	701.82	2.03694	0.480592	4.2384	2.25e-05	0.000479132
DDTL	282.21	2.03575	0.50926	3.99747	6.4e-05	0.00112251
SERPINE2	1212.99	2.03491	0.435476	4.67285	2.97e-06	8.86e-05
SLC6A6	464.287	2.03206	0.538262	3.77523	0.00015986	0.00229998
ADAMTS15	169.471	2.03199	0.559344	3.63281	0.000280352	0.00359275
RP11-793H13.11	104.555	2.0318	0.652854	3.11218	0.00185709	0.0154467
TMSB15B	871.504	2.03076	0.4458	4.55531	5.23e-06	0.000144085
OSR2	434.505	2.02806	0.501922	4.04058	5.33e-05	0.000968817
BMP6	133.077	2.02801	0.569151	3.56322	0.000366338	0.00443351
RND2	2180.68	2.02578	0.463193	4.3735	1.22e-05	0.000294155
RP11-54O7.1	174.657	2.0241	0.552415	3.66409	0.000248221	0.00327163
NETO2	1652.52	2.01661	0.47755	4.22282	2.41e-05	0.000508378
PCNX3	3224.56	2.01557	0.559709	3.6011	0.000316875	0.00396218
AC091729.9	141.324	2.01535	0.614226	3.28112	0.00103397	0.00994014
SCARB1	2526.05	2.01403	0.48695	4.13601	3.53e-05	0.000690295
PIK3C2B	354.902	2.01085	0.514387	3.90922	9.26e-05	0.00150285
EZH1	1109.7	2.01007	0.418417	4.80398	1.56e-06	5.11e-05
ZNF70	397.447	2.00793	0.460882	4.35672	1.32e-05	0.000311369
LPAR3	351.839	2.00641	0.481954	4.16309	3.14e-05	0.000628813
SDK2	649.372	2.00581	0.481127	4.16898	3.06e-05	0.000617987
EIF5B	15941.2	2.0048	0.477363	4.19973	2.67e-05	0.000554471
COL27A1	1065.41	2.00455	0.43121	4.64866	3.34e-06	9.72e-05
TMEM100	312.047	2.00196	0.631016	3.1726	0.00151082	0.013257
PDK2	1991.33	2.00181	0.407924	4.90731	9.23e-07	3.28e-05
TJP3	134.281	2.00153	0.584539	3.42412	0.000616786	0.00670631
HCFC1R1	1197.35	2.0005	0.435466	4.59393	4.35e-06	0.000122476
ZBTB3	171.308	2.00003	0.666519	3.00072	0.00269344	0.0207337
ASB16-AS1	255.75	1.99999	0.521081	3.83815	0.000123967	0.00188754
L3MBTL1	223.958	1.99963	0.596403	3.35282	0.000799938	0.00816959
EFNB3	595.157	1.99677	0.457889	4.36082	1.3e-05	0.000307461
CDON	518.523	1.99631	0.563073	3.54538	0.000392045	0.00465991
EFR3B	374.84	1.99457	0.464649	4.29264	1.77e-05	0.000394797
PCDHB14	135.403	1.99445	0.633177	3.14991	0.00163324	0.0140815
FENDRR	496.087	1.99187	0.469785	4.23996	2.24e-05	0.000476596
NRCAM	605.51	1.99168	0.470773	4.23066	2.33e-05	0.000494802
MYH3	434.259	1.99093	0.499901	3.98265	6.82e-05	0.00118076
NHLRC3	233.508	1.98971	0.507776	3.91847	8.91e-05	0.00145791
USF3	224.37	1.98816	0.521379	3.81327	0.000137141	0.00203952
HSPA1B	54619.1	1.9876	0.503009	3.95143	7.77e-05	0.00130725
METTL7A	692.098	1.98735	0.624909	3.18022	0.00147165	0.0130337
NCALD	368.574	1.98624	0.464153	4.27928	1.87e-05	0.000412446
DLG4	443.417	1.98384	0.465113	4.26529	2e-05	0.00043415
SCN5A	519.079	1.98079	0.599701	3.30296	0.000956686	0.00936291
CCDC89	129.937	1.97985	0.654159	3.02656	0.00247356	0.0193946
NAT6	463.515	1.97972	0.528836	3.74354	0.000181447	0.002532
MAB21L1	105.662	1.97915	0.603563	3.27912	0.00104132	0.00996698
TNFRSF11A	392.591	1.97817	0.463641	4.2666	1.98e-05	0.000433091
CPVL	1724.77	1.97598	0.43201	4.57392	4.79e-06	0.000132622
SNHG19	363.338	1.9758	0.608736	3.24574	0.00117144	0.0109086
CHST15	434.096	1.97539	0.464167	4.25577	2.08e-05	0.000450456
KIAA1462	534.285	1.97439	0.454182	4.34714	1.38e-05	0.000322036
NUCB1	6660.73	1.97387	0.404034	4.8854	1.03e-06	3.59e-05
TMTC2	395.741	1.9736	0.519425	3.79959	0.000144935	0.00213711
TUBGCP6	4298.3	1.97337	0.467246	4.2234	2.41e-05	0.000507621
MAP3K8	103.13	1.97271	0.624142	3.16068	0.00157401	0.0136976
PYCR1	6794.68	1.97	0.435556	4.52295	6.1e-06	0.000163481
POLR3H	4627.56	1.96994	0.444747	4.42934	9.45e-06	0.000236065
MOSPD3	578.61	1.96897	0.456322	4.31487	1.6e-05	0.000362195
C3orf58	992.772	1.9669	0.4723	4.16451	3.12e-05	0.00062754
TIMM8A	996.571	1.96586	0.490378	4.00887	6.1e-05	0.00107965
QTRT1	1997.52	1.96448	0.525765	3.73642	0.000186662	0.00259335
AMDHD2	1488.47	1.96401	0.434729	4.51778	6.25e-06	0.000167048
ACP6	890.401	1.96046	0.441636	4.43909	9.03e-06	0.00022652
DBNL	5690.77	1.95817	0.574338	3.40944	0.00065097	0.00697425
NIN	2177.26	1.95491	0.505273	3.86903	0.000109269	0.00170647
GAA	3585.02	1.95325	0.491974	3.97023	7.18e-05	0.00122944
TMCO6	260.003	1.95055	0.499053	3.90849	9.29e-05	0.0015061
RPL23	35644.5	1.95024	0.495592	3.93517	8.31e-05	0.00137602
MT-ND3	7695.38	1.94963	0.431776	4.51539	6.32e-06	0.000168708
RP1-267D11.6	127.707	1.9489	0.628083	3.10294	0.00191609	0.0158473
PTRH1	373.825	1.94763	0.707947	2.7511	0.00593954	0.0372933
ARHGEF9	539.048	1.94691	0.477475	4.07751	4.55e-05	0.00085155
CST3	6766.43	1.94631	0.435325	4.47093	7.79e-06	0.00020158
AGO1	1006.96	1.94501	0.513838	3.78527	0.000153543	0.00222944
ATP2B1	3171.74	1.94232	0.4311	4.5055	6.62e-06	0.000174864
ZBTB8B	133.255	1.94202	0.590748	3.2874	0.00101118	0.0097655
ZNF33A	672.621	1.9418	0.47754	4.06626	4.78e-05	0.000884101
METTL1	667.108	1.93936	0.537642	3.60716	0.00030957	0.00389649
PDK3	184.681	1.93746	0.570712	3.39481	0.000686768	0.00727171
CCNE1	1116.22	1.93698	0.470989	4.11258	3.91e-05	0.000751281
GNAL	299.022	1.93615	0.541316	3.57675	0.000347892	0.00426054
EIF2S3	6096.58	1.93477	0.42155	4.58966	4.44e-06	0.000124272
MANEA	458.622	1.93441	0.584693	3.30843	0.000938223	0.00922497
BRWD3	658.919	1.93186	0.584503	3.30513	0.00094932	0.0093052
IPO5P1	290.873	1.93116	0.593873	3.25181	0.00114674	0.0107062
KIT	198.375	1.93058	0.573513	3.36623	0.000762035	0.00787465
LGR4	985.993	1.92996	0.514866	3.74846	0.000177922	0.00249012
SPIN2B	165.718	1.92512	0.551868	3.48836	0.000485992	0.00554095
EIF3C	33238.3	1.92479	0.497054	3.87238	0.000107776	0.00169148
45170	159.099	1.92409	0.605821	3.17601	0.00149315	0.0131505
TBC1D4	3027.69	1.92356	0.4689	4.10228	4.09e-05	0.000779095
GREB1	151.7	1.92322	0.562556	3.41872	0.000629169	0.00679817
FAM122B	2357.44	1.92149	0.482454	3.98274	6.81e-05	0.00118076
HOXC12	136.523	1.92038	0.612576	3.13493	0.00171894	0.0145979
RTEL1-TNFRSF6B	441.711	1.9201	0.497681	3.85809	0.000114275	0.00177
DIS3L2	715.4	1.91918	0.494557	3.8806	0.000104199	0.00165172
GPD1L	1068.46	1.91802	0.491789	3.9001	9.62e-05	0.00154873
GS1-358P8.4	471.842	1.91683	0.473713	4.0464	5.2e-05	0.000949506
GOLGA8A	1753.34	1.91677	0.543976	3.52364	0.000425669	0.00495423
SNAI2	1279	1.91604	0.462444	4.14328	3.42e-05	0.000671526
ALDH1A2	5128.35	1.91588	0.556093	3.44525	0.000570539	0.00632652
BAIAP2-AS1	846.47	1.91572	0.43437	4.41035	1.03e-05	0.000253825
ACBD4	434.261	1.91424	0.494882	3.86808	0.000109694	0.00171029
NEAT1	2539.77	1.91197	0.477831	4.00135	6.3e-05	0.00110939
BOLA3-AS1	227.624	1.91186	0.506646	3.77356	0.000160937	0.00231025
LTBP1	1475.23	1.91064	0.522996	3.65326	0.000258927	0.00336836
AC159540.1	187.38	1.91041	0.526804	3.6264	0.000287395	0.00365367
ENPP1	800.115	1.91036	0.475297	4.0193	5.84e-05	0.00104249
ST3GAL1	407.655	1.91004	0.474543	4.02501	5.7e-05	0.00102152
SLC29A3	190.389	1.90947	0.521737	3.65983	0.000252382	0.00331342
SLC25A10	4772.4	1.90863	0.541536	3.52448	0.000424314	0.00494679
PLXNA3	1458.3	1.90746	0.529146	3.60479	0.000312407	0.0039218
BCYRN1	1861.63	1.90537	0.483845	3.93797	8.22e-05	0.0013676
FAM156A	905.466	1.90478	0.440869	4.32051	1.56e-05	0.000355182
VANGL1	1163.3	1.90164	0.502608	3.78354	0.000154615	0.00223979
STRIP1	945.763	1.90014	0.531936	3.57211	0.000354113	0.00431567
LHPP	507.977	1.89913	0.454155	4.18168	2.89e-05	0.000591366
DPAGT1	830.789	1.89844	0.481466	3.94305	8.05e-05	0.00134246
SLC39A4	1221.36	1.89827	0.466874	4.06591	4.78e-05	0.000884597
HEY1	3864.76	1.89779	0.459891	4.12661	3.68e-05	0.000712857
RBFA	745.528	1.89651	0.524416	3.61643	0.000298699	0.00377716
FNDC1	241.534	1.89466	0.670713	2.82485	0.00473033	0.0316727
GLG1	3320.22	1.89393	0.435115	4.35272	1.34e-05	0.000315493
GOLGA8B	1006.2	1.89273	0.478682	3.95404	7.68e-05	0.00129822
APH1B	276.301	1.88953	0.550214	3.43417	0.000594367	0.0065298
MAPK4	106.959	1.8886	0.671592	2.81212	0.00492161	0.032581
PRDM6	998.299	1.88853	0.424747	4.44625	8.74e-06	0.000220555
PDIA4	8870.49	1.88702	0.396529	4.75884	1.95e-06	6.24e-05
AVEN	407.741	1.88569	0.467586	4.03282	5.51e-05	0.000992738
PHACTR3	160.719	1.88527	0.593372	3.17721	0.00148698	0.0131144
GSTM2	1340.42	1.88514	0.429332	4.39087	1.13e-05	0.000274746
SLC16A10	735.881	1.88492	0.453303	4.15819	3.21e-05	0.000639061
ZMIZ2	2515.8	1.88272	0.567253	3.319	0.000903393	0.00896902
TMSB15A	1301.91	1.88226	0.452099	4.16337	3.14e-05	0.000628813
RAB3D	588.759	1.88218	0.441033	4.26766	1.98e-05	0.000432036
TMEM158	277.629	1.88098	0.530077	3.54851	0.000387424	0.00462292
SRD5A3	862.372	1.8803	0.434335	4.32916	1.5e-05	0.000344414
BEND3	348.838	1.87844	0.489171	3.84005	0.00012301	0.00187635
CYP4V2	288.946	1.87684	0.53375	3.51633	0.000437549	0.00507076
PCDHGC3	1106.91	1.87616	0.424349	4.42126	9.81e-06	0.000243474
GCDH	2151.53	1.87589	0.489227	3.8344	0.000125874	0.00190626
AKR1C2	279.706	1.87532	0.670415	2.79725	0.00515393	0.0337429
DHRS11	657.922	1.87485	0.509691	3.6784	0.000234704	0.00312818
CAMK1D	551.199	1.87402	0.456415	4.10596	4.03e-05	0.000768966
RP4-591C20.9	319.463	1.87377	0.479996	3.90371	9.47e-05	0.00152969
NKD1	325.76	1.873	0.54553	3.43336	0.000596154	0.00654186
EGFL7	1852.16	1.87266	0.46005	4.07055	4.69e-05	0.000873086
BTNL9	331.668	1.86771	0.615526	3.03433	0.00241068	0.0189877
GALNT14	284.628	1.86504	0.495015	3.76765	0.000164794	0.00234789
ATP5G1	3893.26	1.8649	0.434198	4.29504	1.75e-05	0.000391006
THOC6	2329.88	1.864	0.435401	4.2811	1.86e-05	0.000410524
ZNF827	355.717	1.86207	0.508498	3.66191	0.000250338	0.00329496
FAM95C	105.605	1.8601	0.690775	2.69278	0.00708594	0.0421435
PTPN18	1260.81	1.86002	0.51616	3.60357	0.000313872	0.00392981
TOMM40L	1125.16	1.85838	0.43419	4.28011	1.87e-05	0.000411867
LAMB2	4472.66	1.8579	0.44656	4.16047	3.18e-05	0.000634718
STOX2	439.698	1.85596	0.506922	3.66123	0.00025101	0.00330151
CITED4	246.122	1.85507	0.541879	3.4234	0.000618424	0.00671741
CISD1	1450.33	1.85311	0.429548	4.31409	1.6e-05	0.000363044
LAMP1	1874.25	1.85192	0.488353	3.79217	0.000149335	0.00218327
TIGD2	296.983	1.84949	0.482217	3.83538	0.000125369	0.00190179
SCRN2	1946.14	1.8494	0.530934	3.48329	0.000495301	0.00563356
TRIM45	281.478	1.84785	0.563123	3.28143	0.00103283	0.00993421
TRIM16	340.449	1.84703	0.499748	3.69592	0.000219092	0.0029619
HIBCH	939.643	1.8447	0.430692	4.28311	1.84e-05	0.000407767
DBI	2921.09	1.84301	0.441116	4.17806	2.94e-05	0.000598285
HMGB1P5	547.219	1.84044	0.480391	3.83113	0.000127557	0.00192714
EDF1	10603.1	1.83988	0.519062	3.54462	0.000393187	0.00467039
SORL1	288.064	1.83919	0.493253	3.7287	0.000192468	0.00266036
NAGA	1429.85	1.8385	0.450013	4.08544	4.4e-05	0.000828674
NCKAP5	103.075	1.83815	0.667196	2.75503	0.00586862	0.0369457
AKAP2	780.202	1.83814	0.582668	3.1547	0.00160664	0.0139242
MRPL30	1871.67	1.83704	0.439958	4.17548	2.97e-05	0.000603796
LINC00982	194.22	1.83668	0.657565	2.79315	0.0052197	0.0340445
THSD4	177.629	1.83523	0.555707	3.30251	0.000958231	0.00936839
REEP6	1353.1	1.83492	0.453808	4.04337	5.27e-05	0.000959177
GAP43	243.215	1.83488	0.686715	2.67197	0.00754064	0.0439335
CNPY4	810.444	1.8348	0.466024	3.93713	8.25e-05	0.00137078
LHFP	418.158	1.83318	0.465899	3.93471	8.33e-05	0.00137662
KB-1208A12.3	111.463	1.83278	0.599109	3.05918	0.00221945	0.0178138
PIK3R3	1324.07	1.83137	0.448139	4.08661	4.38e-05	0.000825318
ADAMTS1	6000.78	1.82947	0.511129	3.57928	0.000344544	0.00422944
ADAMTS7	235.578	1.8284	0.679975	2.68892	0.00716831	0.0424927
PRPS2	1725.73	1.82752	0.50283	3.63447	0.000278552	0.00357231
CAMKK2	2094.15	1.8259	0.486986	3.74939	0.000177263	0.00248273
FAM46C	355.406	1.82561	0.464144	3.93328	8.38e-05	0.00138128
CENPI	600.372	1.82557	0.570096	3.20221	0.00136376	0.0123134
ABCC1	1987.5	1.82182	0.501747	3.63096	0.000282371	0.00361154
ALDH6A1	964.654	1.82027	0.455175	3.99905	6.36e-05	0.00111663
RNF213	1328.46	1.82006	0.491079	3.70625	0.000210353	0.00286183
HSPA8	61990.3	1.81982	0.446106	4.07934	4.52e-05	0.000846538
LINC00294	316.466	1.81957	0.487239	3.73444	0.000188132	0.00260995
GPC6	434.078	1.81524	0.537554	3.37684	0.000733235	0.00765707
EME2	2089.03	1.81384	0.406485	4.46225	8.11e-06	0.000208584
ANKRD33B	415.109	1.8131	0.528689	3.42943	0.000604859	0.00660687
CHST2	1089.49	1.81222	0.464457	3.9018	9.55e-05	0.0015405
NCOR1	3982.7	1.8114	0.463282	3.90992	9.23e-05	0.00150107
SLC25A27	234.745	1.8111	0.554699	3.26502	0.00109458	0.0103244
ANKRD36	880.793	1.80855	0.578662	3.1254	0.00177563	0.0149115
PCDHA10	468.696	1.80654	0.593429	3.04424	0.00233266	0.0184728
BCL9	1004.62	1.80588	0.522645	3.45527	0.000549735	0.00613521
FBN1	390.697	1.80436	0.526537	3.42684	0.000610657	0.0066549
BCAT1	1557.77	1.80177	0.474338	3.7985	0.000145574	0.00214146
EHD3	869.063	1.80172	0.544505	3.30892	0.000936553	0.00921331
CTD-2583A14.11	142.485	1.7994	0.679252	2.64908	0.00807101	0.0461763
CTSF	789.475	1.79849	0.453755	3.96358	7.38e-05	0.00125519
KIAA1958	246.219	1.79739	0.560764	3.20525	0.00134945	0.0122244
HSPE1	13063.5	1.79736	0.434046	4.14095	3.46e-05	0.000677003
GALNT18	595.672	1.79674	0.492044	3.65158	0.000260632	0.00338821
ACADSB	1023.69	1.79628	0.485575	3.69929	0.000216202	0.00293301
DOCK11	991.961	1.79534	0.44445	4.03946	5.36e-05	0.00097045
CHML	1070.07	1.79158	0.452446	3.95976	7.5e-05	0.00127089
SH3PXD2B	879.281	1.79077	0.472071	3.79344	0.000148572	0.0021738
ARL17A	488.318	1.78857	0.459705	3.89069	0.0001	0.00159489
PTGFRN	2937.81	1.78842	0.425378	4.20431	2.62e-05	0.000546349
CDK5	2464.18	1.78752	0.510303	3.50286	0.000460292	0.00529559
HDHD2	515.563	1.78464	0.480858	3.71137	0.00020614	0.00281256
BCL2L11	781.687	1.78362	0.496374	3.5933	0.000326516	0.00405076
VTI1B	2504.17	1.78322	0.42992	4.14778	3.36e-05	0.000662571
RP11-650L12.2	107.98	1.78259	0.61983	2.87593	0.00402837	0.0279216
CLCN4	198.215	1.78219	0.648831	2.74677	0.00601862	0.0376159
EFNB2	545.767	1.77991	0.48527	3.66788	0.000244574	0.00322804
ABHD14B	1423.4	1.77936	0.451807	3.93831	8.21e-05	0.00136684
GALT	843.612	1.77931	0.486816	3.65499	0.000257193	0.00335039
EIF3CL	789.131	1.77897	0.611838	2.90759	0.00364225	0.025888
PRUNE2	182.175	1.77829	0.542237	3.27955	0.00103975	0.00996039
GATSL3	174.8	1.77596	0.545356	3.25652	0.00112787	0.010565
LPCAT1	6974.86	1.77175	0.426126	4.15781	3.21e-05	0.000639188
KLHL29	727.651	1.77173	0.437024	4.05408	5.03e-05	0.000922481
PCDH9	1486.89	1.77074	0.514302	3.443	0.000575305	0.00636823
BCAM	1156.1	1.76974	0.443349	3.99175	6.56e-05	0.00114508
ST6GALNAC3	284.994	1.76971	0.564266	3.1363	0.00171094	0.0145626
TMEM256	983.958	1.76963	0.442891	3.99564	6.45e-05	0.00112918
WT1	212.656	1.76902	0.520713	3.3973	0.000680551	0.00721391
XXYLT1	589.08	1.76867	0.475659	3.71837	0.000200516	0.0027437
EMP2	1699	1.76792	0.412494	4.28592	1.82e-05	0.000404057
CTD-2228K2.7	991.582	1.76787	0.469642	3.76429	0.000167025	0.00236901
FAM127A	4451.31	1.7674	0.452274	3.9078	9.31e-05	0.00150911
NAV1	380.108	1.76638	0.65948	2.67844	0.00739661	0.0433755
DGKQ	685.137	1.76427	0.551387	3.1997	0.0013757	0.012397
TBX3	2544.24	1.76415	0.432322	4.08065	4.49e-05	0.00084428
PYCRL	3106.88	1.76314	0.66569	2.64859	0.00808286	0.0462163
CLUAP1	724.466	1.76051	0.476342	3.6959	0.000219112	0.0029619
ATOX1	1658.25	1.75912	0.524195	3.35586	0.000791198	0.00811084
MED11	539.656	1.75909	0.482594	3.64508	0.000267311	0.00345143
COLEC12	1199.74	1.75895	0.414467	4.24389	2.2e-05	0.00047072
ABHD15	565.001	1.75873	0.467411	3.7627	0.000168086	0.00238228
ITGA4	409.573	1.75856	0.592561	2.96772	0.00300016	0.0224935
PRPF40B	229.023	1.7573	0.51426	3.41714	0.000632831	0.00682222
GRB14	207.963	1.75654	0.630785	2.78468	0.00535802	0.0346618
CHTF18	4910.26	1.75536	0.415408	4.22563	2.38e-05	0.00050486
UCP2	940.296	1.75515	0.468405	3.74707	0.000178913	0.00250215
SH3BGRL	1485.64	1.75509	0.432318	4.05972	4.91e-05	0.000905729
PRKCQ-AS1	177.544	1.7544	0.550406	3.18747	0.00143525	0.0127887
RBL2	1801.87	1.75374	0.502962	3.48682	0.000488805	0.00556301
RP11-452L6.5	150.632	1.75321	0.583322	3.00556	0.0026509	0.0204893
ANAPC15	2045.37	1.75192	0.514862	3.4027	0.000667227	0.00710836
DDOST	8253.46	1.75172	0.402005	4.35747	1.32e-05	0.000311369
SYT3	475.685	1.7508	0.451017	3.88189	0.000103646	0.00164431
SKIV2L	2713.61	1.74761	0.474733	3.68125	0.00023209	0.00309551
CH507-9B2.5	1527.09	1.74722	0.547189	3.19308	0.00140766	0.0125901
TTC31	748.757	1.74647	0.472152	3.69895	0.00021649	0.00293481
EBPL	1397.49	1.7451	0.503382	3.46674	0.000526809	0.00592809
EPHB1	201.709	1.74341	0.640239	2.72306	0.00646799	0.0394641
SMIM11A	235.752	1.74249	0.523099	3.33109	0.000865061	0.00868993
PDE3B	508.9	1.73991	0.512829	3.39277	0.000691884	0.00730553
SLC29A1	1828.77	1.73913	0.442537	3.92991	8.5e-05	0.00139594
MT-RNR1	24334.1	1.73877	0.488178	3.56175	0.000368397	0.00444839
HIBADH	2058.76	1.73818	0.419317	4.14527	3.39e-05	0.000666416
EMILIN3	1139.7	1.7379	0.440583	3.94454	8e-05	0.00133647
ROR1	326.366	1.73787	0.485503	3.57953	0.00034421	0.00422887
FXN	869.289	1.73713	0.45709	3.80041	0.000144456	0.00213328
COMTD1	1587.62	1.73632	0.501116	3.4649	0.000530432	0.00596532
HOXB8	866.281	1.73579	0.518045	3.35066	0.000806204	0.00821594
CTSV	1194.26	1.73429	0.442706	3.91746	8.95e-05	0.00146114
PPIC	1564.56	1.7331	0.482574	3.59137	0.000328941	0.00406757
A1BG-AS1	509.596	1.73296	0.503664	3.44071	0.000580191	0.00640739
PSMB10	553.43	1.73113	0.52994	3.26665	0.00108829	0.0102752
TNRC6B	1420.42	1.73088	0.43843	3.94791	7.88e-05	0.00132246
PLD2	483.222	1.72864	0.523782	3.3003	0.000965821	0.00941354
ABCA5	225.567	1.72807	0.524969	3.29176	0.000995633	0.00963984
NME4	10388.5	1.72735	0.432739	3.99167	6.56e-05	0.00114508
NUDT11	1014.6	1.7261	0.484443	3.56307	0.000366544	0.00443351
SUOX	945.199	1.72383	0.424508	4.06078	4.89e-05	0.0009025
DZIP1	1189.27	1.72178	0.437917	3.93175	8.43e-05	0.00138805
SPTBN2	3184.78	1.71986	0.443829	3.87506	0.0001066	0.00167996
HSPG2	424.82	1.7187	0.5058	3.39798	0.000678858	0.00720977
CISD3	1472.59	1.71791	0.537871	3.19391	0.00140359	0.0125656
MAN2C1	3272.18	1.71782	0.449014	3.82575	0.000130373	0.00195546
MXD3	2083.47	1.71699	0.553369	3.10279	0.00191705	0.0158484
LRRC45	2517.19	1.71692	0.469436	3.65742	0.00025477	0.00333076
SNHG16	2548.2	1.71653	0.515581	3.32931	0.000870615	0.00872668
D2HGDH	1241.36	1.71602	0.474716	3.61484	0.000300531	0.00379275
NKAIN1	179.336	1.71128	0.646663	2.64633	0.00813709	0.0464286
LYRM7	1725.78	1.70987	0.427896	3.996	6.44e-05	0.00112849
TMEM74	139.144	1.70956	0.589027	2.90234	0.00370387	0.0261986
BAHCC1	3118.6	1.70955	0.514771	3.32099	0.00089699	0.00892109
RPL36A	41253.5	1.70944	0.469766	3.63893	0.000273774	0.00352769
KLF7	247.52	1.70842	0.496806	3.43881	0.000584269	0.00644119
BBS1	674.691	1.70776	0.437748	3.90124	9.57e-05	0.00154275
PHLDA1	107.175	1.70733	0.603638	2.8284	0.00467817	0.0313627
CMBL	1135.54	1.70661	0.447117	3.81691	0.000135133	0.00201597
UNC13B	2185.39	1.70619	0.491834	3.46903	0.000522344	0.00589879
FBN2	2323.54	1.69866	0.498063	3.41053	0.000648369	0.00695423
CCNJL	134.56	1.69851	0.632449	2.6856	0.00723995	0.0427204
ANKRD16	585.781	1.6985	0.542815	3.12905	0.00175372	0.0147936
CES2	2147.21	1.69827	0.477621	3.55568	0.000377003	0.00453501
ZNF599	333.708	1.69728	0.490075	3.4633	0.000533595	0.00599321
PHACTR2	738.743	1.69605	0.493008	3.44021	0.000581258	0.00641544
RPS6KA2	706.912	1.69594	0.503725	3.36679	0.000760483	0.00787465
ATP8B3	103.826	1.69357	0.610535	2.77391	0.00553874	0.035528
DYRK2	1092.47	1.69233	0.438948	3.85543	0.000115526	0.00178512
MLLT3	1479.03	1.69182	0.489547	3.45588	0.000548491	0.00613213
DHFRL1	336.107	1.69059	0.536211	3.15284	0.00161691	0.0140005
MYCL	196.186	1.68952	0.526306	3.21014	0.00132668	0.0120588
PPM1J	232.622	1.68726	0.540081	3.12408	0.00178361	0.01496
VLDLR	296.4	1.68481	0.610186	2.76114	0.00575992	0.0365032
MINK1	2559.9	1.68477	0.452073	3.72676	0.000193957	0.00267515
UBE2E2	950.449	1.68337	0.422762	3.98183	6.84e-05	0.00118257
QARS	5064.27	1.68238	0.40976	4.10577	4.03e-05	0.000768966
ALDOC	593.759	1.68216	0.454053	3.70476	0.000211589	0.00287658
RPL14P1	272.194	1.67977	0.565724	2.96924	0.00298538	0.0224196
PCYT2	1877.88	1.67907	0.450728	3.72523	0.000195134	0.00268942
ABCA2	2318.21	1.67885	0.433644	3.87149	0.000108172	0.00169491
HMGB3	6792.67	1.67759	0.445253	3.76773	0.000164736	0.00234789
CGNL1	246.567	1.67724	0.550152	3.04869	0.00229841	0.01827
SRM	5283.91	1.67518	0.442436	3.78627	0.000152925	0.00222891
POU3F2	667.481	1.67512	0.515987	3.24644	0.00116858	0.0108872
MSRB1	2689.59	1.67453	0.443706	3.77396	0.000160678	0.00230827
IGSF3	1121.02	1.67244	0.495604	3.37454	0.000739395	0.00770446
CPE	3828.35	1.67216	0.473508	3.53143	0.000413324	0.00485521
TRIM13	206.248	1.67154	0.536869	3.11349	0.00184888	0.0153927
AFAP1	676.472	1.66693	0.544653	3.06054	0.00220941	0.0177632
MAP6D1	187.152	1.66678	0.550649	3.02694	0.00247044	0.0193782
TMEM255A	280.859	1.66634	0.533295	3.12461	0.0017804	0.0149396
PLS3	26948.8	1.66422	0.439626	3.78553	0.000153381	0.00222944
MOB3B	410.72	1.66336	0.546897	3.04144	0.00235447	0.0186144
PSME1	2306.01	1.66296	0.436838	3.80681	0.000140769	0.00208693
SMOC1	2010.61	1.6624	0.419789	3.96009	7.49e-05	0.00127024
FYCO1	897.052	1.66144	0.505536	3.2865	0.00101442	0.00978683
BEX5	1732.41	1.65994	0.470634	3.52702	0.000420262	0.00491344
APLP2	17477.3	1.65853	0.410044	4.04476	5.24e-05	0.000954437
ARSA	864.575	1.65788	0.498457	3.32603	0.000880912	0.00879801
LNPEP	703.485	1.65686	0.434717	3.81135	0.00013821	0.00205381
HDAC6	1590.05	1.65629	0.489054	3.38673	0.000707309	0.00743947
UVSSA	261.058	1.65423	0.600968	2.7526	0.00591233	0.0371839
ELOVL6	1010.22	1.65413	0.489472	3.37942	0.000726386	0.00760481
CEP131	3452.83	1.65399	0.48129	3.43658	0.000589101	0.00648318
MOCS1	706.89	1.65259	0.48388	3.41529	0.000637148	0.00686099
HIVEP3	180.191	1.65219	0.526783	3.13639	0.00171044	0.0145626
XIAP	2204.53	1.65177	0.469817	3.51578	0.000438462	0.00507516
CACNG8	726.04	1.65166	0.461253	3.58082	0.000342523	0.00421359
RP3-461F17.3	1119.3	1.65088	0.468461	3.52405	0.000424996	0.00494944
CRISPLD1	680.703	1.64884	0.48527	3.39779	0.000679336	0.00720977
TNKS1BP1	3011.06	1.64883	0.41583	3.96516	7.33e-05	0.00125201
TTC30A	415.87	1.64867	0.595916	2.76662	0.00566408	0.0360279
CA5B	148.885	1.64852	0.595209	2.76965	0.00561173	0.0358389
ANKRD39	828.076	1.64693	0.436104	3.77645	0.00015908	0.00229052
PSAT1	4697.65	1.64685	0.40328	4.08364	4.43e-05	0.000834284
LYRM9	135.825	1.64543	0.586582	2.80511	0.00502988	0.0331017
ZNF449	398.723	1.64539	0.600431	2.74035	0.00613732	0.0381957
CCDC124	16298.9	1.6437	0.478841	3.43267	0.000597661	0.00655083
BID	1619.99	1.64299	0.462884	3.54945	0.00038603	0.0046173
DIAPH2	664.538	1.64133	0.615506	2.66664	0.00766137	0.0444888
SLC7A2	900.421	1.64093	0.448662	3.65738	0.00025481	0.00333076
ATF7IP2	326.87	1.64045	0.522772	3.13798	0.00170118	0.0145226
MPP7	373.304	1.64022	0.48971	3.34937	0.000809966	0.00824543
ZDHHC12	1831.29	1.64013	0.449458	3.64913	0.000263125	0.00341362
SHPK	616.069	1.63941	0.43693	3.75211	0.000175353	0.00246609
RASSF5	397.368	1.63802	0.522161	3.13701	0.00170682	0.014547
FAAP100	1893.21	1.636	0.536779	3.04782	0.00230511	0.0183003
TUBB4A	1593.02	1.63585	0.503813	3.24693	0.00116656	0.0108737
GPX8	1697.99	1.63126	0.443579	3.67749	0.000235542	0.00313495
SNX33	521.181	1.63124	0.484629	3.36596	0.000762772	0.00787465
MDN1	2323.08	1.63057	0.520966	3.12989	0.00174872	0.0147716
FZD1	742.661	1.63044	0.546977	2.98083	0.00287473	0.0218548
CITED1	751.804	1.62981	0.583979	2.79088	0.00525655	0.0342261
MAST4	424.872	1.62972	0.551667	2.95417	0.00313511	0.0231728
ARMC4	373.813	1.62964	0.4726	3.44824	0.000564251	0.00627878
HOXD13	5187.97	1.6294	0.413921	3.93649	8.27e-05	0.00137243
AFF2	251.22	1.62939	0.555679	2.93224	0.00336523	0.0244242
TEAD2	1110.59	1.62888	0.444017	3.66851	0.000243967	0.00322451
FKBP7	549.728	1.62834	0.460019	3.53973	0.000400538	0.00473509
ACO1	1734.85	1.62752	0.457214	3.55966	0.000371341	0.00447824
ABCA11P	213.787	1.62717	0.505876	3.21653	0.00129749	0.0118501
SUMF2	4709.47	1.62626	0.410323	3.96336	7.39e-05	0.00125519
CETN2	2848.48	1.62428	0.411197	3.95013	7.81e-05	0.0013114
MAN2B1	1794.24	1.62366	0.462776	3.50853	0.000450586	0.00520282
PRODH	123.495	1.62259	0.603403	2.68906	0.00716528	0.0424909
SPON1	524.971	1.62175	0.539843	3.00412	0.00266349	0.0205698
ARHGEF17	359.968	1.62083	0.569603	2.84554	0.00443366	0.0300801
ZNF287	188.869	1.6195	0.539432	3.00223	0.00268006	0.0206558
HSD3B7	204.773	1.61946	0.526057	3.07849	0.00208054	0.0169608
CCDC40	344.882	1.61931	0.478303	3.38554	0.000710381	0.00745939
PLCXD1	858.209	1.61778	0.425225	3.80452	0.000142077	0.00210305
PLCXD1	858.109	1.61713	0.425224	3.80301	0.000142949	0.00211431
NR2F1	2528.15	1.61512	0.567026	2.84841	0.00439386	0.0298676
ACP2	953.7	1.61375	0.462786	3.48703	0.000488421	0.00556197
FOXF1	755.669	1.61349	0.449464	3.5898	0.000330935	0.00408956
PPAN	6536.18	1.61306	0.49502	3.25857	0.00111974	0.0105199
MAPKBP1	488.095	1.61281	0.463455	3.47996	0.000501483	0.00569026
KIAA1551	428.667	1.60913	0.506089	3.17953	0.00147512	0.0130522
HLA-DQB1	603.659	1.60887	0.45127	3.56521	0.000363568	0.00440687
COL4A1	998.397	1.6083	0.541252	2.97144	0.0029641	0.0223112
XXbac-B461K10.4	530.112	1.6082	0.547195	2.93898	0.00329291	0.0240619
45180	4410.44	1.60637	0.484215	3.31748	0.000908331	0.00898751
HLA-DRB1	494.677	1.60555	0.523314	3.06805	0.00215458	0.0174393
HSD11B1L	177.433	1.60346	0.542046	2.95816	0.00309477	0.0230032
TSPAN14	1173.77	1.60301	0.473456	3.38576	0.000709819	0.00745761
PDZRN3	585.968	1.60294	0.438172	3.65823	0.00025396	0.0033265
DOCK5	233.972	1.60206	0.568538	2.81786	0.00483445	0.0321496
SLC26A10	223.672	1.60035	0.506523	3.15949	0.00158047	0.0137357
NSDHL	2497.34	1.60028	0.458635	3.48922	0.000484432	0.00552648
SNHG3	1502.08	1.59992	0.462334	3.46053	0.000539116	0.00604153
SYBU	437.841	1.598	0.471318	3.39049	0.000697674	0.00735033
DGKA	489.234	1.59789	0.44784	3.56799	0.000359729	0.00436591
FUT8	535.052	1.59577	0.467363	3.4144	0.000639216	0.00687157
BBS12	136.926	1.5956	0.561276	2.84281	0.00447174	0.0302886
BAX	5470.29	1.59558	0.47479	3.36061	0.000777709	0.00800278
RP11-466H18.1	935.926	1.59453	0.544701	2.92735	0.00341869	0.024677
RPL18AP3	514.436	1.59273	0.586206	2.71702	0.00658735	0.0400253
GNE	1302.92	1.59238	0.472424	3.37065	0.000749912	0.00779695
CDK18	577.254	1.59175	0.549849	2.89489	0.00379293	0.0266304
SPRYD4	653.413	1.59155	0.461315	3.45003	0.000560517	0.00624088
GALK1	2186.7	1.59116	0.458212	3.47253	0.00051557	0.00583616
CINP	1413.52	1.58987	0.485767	3.2729	0.00106452	0.0101211
SEMA3A	182.013	1.58967	0.606814	2.6197	0.00880074	0.0492467
VASH1	1601.8	1.58916	0.535402	2.96816	0.00299584	0.02247
TNS3	408.919	1.58773	0.497875	3.18902	0.00142756	0.0127382
DDT	8416.07	1.58675	0.523575	3.03061	0.0024406	0.019189
C1orf50	228.218	1.58609	0.592169	2.67844	0.0073965	0.0433755
PTPRJ	440.879	1.58404	0.461791	3.43022	0.000603099	0.00659523
HELB	357.106	1.584	0.546367	2.89914	0.00374184	0.0263789
DHCR24	8142.1	1.5835	0.454999	3.48023	0.000500986	0.00568802
EPHA8	247.812	1.58312	0.539107	2.93656	0.00331879	0.0241952
ARHGEF26	1338.41	1.58273	0.413013	3.83216	0.000127024	0.00192062
SNHG5	9763.63	1.58191	0.580774	2.72379	0.00645375	0.0394216
DACT1	259.865	1.58118	0.531485	2.97502	0.00292971	0.0221488
GPI	12245.3	1.57872	0.412271	3.82933	0.000128493	0.00193692
TTC39C	466.063	1.57804	0.516789	3.05356	0.00226146	0.0180518
BCL11A	922.131	1.57625	0.450441	3.49934	0.000466412	0.0053498
PLOD2	2872.9	1.57515	0.505683	3.11491	0.00184004	0.015352
C5orf30	638.739	1.57409	0.454524	3.46317	0.000533858	0.00599321
RP11-348P10.2	144.592	1.57227	0.591098	2.65991	0.00781622	0.0451261
KIAA1211	259.072	1.57005	0.59602	2.63423	0.00843288	0.0476726
MPND	1108.63	1.57	0.457755	3.42977	0.000604085	0.00660221
BLOC1S1	3258.85	1.56889	0.493535	3.17888	0.00147845	0.0130695
TANGO6	450.534	1.56798	0.495804	3.1625	0.00156423	0.013625
WASH5P	559.212	1.56788	0.463829	3.3803	0.000724076	0.00758643
GAL	2800.9	1.56786	0.429574	3.64981	0.000262437	0.00340702
MDM2	1959.74	1.56785	0.435775	3.59784	0.000320876	0.00399906
IFITM1	198.929	1.56698	0.54858	2.85643	0.0042844	0.0293246
PDPN	1272.57	1.5662	0.445274	3.51738	0.000435825	0.00506152
NRP2	627.642	1.56463	0.501863	3.11765	0.001823	0.0152232
C1R	658.249	1.56432	0.482558	3.24172	0.00118809	0.0110366
RP1-152L7.5	155.24	1.56423	0.56351	2.77587	0.00550543	0.035362
TOB1	1233.75	1.56408	0.435404	3.59225	0.000327831	0.00406442
ARFRP1	1744.53	1.5634	0.450883	3.46742	0.000525489	0.00592024
ALG6	549.631	1.56335	0.466157	3.35371	0.000797368	0.00814773
HMGA2	2879.88	1.56253	0.439893	3.55206	0.000382228	0.00458336
C16orf74	295.982	1.56198	0.556283	2.80788	0.00498686	0.0328984
TELO2	3889.84	1.56147	0.450375	3.46705	0.000526212	0.00592487
PCSK1N	3382.94	1.5603	0.47754	3.26736	0.00108554	0.0102544
DNPH1	5558.17	1.55976	0.539776	2.88964	0.00385687	0.0269797
WDR89	524.618	1.55763	0.461856	3.37254	0.000744785	0.00774788
SYDE2	232.736	1.5576	0.586052	2.65778	0.00786582	0.0453298
ERLIN2	2497.49	1.55739	0.475618	3.27446	0.00105866	0.0100756
TRIM16L	130.611	1.55738	0.586264	2.65645	0.00789693	0.0454815
KBTBD7	280.612	1.55726	0.581648	2.67732	0.00742132	0.04344
RP11-332H14.2	221.563	1.55679	0.511835	3.04158	0.00235342	0.0186138
DHODH	711.454	1.55552	0.504007	3.0863	0.00202664	0.0166099
GRN	9562.4	1.55344	0.421847	3.68248	0.000230975	0.00308931
WDYHV1	198.735	1.55124	0.520687	2.97921	0.00288995	0.0219179
NEU3	413.589	1.55117	0.481258	3.22316	0.00126783	0.0116633
NBPF10	297.526	1.55102	0.532882	2.91063	0.00360695	0.0256965
TMBIM4	797.133	1.54801	0.486067	3.18476	0.00144875	0.0128909
DOK3	214.328	1.54742	0.538537	2.87339	0.00406097	0.0280869
OGFOD3	1112.99	1.54687	0.470463	3.28797	0.00100912	0.0097505
RAB3A	428.266	1.54641	0.459113	3.36825	0.000756466	0.00784951
ALDH1L2	864.013	1.54617	0.487232	3.17338	0.00150676	0.0132397
AC016747.3	264.74	1.54608	0.509203	3.03628	0.00239516	0.0188733
ALMS1	584.121	1.54318	0.497836	3.09977	0.00193668	0.0159898
USB1	1825.16	1.54299	0.487449	3.16544	0.00154847	0.0135125
PIGM	681.364	1.54193	0.431942	3.56976	0.000357309	0.00434486
SSBP2	482.383	1.54021	0.469592	3.2799	0.00103844	0.00996039
ARAP1	2772.5	1.54014	0.410667	3.75035	0.000176591	0.00247852
HMGXB4	1914.71	1.53984	0.410281	3.75312	0.000174648	0.00246007
HSPA12A	925.935	1.53883	0.476958	3.22635	0.00125381	0.0115567
MAGED4	2411.43	1.53813	0.442985	3.47219	0.000516229	0.00584015
RASA3	134.311	1.53656	0.571801	2.68722	0.00720488	0.0426314
RRAGB	523.219	1.5364	0.46081	3.33414	0.00085565	0.00861353
DLX1	1844.03	1.53579	0.492092	3.12093	0.0018028	0.0150876
SDC2	2715.83	1.53475	0.418139	3.67043	0.000242142	0.00320484
STK26	4069.81	1.5345	0.507791	3.02191	0.00251184	0.0196542
MBOAT2	2079.06	1.5332	0.458169	3.34637	0.000818784	0.00832304
BACE2	1058.2	1.53315	0.473425	3.23843	0.00120188	0.0111375
RPL14	44442.1	1.53147	0.481831	3.17844	0.00148072	0.0130834
TADA1	626.393	1.53046	0.451659	3.38853	0.000702674	0.0073989
PBX1	1982.68	1.52989	0.487183	3.14028	0.00168786	0.0144498
SFI1	1625.77	1.52932	0.459845	3.32574	0.000881849	0.00880275
QPRT	2613.81	1.52818	0.436586	3.50029	0.000464758	0.00533728
SLC39A10	812.692	1.52752	0.549312	2.78079	0.00542264	0.0349365
CACNA1G	280.334	1.52698	0.535218	2.85301	0.00433073	0.0295441
TMEM120B	1590.57	1.52602	0.46319	3.29458	0.000985678	0.0095659
HMGB1	14566	1.52492	0.426055	3.57916	0.000344702	0.00422944
SQLE	3075.69	1.52488	0.419771	3.63265	0.000280524	0.00359275
MTR	2876.04	1.52477	0.580182	2.62809	0.00858669	0.0482979
POU3F3	704.362	1.5225	0.476197	3.1972	0.00138769	0.0124526
ELK3	591.35	1.52071	0.512732	2.9659	0.00301802	0.0225917
NME1-NME2	2839.76	1.52071	0.475547	3.19781	0.00138474	0.0124431
TLCD2	322.331	1.51934	0.475874	3.19274	0.0014093	0.0125988
UPK3BL	1171.65	1.51844	0.478003	3.17663	0.00148999	0.0131287
FPGT	537.932	1.51819	0.499766	3.03781	0.00238308	0.0187937
RPL10	78579.4	1.51721	0.420498	3.60813	0.000308417	0.00388455
NXPE3	1075.02	1.51338	0.44321	3.41458	0.000638794	0.00687092
EEF2K	723.376	1.5133	0.510375	2.96506	0.0030262	0.0226352
KAT2A	5233.19	1.51319	0.456962	3.31142	0.000928234	0.00915517
B4GALNT4	1950.04	1.51262	0.542812	2.78664	0.0053257	0.0345461
FIGN	423.567	1.51212	0.501706	3.01395	0.00257869	0.0200207
NOVA1	262.401	1.51047	0.517224	2.92034	0.00349649	0.025115
VAMP1	446.887	1.51026	0.463924	3.25541	0.0011323	0.0106013
MYBBP1A	7037.55	1.51007	0.57365	2.63239	0.00847873	0.0478916
LRFN3	840.47	1.50972	0.456538	3.30688	0.00094342	0.00925725
LAMP2	4247.31	1.50942	0.48927	3.08504	0.00203523	0.0166665
CHD7	3241.46	1.508	0.450669	3.34614	0.000819457	0.00832304
MST1	299.344	1.50491	0.537774	2.7984	0.00513558	0.0336343
RP11-212P7.2	158.4	1.50416	0.56871	2.64486	0.00817244	0.0465604
SDK1	584.72	1.49711	0.437381	3.4229	0.000619574	0.00671741
TMEM110	1509.89	1.4971	0.412607	3.6284	0.000285181	0.00362871
TNFRSF21	646.648	1.49663	0.451157	3.31732	0.00090887	0.00898751
FAM86C2P	165.002	1.49598	0.556367	2.68884	0.00717006	0.0424927
C14orf1	1220.43	1.49551	0.445165	3.35946	0.000780959	0.0080232
CEP83	557.881	1.49521	0.5327	2.80685	0.0050028	0.0329692
NQO2	1166.11	1.49445	0.472976	3.15967	0.00157947	0.0137357
MAP3K6	688.983	1.49346	0.458589	3.25664	0.00112739	0.010565
CNTNAP1	250.568	1.4925	0.570645	2.61546	0.00891082	0.0496654
MIR600HG	337.338	1.49236	0.555532	2.68635	0.00722368	0.0426641
TSPAN7	493.876	1.49188	0.457309	3.26231	0.00110509	0.0104028
SIL1	1721.17	1.49024	0.452065	3.29651	0.000978925	0.00952172
EDARADD	335.924	1.48975	0.500538	2.9763	0.0029175	0.0220917
TMSB10	32524.3	1.48841	0.492775	3.02047	0.0025238	0.0197072
XX-FW83563B9.5	223.679	1.48831	0.551829	2.69704	0.00699591	0.0418258
SLC16A2	904.645	1.48778	0.489727	3.03799	0.00238165	0.0187913
CHMP3	2811.8	1.48631	0.409337	3.63103	0.000282295	0.00361154
GUCD1	4988.44	1.48564	0.454886	3.26596	0.00109092	0.010295
PGBD4	136.148	1.48536	0.565551	2.62639	0.00862967	0.0485109
RNF217	535.61	1.48441	0.491646	3.01926	0.00253393	0.0197457
PCLO	219.836	1.48269	0.544058	2.72524	0.00642555	0.0393567
MAP1B	5225.69	1.48176	0.534257	2.77349	0.00554592	0.0355396
FAM127B	2934.8	1.48173	0.493862	3.00029	0.00269724	0.0207461
TAX1BP3	1347.44	1.4805	0.43598	3.39579	0.000684303	0.00724964
ATP7B	372.179	1.47962	0.533009	2.77599	0.00550346	0.0353613
SLC5A6	2007.61	1.47785	0.500602	2.95215	0.00315572	0.0233013
JDP2	353.608	1.47762	0.529765	2.7892	0.00528385	0.0343913
RTF1	3852	1.47598	0.417692	3.53367	0.000409832	0.00482606
MTFMT	561.911	1.47598	0.45914	3.21467	0.00130593	0.01191
RAB43	203.059	1.47584	0.53567	2.75513	0.00586693	0.0369457
RP11-334C17.5	176.702	1.47542	0.561151	2.62927	0.00855681	0.0482154
CLMN	588.027	1.47485	0.560891	2.62948	0.00855153	0.0482
EFNA4	327.478	1.47209	0.48128	3.0587	0.00222298	0.0178345
MCCC2	2972.08	1.47119	0.442922	3.32156	0.000895142	0.00891204
MAP3K5	349.928	1.47087	0.537066	2.73871	0.00616805	0.0383033
SH3PXD2A	3466.35	1.47033	0.436439	3.36893	0.000754613	0.00783726
FZD3	518.66	1.46975	0.547174	2.68607	0.00722981	0.0426871
SLC35F1	394.719	1.46967	0.479247	3.06663	0.0021649	0.0174867
LRP8	352.37	1.46954	0.552755	2.65857	0.00784734	0.0452417
ROGDI	498.306	1.46939	0.456495	3.21884	0.00128708	0.0117777
FAM105A	665.5	1.46934	0.515967	2.84773	0.00440317	0.0299095
ERBB2	1997.69	1.46917	0.432921	3.39363	0.000689732	0.00729902
PTP4A3	764.862	1.46843	0.449067	3.26997	0.00107561	0.010196
SNRPD3	9522.69	1.46629	0.460918	3.18123	0.00146653	0.0130125
NHP2	20586	1.46575	0.504603	2.90476	0.00367529	0.0260822
MAST3	851.365	1.4642	0.436869	3.35157	0.000803556	0.00819774
RP11-195F19.5	396.947	1.46361	0.539562	2.71259	0.00667591	0.0404084
RSU1	2044.05	1.46353	0.407141	3.59465	0.000324831	0.00403248
TNFAIP8	462.93	1.46265	0.492122	2.97214	0.00295734	0.0222779
POLR2J3	2299.37	1.46164	0.404213	3.61602	0.000299172	0.00378062
PIGO	1090.22	1.46086	0.447037	3.26787	0.00108361	0.0102464
ZNF286A	777.215	1.4608	0.443346	3.29495	0.000984381	0.00956011
TLCD1	391.751	1.46055	0.508167	2.87416	0.00405102	0.0280283
SGK223	178.979	1.45931	0.533674	2.73447	0.00624814	0.0386736
CCND1	4158.71	1.458	0.407562	3.57737	0.000347071	0.00425576
FOXRED1	1823.53	1.45721	0.52758	2.76206	0.00574382	0.0364464
KAT2B	901.678	1.4572	0.533351	2.73215	0.00629221	0.0388405
FRMD6	526.011	1.456	0.488552	2.98024	0.00288021	0.0218703
TUBB	61996.1	1.45505	0.416461	3.49384	0.000476122	0.00544475
NDUFAF3	3988.54	1.45497	0.509027	2.85833	0.00425873	0.0291891
MLST8	4231.25	1.45281	0.452169	3.21297	0.00131368	0.0119578
TBC1D8	260.058	1.45196	0.504195	2.87976	0.00397982	0.0277376
RNASET2	1779.87	1.44957	0.523723	2.76782	0.00564333	0.0359561
FLJ37453	448.049	1.44916	0.489928	2.95791	0.00309734	0.0230133
RPL29	39201.3	1.4477	0.461381	3.13776	0.00170243	0.0145226
SH2B3	446.514	1.4471	0.496305	2.91575	0.00354831	0.0254008
NEIL1	669.554	1.44547	0.433378	3.33537	0.000851868	0.00859374
CNPY3	2435.69	1.44382	0.451213	3.19988	0.00137487	0.012396
RTEL1	763.207	1.44251	0.452307	3.18923	0.0014265	0.0127382
SLC25A11	3799.08	1.44212	0.451233	3.19595	0.00139372	0.0124948
UBTF	8550.86	1.44185	0.421694	3.41918	0.000628103	0.00679059
PAQR8	485.375	1.44129	0.480521	2.99942	0.00270491	0.0207799
MAP4K2	406.124	1.44045	0.483267	2.98064	0.00287647	0.0218594
STRA13	6556.59	1.43961	0.490347	2.9359	0.00332584	0.0242187
NFKBID	290.542	1.43912	0.50373	2.85692	0.00427769	0.0293085
STAG3L3	678.821	1.43905	0.436437	3.29727	0.000976292	0.00950098
THRB	539.383	1.43884	0.507965	2.83256	0.00461772	0.0310341
RPL18A	48338.7	1.43777	0.50433	2.85084	0.00436035	0.0296825
HIP1R	1700.94	1.43626	0.425012	3.37933	0.000726631	0.00760481
PHKB	1626.09	1.43553	0.431035	3.33043	0.000867114	0.00870135
COL6A1	4727.45	1.43523	0.40197	3.57048	0.000356325	0.00433567
PILRB	2121.52	1.43495	0.506343	2.83396	0.00459757	0.0309424
SAMD5	237.08	1.43321	0.501763	2.85635	0.00428542	0.0293246
SRRM2	22543.6	1.43278	0.476293	3.0082	0.00262801	0.020362
APOBEC3F	280.631	1.43089	0.517061	2.76735	0.00565142	0.0359956
GPRC5B	1239.51	1.42762	0.435266	3.27989	0.00103848	0.00996039
ACAD9	2233.87	1.4268	0.481436	2.96363	0.00304029	0.0226959
MOB3A	676.425	1.42625	0.446641	3.19328	0.00140668	0.0125873
PROCR	212.797	1.42526	0.545385	2.61332	0.00896681	0.0499043
PDHA1	6916.69	1.42501	0.431487	3.30254	0.000958127	0.00936839
PCYOX1	2001	1.42457	0.464802	3.0649	0.00217741	0.0175728
EGFLAM	420.653	1.42439	0.486489	2.9279	0.00341257	0.0246707
ANTXR2	683.537	1.4243	0.498655	2.85629	0.00428621	0.0293246
PCED1A	1170.06	1.42362	0.52584	2.70733	0.00678271	0.0408985
RSAD1	1735.58	1.4223	0.417853	3.40384	0.000664451	0.00708673
RBFOX3	586.732	1.42178	0.538402	2.64075	0.00827234	0.0469468
ZNF324B	379.6	1.41966	0.47251	3.0045	0.00266019	0.0205526
CHMP6	1423.49	1.41911	0.432957	3.27771	0.00104653	0.00999516
NFS1	1183.68	1.4191	0.419057	3.38641	0.000708146	0.00744415
NRBP2	761.622	1.41902	0.542233	2.617	0.00887068	0.0495049
GLI2	597.012	1.41853	0.508936	2.78724	0.00531594	0.0345418
TAZ	2522.5	1.41791	0.449097	3.15724	0.00159268	0.0138292
IDH3G	3569.13	1.41573	0.478309	2.95986	0.00307776	0.0229036
CSAD	336.124	1.41533	0.489123	2.8936	0.00380855	0.0267006
ANKRD26	910.97	1.41373	0.424613	3.32945	0.000870179	0.00872668
SLC26A6	1533.77	1.41359	0.418785	3.37546	0.000736924	0.00768714
CADPS2	518.983	1.41256	0.457874	3.08503	0.0020353	0.0166665
LUC7L3	13933	1.4125	0.447859	3.1539	0.00161103	0.0139559
SLC5A3	359.26	1.41249	0.512294	2.75719	0.00583	0.0368487
MTAP	2697.33	1.41209	0.451667	3.12639	0.00176967	0.0148957
TMEM97	1704.58	1.41207	0.433924	3.25418	0.00113721	0.0106367
TUB	871.055	1.41169	0.437936	3.2235	0.00126633	0.0116552
EML3	1291.13	1.41082	0.449283	3.14016	0.00168858	0.0144498
RBM3	10135.3	1.40957	0.455314	3.09582	0.00196267	0.0161413
SNTB2	600.699	1.40883	0.448551	3.14084	0.00168465	0.0144358
COMMD4	6562.29	1.40783	0.437257	3.21968	0.00128333	0.011766
PRSS30P	269.389	1.40753	0.500522	2.81213	0.00492153	0.032581
EPRS	8202.04	1.40745	0.403511	3.48801	0.000486635	0.00554496
RHBDD1	641.383	1.40703	0.531595	2.6468	0.00812563	0.046391
CTH	291.64	1.40575	0.483031	2.91026	0.00361132	0.0257163
CITED2	1951.19	1.40572	0.470265	2.98922	0.00279691	0.0213744
RPS25	18696.7	1.40424	0.530454	2.64724	0.00811522	0.0463455
BRD9	2350.25	1.40357	0.457019	3.07114	0.00213246	0.0172908
SORD	2117.66	1.40303	0.491887	2.85235	0.00433971	0.0295947
PPM1L	386.468	1.40082	0.532858	2.62887	0.00856688	0.048221
MIF	41205.7	1.40079	0.46086	3.0395	0.00236968	0.0187191
COA7	1867.87	1.40034	0.425564	3.29054	0.000999947	0.00967175
PTCH1	763.117	1.39949	0.436358	3.20721	0.00134031	0.0121575
EVL	3685.77	1.39934	0.466525	2.99949	0.00270434	0.0207799
B3GLCT	445.455	1.3989	0.477045	2.93244	0.00336312	0.0244242
METTL8	662.157	1.39868	0.527054	2.65377	0.0079599	0.0457195
CALD1	5535.87	1.39814	0.413763	3.37909	0.000727262	0.00760723
APP	15718.8	1.39686	0.44597	3.13218	0.00173515	0.0146995
ADGRL3	384.652	1.3962	0.48214	2.89583	0.00378159	0.0265802
THNSL1	600.753	1.39512	0.489278	2.85139	0.00435291	0.0296693
PRDX1	23064.2	1.39502	0.454561	3.06893	0.00214829	0.0174043
NDUFB1	1463.12	1.39473	0.516879	2.69836	0.00696816	0.0417379
THAP7-AS1	221.911	1.39452	0.52541	2.65416	0.0079507	0.0456943
SLC16A1	6493.45	1.39275	0.418893	3.32483	0.000884736	0.00882693
COX7C	13005.8	1.39272	0.506869	2.7477	0.00600145	0.0375456
CDK6	2225.08	1.39156	0.425714	3.26876	0.00108018	0.0102241
COG8	609.515	1.39104	0.441969	3.14737	0.00164745	0.0141809
BICC1	435.132	1.39091	0.476498	2.91901	0.0035114	0.0251935
FAT1	857.511	1.39025	0.484005	2.87239	0.00407376	0.0281446
PAGR1	9050.27	1.38919	0.473123	2.93621	0.00332252	0.0242071
TNFAIP8L1	639.186	1.389	0.480579	2.89027	0.00384909	0.0269524
DDIT4	2216.31	1.38892	0.414373	3.35187	0.000802684	0.00819324
NID2	796.938	1.38876	0.494493	2.80846	0.0049779	0.0328507
AKAP9	2272.9	1.3885	0.421861	3.29137	0.000997019	0.00964834
GPM6B	518.594	1.38724	0.467578	2.96686	0.00300856	0.0225387
ZFHX3	434.662	1.38671	0.46123	3.00654	0.00264236	0.0204342
CARD8	886.73	1.38608	0.442606	3.13164	0.00173831	0.0147163
TRAPPC2L	2899.87	1.38593	0.454489	3.04942	0.00229283	0.0182409
GOLIM4	3538.79	1.38586	0.405537	3.41735	0.000632332	0.00682096
PPIB	12341.8	1.38529	0.446377	3.1034	0.00191312	0.0158297
DPY19L1	1519.18	1.38458	0.41255	3.35614	0.000790384	0.00810687
PHF3	1750.46	1.38258	0.446335	3.09762	0.00195082	0.0160856
IPO4	3888.98	1.3825	0.416667	3.31799	0.000906667	0.00898751
ATG16L2	357.683	1.38185	0.463754	2.97971	0.00288517	0.0218992
POLD2	8078.98	1.37972	0.462683	2.98199	0.00286384	0.0218202
PTPRS	3845.74	1.37887	0.484389	2.84662	0.00441862	0.029993
KRIT1	1357.07	1.37766	0.414026	3.32748	0.000876365	0.00876642
FAHD2A	2167.7	1.37727	0.494693	2.78409	0.00536775	0.0346769
GDF7	429.966	1.37662	0.457732	3.00748	0.00263426	0.0204021
ZNF518A	1103.92	1.37588	0.478999	2.87241	0.0040735	0.0281446
UBE2Q2	721.683	1.37585	0.522691	2.63225	0.00848208	0.0478938
SLC2A11	377.817	1.3752	0.509278	2.7003	0.00692774	0.041549
IFITM2	629.873	1.3752	0.52493	2.61978	0.00879862	0.0492467
SLC27A1	289.807	1.37501	0.518088	2.65401	0.00795408	0.0456999
ATP2B4	1057.94	1.37176	0.468948	2.92519	0.00344244	0.0247923
TTC3	1680.47	1.37062	0.420778	3.25735	0.00112458	0.0105445
NRGN	2175.8	1.36955	0.453496	3.01998	0.00252794	0.0197233
WDR54	2048.98	1.36851	0.469256	2.91634	0.00354163	0.0253625
NUP62CL	258.206	1.3667	0.50759	2.69253	0.00709118	0.0421435
STX4	3224.44	1.36641	0.473593	2.8852	0.00391163	0.0273124
CAT	970.259	1.3657	0.436776	3.12676	0.00176743	0.0148834
ANTXR1	2238.66	1.36562	0.463448	2.94665	0.00321239	0.0236006
FRMD4A	738.674	1.36461	0.466196	2.92711	0.00342123	0.024677
MT-RNR2	154673	1.36212	0.410983	3.31431	0.000918706	0.00908004
KIAA1147	2040.91	1.36139	0.433533	3.14022	0.0016882	0.0144498
SGSH	1086.43	1.36095	0.501851	2.71187	0.00669056	0.0404455
WWP1	1067.14	1.36041	0.504176	2.69828	0.00696989	0.0417379
LPAR1	249.967	1.35991	0.514971	2.64075	0.00827237	0.0469468
WDR4	999.645	1.35985	0.437784	3.10622	0.00189495	0.015693
ATP5J2	4346.73	1.35851	0.452394	3.00295	0.00267381	0.0206243
GEMIN4	2919.43	1.35835	0.408932	3.32171	0.000894663	0.00891193
TSKU	398.702	1.35736	0.482122	2.8154	0.00487166	0.0323292
PFKM	6480.24	1.35628	0.442799	3.06297	0.00219155	0.0176643
CD99L2	4444.7	1.35566	0.458908	2.9541	0.00313579	0.0231728
HSP90B1	31221.7	1.3551	0.413106	3.28027	0.00103709	0.00996039
KANK2	1389.23	1.35407	0.460167	2.94256	0.00325515	0.023841
CCDC88A	3632.62	1.35384	0.473107	2.86159	0.00421527	0.0289644
COL7A1	1396.52	1.35334	0.491103	2.75571	0.00585652	0.0369071
SLC27A4	3261.07	1.35197	0.506794	2.66769	0.00763746	0.0443771
ANO10	827.904	1.35181	0.439053	3.07891	0.00207757	0.0169542
CPOX	3039.29	1.35161	0.46012	2.93751	0.00330857	0.02413
ARL2	2856.67	1.35128	0.440783	3.06563	0.00217209	0.0175372
SLC25A39	7755.77	1.35038	0.455339	2.96566	0.00302038	0.0226005
EFNA5	937.487	1.34835	0.452328	2.98092	0.00287388	0.0218548
PDZD11	1158.59	1.34578	0.417627	3.22246	0.00127096	0.0116695
GFOD1	363.971	1.34419	0.473822	2.83692	0.00455515	0.0307222
SOD1	14321.3	1.34321	0.480428	2.79587	0.005176	0.0338291
FAM162A	2180.93	1.34189	0.481533	2.78671	0.00532459	0.0345461
DAB2	469.337	1.3401	0.452942	2.95865	0.00308988	0.0229779
DSE	1077.52	1.3393	0.48401	2.76708	0.00565606	0.0360131
IFI27L2	522.44	1.33889	0.507549	2.63794	0.00834108	0.047273
ALDH16A1	1984.83	1.3385	0.414686	3.22773	0.00124775	0.0115064
MANSC1	568.251	1.33847	0.468148	2.85907	0.00424883	0.0291431
TRNT1	438.649	1.33843	0.453627	2.95049	0.00317266	0.0234082
TMEM143	576.499	1.33836	0.467635	2.86197	0.00421012	0.0289499
CRELD1	913.709	1.3381	0.443722	3.01563	0.00256447	0.0199266
RGP1	2981.12	1.33769	0.480615	2.78328	0.00538117	0.0347164
GLRX	780.088	1.33724	0.451982	2.95862	0.00309015	0.0229779
C2orf68	522.917	1.33708	0.451649	2.96045	0.00307192	0.0228691
CDK5RAP3	6631.38	1.33683	0.426896	3.13152	0.00173907	0.0147163
NEIL2	478.245	1.33658	0.507155	2.63544	0.00840285	0.0475453
ADGRA3	566.378	1.33409	0.460295	2.89834	0.00375149	0.0264256
DESI1	2963.16	1.33401	0.487042	2.739	0.00616258	0.0383015
LAMC1	5668.01	1.33261	0.4948	2.69323	0.00707638	0.0421346
C14orf159	395.141	1.33135	0.461008	2.88791	0.00387805	0.0271078
FMR1	2754.46	1.33107	0.496418	2.68136	0.00733242	0.0431321
FBXW7	902.762	1.32868	0.431258	3.08094	0.00206351	0.0168611
TMEM64	440.941	1.32721	0.48589	2.73149	0.00630477	0.0388801
ROR2	606.526	1.32668	0.461363	2.87558	0.00403288	0.0279241
HIGD2A	3866.17	1.32604	0.462173	2.86914	0.00411585	0.0283736
FAM101B	1503.86	1.32528	0.43301	3.06062	0.00220881	0.0177632
RP11-197N18.2	552.504	1.32511	0.497733	2.66228	0.00776127	0.0448906
ORAI2	1504.92	1.32482	0.421804	3.14085	0.0016846	0.0144358
SGSM3	6016.47	1.3246	0.466465	2.83967	0.00451607	0.0305236
ZDHHC14	565.825	1.32314	0.451245	2.93221	0.00336562	0.0244242
AC114271.2	509.028	1.32258	0.469115	2.81932	0.0048126	0.0320492
SZT2	660.045	1.3224	0.456128	2.89919	0.00374123	0.0263789
CDH2	1533.2	1.32212	0.412682	3.20373	0.00135657	0.0122601
FMNL3	738.913	1.32127	0.447001	2.95585	0.00311808	0.0231041
HIPK2	1471.98	1.32038	0.421725	3.13092	0.00174262	0.0147398
VDAC1	6660.18	1.3198	0.410631	3.21408	0.00130862	0.0119232
HIVEP1	411.103	1.31852	0.467851	2.81825	0.00482869	0.0321338
FECH	1206.75	1.3174	0.450038	2.92732	0.00341901	0.024677
IGF1R	1783.17	1.31683	0.503244	2.61669	0.00887875	0.0495302
CDK10	1827.05	1.31624	0.493217	2.66868	0.00761495	0.0442869
FOXO1	471.622	1.31465	0.466381	2.81884	0.00481982	0.032086
GRID1	392.655	1.31275	0.502313	2.61341	0.00896429	0.0499043
NUDT1	3176.21	1.31272	0.473758	2.77086	0.00559091	0.035754
GMPPB	3344.31	1.31196	0.401527	3.26742	0.00108532	0.0102544
PDLIM7	2913.49	1.31076	0.441045	2.97195	0.00295917	0.0222829
DKC1	11694.4	1.31034	0.463932	2.82442	0.00473664	0.0316727
ERAP1	379.704	1.30712	0.470947	2.77551	0.00551148	0.0353889
NKX6-1	920.939	1.30597	0.427268	3.05657	0.00223884	0.0179164
EGLN3	263.411	1.30527	0.497124	2.62565	0.00864843	0.0485877
WDR90	1911.33	1.30499	0.481561	2.70991	0.00673012	0.0406459
FUT4	313.738	1.30491	0.496179	2.62992	0.00854038	0.0481514
PTGES2	6745.92	1.30441	0.499287	2.61254	0.00898715	0.049959
ADA	603.991	1.3041	0.43806	2.97698	0.00291101	0.0220513
LMBR1	1408.08	1.30397	0.441406	2.95413	0.00313549	0.0231728
KNOP1	4325.71	1.30299	0.476269	2.73582	0.00622249	0.0385604
RASSF3	746.792	1.30211	0.432372	3.01155	0.00259917	0.0201714
EMG1	2235.85	1.30034	0.488978	2.6593	0.00783022	0.0451658
CHRNA5	766.011	1.29926	0.46205	2.81195	0.00492425	0.0325872
PDIA3	9775.73	1.29828	0.408966	3.17455	0.00150069	0.0131986
FAM98B	1431.42	1.29724	0.441472	2.93844	0.00329864	0.0240853
PLCB3	1600.48	1.29572	0.413302	3.13505	0.00171823	0.0145979
SPECC1	1035.16	1.29455	0.431384	3.00093	0.00269156	0.0207276
ZNF706	931.649	1.2941	0.437586	2.95736	0.00310289	0.0230275
BEX3	37974.7	1.29361	0.394854	3.27617	0.00105226	0.0100297
FAM173B	461.304	1.29214	0.460016	2.80891	0.0049709	0.0328159
C15orf39	1807.83	1.29074	0.416013	3.10264	0.001918	0.0158494
RBPJ	1744.95	1.29047	0.452286	2.85321	0.00432799	0.029536
CUL9	714.904	1.28812	0.470323	2.73879	0.00616659	0.0383033
FASN	15917.1	1.28721	0.429572	2.99651	0.00273092	0.0209543
STX10	3165.92	1.287	0.431664	2.98148	0.00286857	0.0218429
DAPK1	1769.55	1.28665	0.421769	3.05061	0.00228379	0.0181842
PIF1	646.962	1.28558	0.480503	2.67548	0.00746217	0.0436275
RP3-402G11.26	498.214	1.28555	0.486307	2.64349	0.00820554	0.046679
FCHSD2	512.636	1.28528	0.485912	2.64509	0.00816693	0.0465429
CHST10	1154.6	1.28322	0.41467	3.09454	0.00197115	0.0161902
NAAA	271.466	1.2817	0.488622	2.6231	0.00871341	0.0488516
NHSL1	733.901	1.28076	0.435152	2.94325	0.00324786	0.023806
ECEL1	427.039	1.28048	0.468699	2.732	0.00629514	0.0388459
SALL1	800.785	1.27987	0.429013	2.98329	0.00285168	0.021758
CBS	11271.4	1.27968	0.417977	3.0616	0.00220158	0.0177222
GAREM1	298.295	1.27945	0.474579	2.69597	0.00701832	0.0418939
TMEM258	1310.41	1.27872	0.436804	2.92745	0.00341756	0.024677
AIF1L	1357.4	1.27861	0.433916	2.94669	0.00321197	0.0236006
C1orf123	1174.06	1.27705	0.455593	2.80306	0.00506209	0.0332676
ACBD6	2226.44	1.27686	0.41881	3.04878	0.00229772	0.01827
TTC28	1356.33	1.27635	0.447686	2.851	0.00435822	0.0296825
FABP5	1912.99	1.27434	0.432221	2.94835	0.00319473	0.0235072
OGT	2970.39	1.27395	0.428385	2.97384	0.00294103	0.0221999
SGSM2	2077.35	1.27366	0.428427	2.97287	0.00295025	0.0222567
GNL3L	1002.7	1.27042	0.458134	2.77303	0.00555365	0.0355755
MBD5	292.147	1.2704	0.48021	2.64552	0.0081566	0.046504
MTURN	1616.15	1.26921	0.409887	3.09648	0.00195833	0.016121
CMTM6	2641.2	1.2661	0.422997	2.99317	0.002761	0.021151
ARL6IP4	11510.9	1.26601	0.470183	2.69258	0.00709015	0.0421435
LEPROT	1207.17	1.26291	0.439981	2.87037	0.0040999	0.0282944
KCNC4	368.558	1.26195	0.469552	2.68757	0.00719743	0.0426018
ZNF692	1296.53	1.26115	0.439872	2.86709	0.00414265	0.0285273
ANXA11	5127.92	1.26098	0.407235	3.09645	0.00195851	0.016121
RNF144A	394.11	1.25931	0.47719	2.63901	0.00831496	0.04716
MLLT6	3789.5	1.25473	0.449388	2.79208	0.00523703	0.0341341
POP1	1386.44	1.25447	0.422533	2.96894	0.00298827	0.0224306
CA2	2846.23	1.25428	0.426335	2.942	0.00326099	0.0238746
TGFB1	3258.03	1.25355	0.430121	2.91441	0.00356367	0.0254724
EPB41L1	1357.09	1.25306	0.452414	2.76973	0.00561032	0.0358389
KIAA0101	1786.45	1.25262	0.4601	2.72249	0.00647914	0.0395195
MED9	905.254	1.25212	0.455288	2.75017	0.00595641	0.0373622
MED21	446.97	1.25203	0.455008	2.75167	0.00592923	0.0372409
NMT2	1313.08	1.25202	0.428947	2.91883	0.00351347	0.0251989
KCNMB4	478.353	1.2518	0.446667	2.80253	0.00507035	0.0333104
TMEM234	599.411	1.25136	0.465781	2.68658	0.00721886	0.0426641
ZNF784	782.02	1.25126	0.467058	2.67903	0.00738352	0.0433522
ARL15	529.486	1.25	0.470839	2.65483	0.0079348	0.0456581
TTLL4	1880.84	1.24911	0.472412	2.64412	0.00819042	0.0466324
ENGASE	3267.87	1.24561	0.408628	3.04826	0.00230169	0.0182808
DHRS3	1268.53	1.24521	0.424758	2.93157	0.00337256	0.0244559
GLB1	1932.79	1.24348	0.410317	3.03053	0.00244128	0.019189
CTBP1-AS2	661.802	1.24109	0.474815	2.61384	0.0089531	0.0498718
FAM107B	1122.4	1.24032	0.424652	2.92079	0.00349146	0.0250884
HERC2	2189.89	1.23942	0.418369	2.96252	0.00305134	0.0227516
SLC25A37	1140.43	1.23937	0.473694	2.61639	0.00888639	0.0495583
NIT2	1198.16	1.23425	0.416309	2.96476	0.00302923	0.0226405
WDR6	10292.7	1.23403	0.437913	2.81798	0.00483272	0.0321494
CCDC71	1518.85	1.22921	0.419135	2.93273	0.00335996	0.0244111
ALDH2	3723.39	1.22912	0.402895	3.05071	0.00228301	0.0181842
SETMAR	529.535	1.22907	0.442145	2.77978	0.00543953	0.0350216
SYNJ2BP	1436.9	1.22646	0.452343	2.71134	0.0067011	0.0404964
CDPF1	514.505	1.22596	0.447534	2.73936	0.00615581	0.0382719
RSRC1	1477.23	1.22495	0.413233	2.96431	0.00303359	0.0226636
RP11-400F19.6	1276.16	1.22424	0.454248	2.69508	0.0070371	0.0419664
DYNC2H1	1647.49	1.22284	0.461862	2.64764	0.00810559	0.0463045
ZMYND8	1476.76	1.22088	0.425084	2.87209	0.00407762	0.0281611
RYK	1442.85	1.2208	0.422674	2.88828	0.00387353	0.0270862
VPS53	1103.36	1.21773	0.439335	2.77175	0.00557556	0.0356918
HEATR5A	796.501	1.21627	0.448428	2.71228	0.00668211	0.0404202
TRAPPC1	4925.41	1.21381	0.437121	2.77683	0.00548918	0.0352934
MLEC	9983.03	1.21284	0.394428	3.07494	0.00210548	0.0171231
PRR14L	1677.67	1.21034	0.421707	2.87011	0.00410334	0.0283079
GRB10	2695.96	1.20897	0.420144	2.87751	0.00400829	0.0278237
GSTM3	2189.05	1.20861	0.425319	2.84167	0.00448786	0.0303653
ATG2A	2059.25	1.20737	0.442687	2.72736	0.00638433	0.0392307
RPL39	23503.6	1.20666	0.407121	2.96388	0.00303788	0.0226868
SLC35E2B	2140.73	1.20622	0.439332	2.74557	0.00604052	0.0376814
PLEKHM3	599.015	1.20464	0.445254	2.70552	0.00681982	0.0410442
DNAJC14	2309.78	1.20316	0.410185	2.93321	0.0033548	0.0243829
ASPH	2830.43	1.20295	0.418176	2.87665	0.00401922	0.0278793
MBLAC2	399.717	1.20251	0.458306	2.62381	0.00869522	0.0487785
TIMM8B	4058.45	1.20242	0.439736	2.73443	0.00624891	0.0386736
GGH	2874.88	1.20196	0.435179	2.76198	0.0057452	0.0364464
TSPAN10	587.433	1.20024	0.440434	2.72512	0.00642779	0.0393578
HTATSF1	11528.4	1.1999	0.41827	2.86872	0.00412132	0.0284009
WNT5B	606.608	1.19948	0.441646	2.71593	0.00660893	0.0401201
EXT1	1844.25	1.19836	0.450992	2.65718	0.00787982	0.0453967
ASAH1	1722.03	1.19833	0.441268	2.71565	0.00661465	0.0401311
TTPAL	763.909	1.19712	0.441781	2.70975	0.00673345	0.0406531
SH3BGRL3	1447.87	1.1961	0.4282	2.79333	0.00521688	0.0340378
CHST12	1064.81	1.1956	0.432595	2.76378	0.00571359	0.0363005
TFAP4	1366.5	1.19549	0.426737	2.80146	0.00508718	0.0333979
PFKL	6422.32	1.19198	0.409729	2.90919	0.00362364	0.0257847
EIF4E2	4844.14	1.19159	0.409492	2.90991	0.00361532	0.0257351
NCAM1	1804.47	1.19115	0.426401	2.79349	0.00521423	0.0340322
RAB5B	2606.22	1.18859	0.420933	2.82371	0.00474716	0.0317133
GSK3B	1250.8	1.18353	0.432927	2.73379	0.00626091	0.0387353
SUMO3	4064.77	1.18174	0.446827	2.64474	0.00817535	0.046563
NBN	1329.32	1.17707	0.449487	2.6187	0.00882646	0.0493689
TMEM127	1332	1.17374	0.431666	2.71909	0.00654626	0.0398649
GOSR2	602.704	1.17359	0.438216	2.67811	0.0074039	0.0434048
CCPG1	1132.59	1.17267	0.430468	2.72418	0.00644606	0.0394062
HNRNPA3	36778	1.17107	0.397868	2.94337	0.00324662	0.023806
HOXB13	2040.37	1.17079	0.425613	2.75082	0.00594455	0.0373125
ACSL3	4767.61	1.16944	0.402609	2.90466	0.00367657	0.0260822
EXTL3	2380.29	1.16865	0.403065	2.8994	0.00373876	0.0263767
MAP7D3	3356.23	1.16798	0.411789	2.83636	0.00456314	0.0307542
MFSD1	1267.57	1.16627	0.422694	2.75913	0.00579559	0.0366681
PCNX4	1307.08	1.16542	0.430622	2.70636	0.00680261	0.0409744
TARBP1	1474.72	1.16261	0.419174	2.77358	0.00554429	0.0355396
BRWD1	1009.79	1.15888	0.424581	2.72946	0.00634376	0.0390572
CSDE1	28559.5	1.15667	0.438236	2.63939	0.00830565	0.0471215
C1GALT1C1	1020.28	1.15657	0.423923	2.72825	0.00636721	0.0391762
TM2D2	2408.25	1.15386	0.431095	2.67658	0.00743782	0.0435097
TBX1	2456.3	1.15314	0.410444	2.80949	0.004962	0.0327685
PLOD1	4313.24	1.15064	0.418839	2.74721	0.00601052	0.0375776
C17orf62	2463.28	1.14402	0.424867	2.69265	0.00708859	0.0421435
PGAP2	670.537	1.14164	0.43119	2.64765	0.00810525	0.0463045
ATRX	2824.23	1.14154	0.418652	2.7267	0.00639719	0.0392717
HOXD11	1766.12	1.13669	0.41046	2.76932	0.00561739	0.0358389
GJC1	1695.78	1.13561	0.415615	2.73237	0.006288	0.0388271
TAF15	19003.8	1.13554	0.434562	2.61306	0.00897345	0.0499134
PDHB	5707.83	1.13398	0.420714	2.69538	0.00703086	0.0419424
EXOSC7	2380.27	1.13137	0.416876	2.71393	0.00664894	0.040308
ARF3	7881.52	1.12904	0.398268	2.83487	0.00458439	0.0308646
VSIG10	868.34	1.12689	0.428314	2.63099	0.00851378	0.0480299
NDRG3	1585.43	1.12637	0.423443	2.66002	0.00781349	0.045124
GIGYF1	5223.99	1.12592	0.408413	2.75682	0.00583671	0.0368649
GPAT4	6038.42	1.12041	0.418295	2.67851	0.00739497	0.0433755
TMEM261	1328.43	1.11883	0.424434	2.63606	0.00838755	0.0474728
SLC25A5	32755.5	1.11796	0.396295	2.82102	0.00478707	0.0319239
GRAMD4	1248.7	1.10994	0.421289	2.63463	0.00842286	0.0476443
ERGIC2	1543.31	1.10828	0.412662	2.68569	0.00723811	0.0427204
TMEM161A	3854.84	1.101	0.407793	2.6999	0.00693608	0.0415859
CHD3	8159.23	1.10086	0.402226	2.73692	0.00620176	0.0384695
ECI2	3354.76	1.09534	0.415072	2.63891	0.00831739	0.04716
SLC12A9	2145.79	1.09526	0.407979	2.6846	0.00726159	0.0428215
PDIA6	15850.4	1.09459	0.409384	2.67376	0.00750059	0.0437692
CHCHD7	2709.38	1.09362	0.410544	2.66384	0.00772541	0.0447721
FAM171A1	2993.74	1.09222	0.403582	2.70631	0.00680346	0.0409744
TIMELESS	7492.52	1.08473	0.410636	2.64158	0.00825208	0.0469016
PFN2	4673.74	1.0834	0.403295	2.68637	0.00722338	0.0426641
NUDT4	2928.49	1.08036	0.412795	2.61717	0.00886612	0.0495049
PCBD1	2077.15	1.08016	0.404919	2.66759	0.00763981	0.0443772
NDC1	2473.56	1.07621	0.408131	2.63693	0.00836603	0.0473793

## Sheet: Top Downregulated Genes
geneName	baseMean	log2FoldChange	lfcSE	stat	pvalue	padj
RP11-161H23.5	751.318	-26.2538	4.78482	-5.48689	4.09e-08	2.47e-06
TCERG1L	647.697	-8.7634	1.91404	-4.57848	4.68e-06	0.00012995
GZMB	132.732	-8.55754	2.48686	-3.4411	0.000579346	0.00640177
ANKRD1	7301.95	-8.29506	0.510801	-16.2393	2.66e-59	5.05e-55
EPHA1-AS1	198.158	-7.93078	0.695426	-11.4042	3.98e-30	1.89e-26
RP11-96D1.11	112.133	-7.73405	2.90914	-2.65853	0.00784816	0.0452417
XRCC6P1	882.005	-7.57823	0.645419	-11.7416	7.8e-32	4.94e-28
RP11-196G11.1	104.638	-7.31466	1.28782	-5.67989	1.35e-08	9.77e-07
LY6K	449.01	-6.57563	0.610497	-10.771	4.72e-27	9.63e-24
HSPB8	283.684	-6.4002	0.717714	-8.91748	4.77e-19	3.02e-16
KRTAP19-1	3095.86	-6.02449	0.595187	-10.122	4.41e-24	4.66e-21
DNAH17	4106.37	-5.97771	0.583076	-10.252	1.16e-24	1.47e-21
IRX4	215.624	-5.84837	0.696201	-8.40041	4.45e-17	2.17e-14
CTD-3214H19.4	150.439	-5.83583	0.775294	-7.52725	5.18e-14	1.26e-11
ANPEP	242.695	-5.67215	0.696774	-8.14058	3.93e-16	1.53e-13
ZNF503-AS1	277.676	-5.59502	1.64975	-3.39142	0.000695307	0.00732946
ARL9	102.627	-5.49695	0.786465	-6.98944	2.76e-12	4.86e-10
SH2D3C	966.189	-5.49227	0.614378	-8.93956	3.91e-19	2.56e-16
RP11-717F1.2	210.648	-5.42008	0.647393	-8.37216	5.66e-17	2.69e-14
TCEAL7	236.283	-5.40604	1.56452	-3.45539	0.00054949	0.00613521
C10orf11	150.617	-5.29296	0.709029	-7.46509	8.32e-14	1.95e-11
MAFF	4192.01	-5.22956	0.485818	-10.7644	5.07e-27	9.63e-24
PHF24	492.102	-5.13345	0.67247	-7.63372	2.28e-14	5.78e-12
C3	154.341	-5.12602	0.724549	-7.07477	1.5e-12	2.79e-10
KRTAP5-AS1	131.39	-5.1044	0.736683	-6.9289	4.24e-12	7.26e-10
CASS4	343.274	-5.04964	0.581341	-8.68619	3.75e-18	2.1e-15
RP11-150O12.6	212.11	-4.98654	0.863246	-5.77649	7.63e-09	6.02e-07
MORN3	131.766	-4.95448	0.67338	-7.35763	1.87e-13	4e-11
LTA	162.778	-4.95221	0.70275	-7.0469	1.83e-12	3.34e-10
PPP1R15A	49700.7	-4.93669	0.407964	-12.1008	1.05e-33	9.94e-30
GAL3ST1	320.994	-4.83071	0.531021	-9.09702	9.28e-20	6.79e-17
TNFRSF12A	5283.8	-4.77106	0.443067	-10.7682	4.86e-27	9.63e-24
VGF	1325.53	-4.66268	0.58446	-7.97775	1.49e-15	5.15e-13
TINCR	2069.73	-4.56809	0.4241	-10.7713	4.71e-27	9.63e-24
PTPRH	408.842	-4.56185	0.545131	-8.36835	5.84e-17	2.71e-14
ETV4	391.26	-4.39838	0.570145	-7.7145	1.21e-14	3.3e-12
LINC00152	468.018	-4.38393	0.589577	-7.43573	1.04e-13	2.33e-11
KRTAP21-2	122.488	-4.33812	0.764917	-5.67137	1.42e-08	1.02e-06
SUSD4	515.796	-4.29609	0.663621	-6.47371	9.56e-11	1.18e-08
MIR4435-2HG	649.937	-4.28986	0.587001	-7.3081	2.71e-13	5.72e-11
OSGIN1	429.896	-4.28659	0.635134	-6.74912	1.49e-11	2.23e-09
OVGP1	1637.06	-4.26311	0.485669	-8.77781	1.67e-18	9.6e-16
LSMEM1	282.132	-4.25878	0.641803	-6.63565	3.23e-11	4.45e-09
SPHK1	6064.57	-4.25131	0.462371	-9.19459	3.76e-20	2.98e-17
RFPL4A	334.839	-4.22945	0.53828	-7.85734	3.92e-15	1.17e-12
GPR3	371.214	-4.21569	0.638982	-6.59751	4.18e-11	5.6e-09
MGAM	139.256	-4.18923	0.652456	-6.42071	1.36e-10	1.61e-08
ANXA1	2448.19	-4.18623	0.530081	-7.89734	2.85e-15	9.02e-13
SENP3-EIF4A1	579.913	-4.10497	0.678092	-6.05371	1.42e-09	1.34e-07
DUSP8	5621.24	-4.09104	0.398775	-10.259	1.08e-24	1.46e-21
SHC2	5258.08	-4.06821	0.422774	-9.62268	6.41e-22	6.09e-19
ATF3	9988.39	-4.04752	0.398029	-10.1689	2.73e-24	3.24e-21
GADD45A	14751.4	-4.04244	0.415813	-9.72177	2.44e-22	2.44e-19
RP11-804H8.6	140.183	-3.97599	0.610819	-6.50927	7.55e-11	9.7e-09
PTAFR	512.725	-3.96242	0.482874	-8.2059	2.29e-16	9.67e-14
SERTAD4-AS1	889.225	-3.90183	0.488223	-7.99192	1.33e-15	4.76e-13
CSRNP1	3353.6	-3.8947	0.489867	-7.95054	1.86e-15	6.3e-13
CHRM4	145.141	-3.8779	0.632266	-6.13333	8.61e-10	8.65e-08
FOXJ1	192.693	-3.86208	0.60782	-6.35399	2.1e-10	2.37e-08
KRT75	104.755	-3.8383	0.754853	-5.08483	3.68e-07	1.52e-05
AQP1	192.835	-3.81836	0.724484	-5.27045	1.36e-07	6.65e-06
RP4-751H13.7	295.653	-3.79114	0.584532	-6.48578	8.83e-11	1.12e-08
MEF2B	763.671	-3.78685	0.568103	-6.66578	2.63e-11	3.73e-09
FAM24B	711.426	-3.78026	0.44234	-8.54604	1.27e-17	6.54e-15
CA14	206.541	-3.76383	0.662557	-5.68076	1.34e-08	9.77e-07
RELB	1161.51	-3.72714	0.450233	-8.27825	1.25e-16	5.66e-14
RP11-585P4.5	416.764	-3.71399	0.511105	-7.26659	3.69e-13	7.53e-11
LRRN4CL	137.379	-3.70035	0.61498	-6.01702	1.78e-09	1.63e-07
TMEM151A	210.543	-3.69025	0.566197	-6.51761	7.14e-11	9.3e-09
ETV5	386.774	-3.68873	0.584228	-6.31385	2.72e-10	2.96e-08
SYTL5	121.854	-3.6833	0.720615	-5.11133	3.2e-07	1.35e-05
ACHE	1647.07	-3.65819	0.4298	-8.51138	1.72e-17	8.6e-15
RP11-45M22.4	164.193	-3.65699	0.691806	-5.28616	1.25e-07	6.24e-06
AC017104.6	172.235	-3.65244	0.592231	-6.16725	6.95e-10	7.06e-08
CBARP	3081.59	-3.64425	0.421503	-8.64586	5.34e-18	2.9e-15
FAM47E-STBD1	168.016	-3.6406	0.563949	-6.45554	1.08e-10	1.32e-08
NR1D1	1458.18	-3.64012	0.472756	-7.69979	1.36e-14	3.55e-12
UNCX	325.36	-3.60331	0.650289	-5.54108	3.01e-08	1.94e-06
UPP1	5877.66	-3.59647	0.468722	-7.67291	1.68e-14	4.32e-12
ANXA3	256.206	-3.58352	0.531804	-6.73842	1.6e-11	2.38e-09
GPRC5C	1842.36	-3.57881	0.439035	-8.15155	3.59e-16	1.42e-13
C1orf116	122.27	-3.5532	0.715055	-4.96913	6.73e-07	2.55e-05
CHRNA4	497.348	-3.51077	0.4938	-7.10969	1.16e-12	2.23e-10
RASSF1	12829.4	-3.45279	0.444788	-7.76278	8.31e-15	2.39e-12
FAM57B	545.498	-3.4493	0.553531	-6.23144	4.62e-10	4.85e-08
DUSP5	583.196	-3.41982	0.495566	-6.90084	5.17e-12	8.54e-10
PTX3	688.57	-3.41224	0.458842	-7.43664	1.03e-13	2.33e-11
RFPL3S	257.887	-3.40307	0.575613	-5.91209	3.38e-09	2.89e-07
BDKRB2	132.487	-3.37976	0.603657	-5.59881	2.16e-08	1.44e-06
FSTL3	7746.88	-3.37617	0.443306	-7.61588	2.62e-14	6.55e-12
CCM2L	117.413	-3.37048	0.61772	-5.45633	4.86e-08	2.82e-06
KLF6	9185.58	-3.33626	0.42806	-7.79391	6.5e-15	1.9e-12
UAP1L1	6601.59	-3.33507	0.600306	-5.55562	2.77e-08	1.81e-06
CDKN1A	7624.59	-3.31851	0.430054	-7.71651	1.2e-14	3.29e-12
STMND1	248.666	-3.28607	0.610056	-5.3865	7.18e-08	3.9e-06
SLC7A5P1	252.488	-3.27881	0.675479	-4.85406	1.21e-06	4.11e-05
STX3	5652.98	-3.27585	0.4698	-6.97285	3.11e-12	5.42e-10
TMEM79	1623.02	-3.25774	0.432694	-7.52897	5.11e-14	1.26e-11
GEM	855.395	-3.25266	0.634386	-5.12726	2.94e-07	1.25e-05
TAS1R3	133.385	-3.24683	0.590462	-5.49879	3.82e-08	2.37e-06
SLC25A25	8042.12	-3.24621	0.492336	-6.5935	4.3e-11	5.71e-09
ISG20	246.252	-3.23864	0.561368	-5.76919	7.97e-09	6.2e-07
IFRD1	14087.4	-3.23115	0.408108	-7.9174	2.43e-15	7.81e-13
BCAN	184.756	-3.22132	0.599303	-5.37511	7.65e-08	4.12e-06
ISG15	2110.06	-3.14585	0.552786	-5.6909	1.26e-08	9.27e-07
C19orf38	411.242	-3.12149	0.51155	-6.10203	1.05e-09	1.03e-07
RIPPLY2	181.135	-3.11816	0.590512	-5.28044	1.29e-07	6.35e-06
DDIT3	4085.6	-3.11768	0.45777	-6.81057	9.72e-12	1.53e-09
PLA2G4C	784.692	-3.10541	0.562557	-5.52017	3.39e-08	2.14e-06
TMBIM1	820.522	-3.10403	0.585192	-5.30429	1.13e-07	5.76e-06
C1orf162	136.794	-3.09879	0.627	-4.94225	7.72e-07	2.86e-05
BRSK1	4968.21	-3.0972	0.418384	-7.40275	1.33e-13	2.91e-11
WNT11	1355.29	-3.08846	0.547548	-5.64052	1.7e-08	1.19e-06
RP11-465B22.3	278.635	-3.07858	0.599564	-5.1347	2.83e-07	1.21e-05
SLC3A2	42174	-3.01822	0.419846	-7.18888	6.53e-13	1.29e-10
TCAP	702.532	-3.01082	0.540692	-5.56847	2.57e-08	1.71e-06
RAB32	4340.84	-2.99263	0.402179	-7.44104	9.99e-14	2.29e-11
IFITM10	415.049	-2.98646	0.572254	-5.21877	1.8e-07	8.36e-06
PTHLH	170.833	-2.98553	0.566167	-5.27323	1.34e-07	6.58e-06
NHLH1	109.425	-2.96962	0.64088	-4.63366	3.59e-06	0.00010393
INO80B-WBP1	163.354	-2.96689	0.613609	-4.83515	1.33e-06	4.42e-05
KIFC3	2022.22	-2.96628	0.467725	-6.34194	2.27e-10	2.51e-08
SPATA2L	6828.88	-2.96479	0.466429	-6.35635	2.07e-10	2.35e-08
TCTE1	245.382	-2.93504	0.516515	-5.68238	1.33e-08	9.71e-07
FILIP1L	374.63	-2.93473	0.487215	-6.02348	1.71e-09	1.58e-07
CRABP2	2369.67	-2.93065	0.548095	-5.34697	8.94e-08	4.7e-06
RCAN1	4524.3	-2.91622	0.405871	-7.18509	6.72e-13	1.32e-10
IQCH	458.208	-2.91565	0.558318	-5.2222	1.77e-07	8.26e-06
OSER1-AS1	622.995	-2.89462	0.458728	-6.3101	2.79e-10	3.01e-08
SCRT1	126.267	-2.88936	0.661702	-4.36656	1.26e-05	0.000301149
CD14	122.668	-2.87228	0.592878	-4.84463	1.27e-06	4.27e-05
SOCS2-AS1	193.041	-2.87068	0.632448	-4.53901	5.65e-06	0.000153898
CEACAM19	712.681	-2.86285	0.519592	-5.5098	3.59e-08	2.24e-06
TOR4A	735.678	-2.8628	0.523932	-5.46407	4.65e-08	2.73e-06
PVT1	649.515	-2.8607	0.534159	-5.35552	8.53e-08	4.53e-06
ZFP36	554.157	-2.85089	0.446289	-6.38799	1.68e-10	1.96e-08
FOS	378.123	-2.84965	0.521503	-5.4643	4.65e-08	2.73e-06
SQSTM1	53785.1	-2.83987	0.412221	-6.88919	5.61e-12	9.19e-10
PILRA	208.086	-2.83827	0.562143	-5.04901	4.44e-07	1.78e-05
AMOTL2	3417.22	-2.83427	0.400983	-7.0683	1.57e-12	2.89e-10
NGFR	538.754	-2.82072	0.477172	-5.91133	3.39e-09	2.89e-07
RP11-309L24.4	282.184	-2.80958	0.539858	-5.2043	1.95e-07	8.98e-06
FOXA3	126.604	-2.80286	0.606388	-4.62222	3.8e-06	0.000108184
THAP9-AS1	6743.11	-2.78063	0.438729	-6.33793	2.33e-10	2.56e-08
CHST1	158.521	-2.77248	0.561912	-4.93402	8.06e-07	2.97e-05
GUCA1B	165.249	-2.77242	0.712246	-3.8925	9.92e-05	0.00158727
DLL4	142.822	-2.77155	0.724059	-3.8278	0.000129292	0.00194471
AC004980.7	585.202	-2.77012	0.460611	-6.01401	1.81e-09	1.65e-07
IL6R	660.828	-2.76443	0.510348	-5.41676	6.07e-08	3.37e-06
DUSP1	4462.28	-2.75856	0.41939	-6.57755	4.78e-11	6.31e-09
SPATA5L1	2314.98	-2.75215	0.424515	-6.48303	8.99e-11	1.13e-08
CTD-2545G14.6	216.18	-2.74983	0.554132	-4.9624	6.96e-07	2.62e-05
GLIS3	188.028	-2.7429	0.633653	-4.32871	1.5e-05	0.000344702
UBE2QL1	1304.93	-2.74231	0.617872	-4.43831	9.07e-06	0.00022704
PHF21B	1399.55	-2.7358	0.42801	-6.3919	1.64e-10	1.93e-08
LINC00963	1113.38	-2.71716	0.528454	-5.14171	2.72e-07	1.18e-05
SNHG11	2152.89	-2.70468	0.450943	-5.99782	2e-09	1.81e-07
PCBP4	3170.41	-2.6963	0.433305	-6.22263	4.89e-10	5.11e-08
PLA2G16	479.676	-2.69457	0.623099	-4.32447	1.53e-05	0.000350115
ACTN2	1138.19	-2.69422	0.681855	-3.95132	7.77e-05	0.00130725
SOGA3	1456.37	-2.68751	0.513559	-5.2331	1.67e-07	7.86e-06
L1CAM	668.234	-2.68491	0.467473	-5.74346	9.28e-09	7.02e-07
GAS2L3	1618.66	-2.67488	0.567489	-4.71354	2.43e-06	7.55e-05
CIDECP	1558.73	-2.67282	0.468762	-5.70187	1.19e-08	8.73e-07
DAGLB	2761.5	-2.6679	0.475789	-5.60731	2.06e-08	1.39e-06
FOXD3-AS1	1168.89	-2.66732	0.508276	-5.24778	1.54e-07	7.33e-06
RGS5	718.994	-2.66466	0.432359	-6.16306	7.14e-10	7.21e-08
GDF1	1091.02	-2.65816	0.537714	-4.94345	7.68e-07	2.85e-05
ROPN1L	146.862	-2.65816	0.692716	-3.8373	0.000124394	0.00189138
GABARAPL1	7419.89	-2.64034	0.466265	-5.66274	1.49e-08	1.06e-06
CDKN2D	2797.91	-2.63281	0.478159	-5.50614	3.67e-08	2.28e-06
WNT9A	368.269	-2.62896	0.613708	-4.28374	1.84e-05	0.000407441
HRK	1405.71	-2.62296	0.545925	-4.80462	1.55e-06	5.1e-05
NPIPB6	365.595	-2.62055	0.649956	-4.03188	5.53e-05	0.000994923
GDAP1L1	444.853	-2.61745	0.577132	-4.53527	5.75e-06	0.0001562
AEN	10795.1	-2.61368	0.451994	-5.78255	7.36e-09	5.85e-07
SDCBP2-AS1	385.332	-2.61337	0.477074	-5.4779	4.3e-08	2.57e-06
UBAP1L	173.242	-2.61304	0.673746	-3.87838	0.000105153	0.00166129
AC002310.11	170.617	-2.60192	0.562214	-4.62798	3.69e-06	0.00010601
PRR7	3896.2	-2.6001	0.427505	-6.08204	1.19e-09	1.15e-07
TAS2R14	100.899	-2.58011	0.661684	-3.89931	9.65e-05	0.00155243
TRAF3IP2-AS1	389.38	-2.57644	0.491618	-5.24074	1.6e-07	7.6e-06
RRAD	108.881	-2.5739	0.721242	-3.56871	0.000358744	0.00435795
GET4	11866.4	-2.56838	0.463118	-5.54584	2.93e-08	1.9e-06
DNAJB2	19448	-2.56303	0.469862	-5.45485	4.9e-08	2.83e-06
GACAT2	346.92	-2.56116	0.561407	-4.56204	5.07e-06	0.000139741
POLR1D	10659.2	-2.55731	0.440359	-5.80733	6.35e-09	5.11e-07
ZSCAN16	479.91	-2.55119	0.517234	-4.93238	8.12e-07	2.98e-05
GADD45G	188.97	-2.54457	0.608136	-4.18422	2.86e-05	0.000586677
VWA5B2	230.474	-2.53279	0.539445	-4.69517	2.66e-06	8.13e-05
GPR35	290.914	-2.52295	0.498204	-5.06409	4.1e-07	1.67e-05
HSBP1L1	284.504	-2.52273	0.525851	-4.79742	1.61e-06	5.26e-05
ZFAND2A	1343.89	-2.52131	0.422201	-5.97183	2.35e-09	2.1e-07
ARNTL	717.619	-2.52008	0.475281	-5.30229	1.14e-07	5.81e-06
DENND2A	1401.29	-2.51969	0.424655	-5.93349	2.97e-09	2.57e-07
DUSP6	103.636	-2.51846	0.692797	-3.63521	0.000277758	0.00356453
OAZ3	125.724	-2.51631	0.588858	-4.27321	1.93e-05	0.000422868
LINC01578	3390.54	-2.51613	0.41566	-6.05332	1.42e-09	1.34e-07
PRR4	134.873	-2.51517	0.603793	-4.16561	3.11e-05	0.000625845
CREM	2651.1	-2.51047	0.412252	-6.08964	1.13e-09	1.1e-07
C15orf62	160.561	-2.50982	0.639206	-3.92647	8.62e-05	0.00141357
SNHG15	10550	-2.50934	0.45652	-5.49667	3.87e-08	2.39e-06
Z97634.3	719.447	-2.50874	0.45458	-5.5188	3.41e-08	2.14e-06
KCNH2	1191.47	-2.50867	0.45959	-5.4585	4.8e-08	2.8e-06
LAMB3	251.419	-2.50034	0.765056	-3.26818	0.00108241	0.01024
HAPLN2	308.73	-2.49875	0.526444	-4.74647	2.07e-06	6.6e-05
CCT6P3	512.392	-2.49594	0.537812	-4.64091	3.47e-06	0.000100653
LINC01605	154.17	-2.49591	0.641297	-3.89197	9.94e-05	0.00158811
EPHA2	2172.24	-2.48923	0.442259	-5.62845	1.82e-08	1.26e-06
ZNF48	1427.7	-2.48921	0.432937	-5.74961	8.95e-09	6.8e-07
ANKRD37	150.08	-2.48921	0.583735	-4.26429	2.01e-05	0.000435592
RP11-148K1.12	624.843	-2.48797	0.539139	-4.61472	3.94e-06	0.000111856
CDR2L	5800.63	-2.48644	0.418469	-5.94176	2.82e-09	2.47e-07
HOXA10-AS	763.9	-2.48327	0.477385	-5.20183	1.97e-07	9.06e-06
GJC2	470.002	-2.47038	0.525469	-4.70129	2.59e-06	7.9e-05
CDKN2B-AS1	182.316	-2.45835	0.559237	-4.39589	1.1e-05	0.0002695
HBEGF	884.212	-2.45296	0.49556	-4.94987	7.43e-07	2.77e-05
ZNF385C	191.201	-2.45065	0.541146	-4.52862	5.94e-06	0.000159829
TLX3	446.717	-2.44866	0.606287	-4.03878	5.37e-05	0.000970729
ANKAR	117.311	-2.44639	0.737341	-3.31785	0.000907129	0.00898751
RAE1	6757.41	-2.44238	0.405628	-6.02124	1.73e-09	1.6e-07
ZNF473	3016.82	-2.43966	0.423017	-5.7673	8.06e-09	6.25e-07
MAFG	8401.13	-2.43673	0.402422	-6.05517	1.4e-09	1.34e-07
VPREB3	111.923	-2.4351	0.669417	-3.63765	0.000275137	0.00354046
GALR2	115.739	-2.43111	0.602585	-4.03448	5.47e-05	0.000986803
CTC-260F20.3	1661.17	-2.43001	0.593974	-4.09111	4.29e-05	0.000813529
PPIL6	236.822	-2.42465	0.57874	-4.18954	2.8e-05	0.000575588
RP5-1187M17.10	3822.41	-2.41746	0.413166	-5.85106	4.88e-09	4.05e-07
WASIR2	318.134	-2.41388	0.527166	-4.57897	4.67e-06	0.00012995
SBSN	236.118	-2.41107	0.549498	-4.38776	1.15e-05	0.000278341
AIM1L	183.525	-2.41097	0.536496	-4.49392	6.99e-06	0.000183556
SLC37A2	245.665	-2.41076	0.534668	-4.50889	6.52e-06	0.000172987
bP-2171C21.4	139.063	-2.41035	0.621256	-3.8798	0.000104543	0.0016558
RAB6C-AS1	170.56	-2.40549	0.673336	-3.5725	0.000353591	0.00431345
POMZP3	651.127	-2.40389	0.481718	-4.99024	6.03e-07	2.35e-05
NFKB2	5795.47	-2.39706	0.402796	-5.95106	2.66e-09	2.37e-07
AIFM2	338.059	-2.39085	0.480363	-4.97717	6.45e-07	2.46e-05
EGR1	688.264	-2.38584	0.610917	-3.90534	9.41e-05	0.00152072
NUDT17	460.615	-2.38499	0.508984	-4.68579	2.79e-06	8.44e-05
TRIM46	479.165	-2.38004	0.510488	-4.66228	3.13e-06	9.23e-05
BTK	152.897	-2.36684	0.784425	-3.01729	0.00255047	0.019857
KIAA0907	8024.48	-2.36653	0.457464	-5.17316	2.3e-07	1.04e-05
RP9	2737.23	-2.35994	0.432659	-5.4545	4.91e-08	2.83e-06
SCAMP1-AS1	693.457	-2.3584	0.470192	-5.01582	5.28e-07	2.09e-05
C2	693.881	-2.3552	0.480614	-4.9004	9.56e-07	3.37e-05
SLC35G2	1685.09	-2.35501	0.432413	-5.44621	5.15e-08	2.93e-06
SMG1P4	285.995	-2.35492	0.687678	-3.42445	0.000616044	0.00670554
RP11-756P10.6	219.026	-2.34328	0.595632	-3.93411	8.35e-05	0.0013777
NUTM2B	519.468	-2.34244	0.467429	-5.01132	5.41e-07	2.13e-05
SLC13A3	161.371	-2.33752	0.59416	-3.93416	8.35e-05	0.0013777
CHKA	3127.17	-2.33733	0.411574	-5.67901	1.35e-08	9.77e-07
SNHG7	4790.02	-2.33427	0.512911	-4.55103	5.34e-06	0.000146622
NUMBL	5580.12	-2.33376	0.44721	-5.21848	1.8e-07	8.36e-06
PSMC3IP	6247.71	-2.32494	0.435894	-5.33373	9.62e-08	5e-06
WDR78	568.143	-2.32425	0.449657	-5.16895	2.35e-07	1.05e-05
CTD-2186M15.3	222.034	-2.32366	0.583626	-3.98142	6.85e-05	0.00118257
ZC3HC1	6311.88	-2.32225	0.398946	-5.82096	5.85e-09	4.73e-07
CTC-338M12.4	477.92	-2.32165	0.472988	-4.90847	9.18e-07	3.27e-05
BCL3	429.266	-2.31978	0.48957	-4.7384	2.15e-06	6.83e-05
RRN3P1	418.351	-2.3187	0.511972	-4.52895	5.93e-06	0.000159804
SLC16A1-AS1	1607.91	-2.31689	0.438344	-5.28556	1.25e-07	6.24e-06
ACRC	363.215	-2.31415	0.582018	-3.97609	7.01e-05	0.00120609
LRRC8E	1139.43	-2.31239	0.452062	-5.1152	3.13e-07	1.33e-05
NUP50-AS1	320.454	-2.31184	0.477294	-4.84363	1.27e-06	4.28e-05
ABCB4	144.171	-2.31106	0.594752	-3.88576	0.00010201	0.00162378
RHEBL1	250.791	-2.30923	0.646095	-3.57413	0.00035139	0.00429764
PITPNM1	1551.74	-2.30808	0.416935	-5.53582	3.1e-08	1.98e-06
GTF2IRD1	3491.2	-2.30776	0.431427	-5.34912	8.84e-08	4.67e-06
SLC12A4	1914.69	-2.30637	0.446146	-5.16953	2.35e-07	1.05e-05
SNHG17	4272.15	-2.30311	0.42664	-5.39825	6.73e-08	3.7e-06
PEA15	13665.1	-2.30015	0.449451	-5.11769	3.09e-07	1.32e-05
CDKN2AIP	2096.06	-2.29986	0.410651	-5.60052	2.14e-08	1.44e-06
ICA1	614.743	-2.29902	0.468251	-4.90981	9.12e-07	3.25e-05
AKAP8L	27516.3	-2.29863	0.46629	-4.92962	8.24e-07	3.02e-05
JUN	28031.8	-2.29565	0.414227	-5.542	2.99e-08	1.93e-06
CUZD1	117.259	-2.29329	0.641718	-3.57368	0.000352004	0.00429961
N4BP3	1471.09	-2.28881	0.530065	-4.31798	1.57e-05	0.000357979
C1S	264.684	-2.28491	0.633759	-3.60532	0.000311763	0.0039163
CYTH1	5968.13	-2.28357	0.423492	-5.39225	6.96e-08	3.81e-06
SEMA3C	1850.46	-2.28337	0.51055	-4.47237	7.74e-06	0.000200581
ZFP2	122.773	-2.27678	0.646507	-3.52166	0.000428859	0.00498525
RN7SL2	11009.1	-2.27296	0.402795	-5.64297	1.67e-08	1.18e-06
KCTD13	3999.28	-2.27172	0.403529	-5.62963	1.81e-08	1.25e-06
ATG101	11740	-2.2712	0.452486	-5.01939	5.18e-07	2.05e-05
LEMD2	7754.65	-2.26807	0.443332	-5.11596	3.12e-07	1.32e-05
GAB2	849.142	-2.265	0.472405	-4.79462	1.63e-06	5.31e-05
SP6	231.464	-2.26065	0.539066	-4.19364	2.75e-05	0.000567104
RENBP	747.439	-2.25761	0.66323	-3.40396	0.000664157	0.00708673
MOAP1	3834.62	-2.25505	0.414259	-5.44357	5.22e-08	2.95e-06
ERF	10935.1	-2.25434	0.394527	-5.71404	1.1e-08	8.16e-07
ZNF408	3254.89	-2.25407	0.400341	-5.63037	1.8e-08	1.25e-06
SLC6A17	472.945	-2.24988	0.480396	-4.68339	2.82e-06	8.53e-05
ARNT2	2230.81	-2.24955	0.538289	-4.17907	2.93e-05	0.000596908
MTRF1L	3721.76	-2.24401	0.403332	-5.56368	2.64e-08	1.74e-06
TFEB	1343.54	-2.24359	0.475023	-4.72312	2.32e-06	7.24e-05
RIBC2	248.836	-2.24257	0.580082	-3.86596	0.000110653	0.00172382
PXDC1	1488.98	-2.2421	0.448771	-4.99609	5.85e-07	2.29e-05
KIAA0408	1683.72	-2.24064	0.442625	-5.06217	4.15e-07	1.68e-05
C7orf61	124.346	-2.24056	0.621645	-3.60425	0.000313058	0.00392579
DLL1	1195.69	-2.2374	0.522323	-4.28355	1.84e-05	0.000407441
RFX3	184.125	-2.23712	0.607622	-3.68177	0.000231621	0.00309382
JUNB	3486.49	-2.23071	0.413932	-5.38906	7.08e-08	3.86e-06
FOXD3	1171.12	-2.22845	0.429795	-5.18491	2.16e-07	9.85e-06
KLF10	2014.94	-2.2259	0.408415	-5.4501	5.03e-08	2.88e-06
WHAMM	1604.61	-2.22521	0.436632	-5.09632	3.46e-07	1.45e-05
PMS2P3	961.161	-2.22512	0.450657	-4.9375	7.91e-07	2.92e-05
REM2	134.48	-2.22397	0.597272	-3.72354	0.000196445	0.00270162
SDCBP2	123.107	-2.22327	0.592071	-3.75508	0.000173286	0.00244505
NR4A1	2953.37	-2.22309	0.401785	-5.53303	3.15e-08	2.01e-06
TMCO3	1807.04	-2.22009	0.444676	-4.9926	5.96e-07	2.32e-05
ATAD2	5201.78	-2.2192	0.421005	-5.27121	1.36e-07	6.64e-06
B3GAT1	357.826	-2.21765	0.509722	-4.35071	1.36e-05	0.000317619
ZNF461	885.138	-2.21762	0.452954	-4.89591	9.79e-07	3.43e-05
WNT6	133.826	-2.21688	0.677846	-3.27048	0.00107365	0.0101882
NPC1L1	179.616	-2.21686	0.696848	-3.18128	0.00146628	0.0130125
CDK20	2341.15	-2.2158	0.502417	-4.41029	1.03e-05	0.000253825
E2F2	6025.35	-2.21461	0.413297	-5.35839	8.4e-08	4.48e-06
MVP	1646.8	-2.21373	0.524967	-4.2169	2.48e-05	0.000520151
MIR762HG	246.662	-2.20996	0.590125	-3.74489	0.00018047	0.00252207
EHBP1L1	974.009	-2.2087	0.573015	-3.85453	0.000115954	0.00179027
SMG1P3	579.358	-2.20527	0.667461	-3.30396	0.000953277	0.00933436
TMOD1	1470.68	-2.20305	0.432448	-5.09437	3.5e-07	1.46e-05
RP9P	791.879	-2.19985	0.443135	-4.96427	6.9e-07	2.6e-05
BSPRY	201.628	-2.1989	0.655522	-3.35443	0.00079529	0.00813465
ST20-MTHFS	641.883	-2.19434	0.491366	-4.4658	7.98e-06	0.000205439
OLIG2	453.257	-2.18953	0.503786	-4.34616	1.39e-05	0.00032308
FSD1L	306.536	-2.18946	0.539383	-4.0592	4.92e-05	0.000906875
SLC6A13	112.977	-2.18488	0.742104	-2.94417	0.00323823	0.0237537
MIR22HG	289.489	-2.17968	0.620566	-3.51241	0.000444064	0.00513375
NPIPB9	129.415	-2.1771	0.687036	-3.16882	0.00153057	0.0133871
ENO2	3259.75	-2.17539	0.423499	-5.13671	2.8e-07	1.2e-05
TFE3	6123.05	-2.16739	0.4876	-4.44502	8.79e-06	0.000220938
AJUBA	3352.53	-2.16374	0.467209	-4.63121	3.64e-06	0.000105006
HMGCL	3501.29	-2.1614	0.424303	-5.094	3.51e-07	1.46e-05
CLK3	6118.86	-2.16047	0.410391	-5.26443	1.41e-07	6.85e-06
IER2	7508.99	-2.15937	0.435991	-4.95278	7.32e-07	2.73e-05
MED27	6586.31	-2.15917	0.410542	-5.25933	1.45e-07	7.03e-06
KCNJ14	627.434	-2.1583	0.519112	-4.15767	3.22e-05	0.000639188
TCEB3-AS1	344.704	-2.15818	0.475902	-4.53493	5.76e-06	0.000156229
BHLHE41	987.284	-2.1551	0.51498	-4.18482	2.85e-05	0.000585774
ZNF274	4343.53	-2.15508	0.438003	-4.92024	8.64e-07	3.14e-05
TMEM62	752.581	-2.1532	0.449639	-4.78873	1.68e-06	5.45e-05
USP36	8293.71	-2.15248	0.482681	-4.45942	8.22e-06	0.000210613
RP11-326K13.4	211.759	-2.14962	0.551875	-3.89513	9.81e-05	0.00157693
CHIC2	1666.5	-2.14923	0.418077	-5.14074	2.74e-07	1.18e-05
KLF2	281.56	-2.14583	0.634636	-3.38119	0.000721722	0.00756595
SULT4A1	2366.49	-2.14386	0.415948	-5.15415	2.55e-07	1.12e-05
CLIC1	34952.8	-2.1414	0.487222	-4.39511	1.11e-05	0.000269777
ZNF548	743.345	-2.14058	0.481765	-4.4432	8.86e-06	0.000222521
SNAP25	562.405	-2.1405	0.442386	-4.83854	1.31e-06	4.36e-05
AP000347.2	865.202	-2.13645	0.490956	-4.35161	1.35e-05	0.000316701
SYNGR3	1287.08	-2.13609	0.429776	-4.97025	6.69e-07	2.54e-05
ZNF787	7034.21	-2.13425	0.428224	-4.98396	6.23e-07	2.4e-05
XKR6	266.785	-2.1336	0.516831	-4.12823	3.66e-05	0.00070971
ABHD4	1966.97	-2.13341	0.440813	-4.83972	1.3e-06	4.35e-05
TMEM68	1509.23	-2.13119	0.413192	-5.15786	2.5e-07	1.1e-05
ZNF622	9191.47	-2.13048	0.451411	-4.7196	2.36e-06	7.35e-05
EYA1	473.204	-2.13015	0.553607	-3.84776	0.000119204	0.00183301
LMNA	14933.9	-2.13007	0.456397	-4.66715	3.05e-06	9.06e-05
C2orf48	150.736	-2.1299	0.57212	-3.72282	0.000197009	0.00270742
DIAPH3	4728.7	-2.12915	0.41869	-5.08526	3.67e-07	1.52e-05
RRNAD1	3771.06	-2.12276	0.434387	-4.88681	1.02e-06	3.57e-05
SHISA4	279.381	-2.12192	0.529283	-4.00904	6.1e-05	0.00107965
NEK11	390.637	-2.12011	0.47922	-4.42408	9.69e-06	0.000240631
ABCC2	131.368	-2.11939	0.668098	-3.17227	0.00151253	0.0132658
MRPL47	3747.24	-2.11918	0.508191	-4.17005	3.05e-05	0.000616402
BBC3	2924.32	-2.11632	0.490258	-4.31675	1.58e-05	0.000359553
RAD9B	107.18	-2.10769	0.6414	-3.28608	0.00101593	0.00979143
LRRC24	491.095	-2.10601	0.575449	-3.65977	0.000252437	0.00331342
HAUS2	1965.33	-2.10315	0.424092	-4.95919	7.08e-07	2.65e-05
CBLN1	159.145	-2.10171	0.599224	-3.50738	0.000452535	0.00521682
NFKBIE	1169.46	-2.1005	0.438488	-4.79033	1.67e-06	5.42e-05
HAP1	2406.98	-2.09701	0.410575	-5.10749	3.26e-07	1.37e-05
HES7	512.474	-2.09037	0.566711	-3.68861	0.000225485	0.00302653
AC092066.1	835.711	-2.08691	0.479052	-4.35633	1.32e-05	0.000311498
FAM221A	174.304	-2.08667	0.593597	-3.5153	0.000439266	0.00508137
ZNF768	37189.5	-2.08596	0.46618	-4.47459	7.66e-06	0.00019878
PPP2R5B	2992.69	-2.08578	0.46688	-4.46749	7.91e-06	0.000204094
NXPH3	311.77	-2.0846	0.588157	-3.5443	0.000393664	0.00467039
NAB2	3214.76	-2.08407	0.428805	-4.86019	1.17e-06	3.99e-05
SH3BGR	422.56	-2.0808	0.462798	-4.49613	6.92e-06	0.000181918
FLYWCH1	11446.9	-2.07758	0.397274	-5.22961	1.7e-07	7.99e-06
RCAN2	281.093	-2.07709	0.492827	-4.21465	2.5e-05	0.000524229
HSCB	2895.85	-2.07536	0.464405	-4.46886	7.86e-06	0.00020307
CYHR1	12855.4	-2.07507	0.435459	-4.76525	1.89e-06	6.08e-05
MED10	4508.63	-2.07483	0.474814	-4.36979	1.24e-05	0.000298453
MKRN3	182.307	-2.07456	0.537884	-3.8569	0.000114835	0.00177588
CRMP1	982.352	-2.07418	0.426192	-4.86677	1.13e-06	3.89e-05
SMIM19	1631.44	-2.07371	0.431523	-4.80556	1.54e-06	5.08e-05
TUFT1	1501.83	-2.07361	0.443662	-4.67384	2.96e-06	8.85e-05
ZNF410	5723.52	-2.07272	0.398628	-5.19963	2e-07	9.15e-06
TUBB3	3934.23	-2.07236	0.400922	-5.16899	2.35e-07	1.05e-05
RP11-603J24.9	606.822	-2.0721	0.494646	-4.18906	2.8e-05	0.00057616
LDHC	621.962	-2.07052	0.553556	-3.7404	0.000183726	0.00255691
PWWP2B	2713.75	-2.06954	0.420458	-4.92211	8.56e-07	3.13e-05
SLC8A2	111.802	-2.06553	0.645944	-3.19769	0.00138532	0.0124431
TTC39A	552.331	-2.06451	0.467109	-4.41977	9.88e-06	0.00024465
CTIF	2408.34	-2.05659	0.46735	-4.40053	1.08e-05	0.000264482
AKIRIN2	7021.42	-2.05642	0.402743	-5.10604	3.29e-07	1.38e-05
SIRT4	218.746	-2.05451	0.570571	-3.60079	0.000317252	0.00396429
MTCH1	32298.1	-2.05361	0.47892	-4.288	1.8e-05	0.00040218
SYCE2	255.575	-2.05198	0.491112	-4.17823	2.94e-05	0.000598285
HNF4G	151.621	-2.05022	0.614944	-3.33399	0.000856096	0.00861353
WNK4	338.604	-2.04977	0.47252	-4.33796	1.44e-05	0.000332518
NSUN5	11139.4	-2.04941	0.433362	-4.7291	2.26e-06	7.1e-05
TAGLN2	27229	-2.04624	0.396126	-5.16563	2.4e-07	1.07e-05
KRT18	5278.75	-2.04562	0.403906	-5.06459	4.09e-07	1.67e-05
GALNT8	212.288	-2.04552	0.650582	-3.14413	0.0016658	0.0143129
REPIN1	18088.3	-2.04488	0.432857	-4.72414	2.31e-06	7.21e-05
UBE2SP1	879.662	-2.04386	0.486164	-4.20406	2.62e-05	0.000546349
TRIT1	1886.9	-2.04305	0.440407	-4.63899	3.5e-06	0.000101436
MTMR6	736.868	-2.04178	0.45099	-4.52733	5.97e-06	0.000160583
ARVCF	3071.06	-2.0395	0.449766	-4.53458	5.77e-06	0.000156265
SIRT6	7725.49	-2.03828	0.409266	-4.98033	6.35e-07	2.43e-05
OLFM2	1255.41	-2.03756	0.461789	-4.41232	1.02e-05	0.000252429
CYR61	1653.41	-2.03616	0.468253	-4.34841	1.37e-05	0.00032057
OVOS2	296.392	-2.03022	0.536448	-3.78457	0.000153976	0.00223394
ILDR2	373.712	-2.02734	0.569009	-3.56293	0.000366734	0.00443351
RP13-554M15.7	273.341	-2.02537	0.509791	-3.97295	7.1e-05	0.00121769
FRMD3	215.489	-2.02458	0.510375	-3.96685	7.28e-05	0.00124478
PDLIM3	923.07	-2.02449	0.450535	-4.49352	7.01e-06	0.000183651
AC093673.5	295.308	-2.02196	0.627432	-3.22259	0.00127035	0.0116695
ANKRD54	9283.75	-2.02017	0.398413	-5.07054	3.97e-07	1.62e-05
CTNNAL1	7852.01	-2.01962	0.441687	-4.5725	4.82e-06	0.00013333
AC012146.7	433.065	-2.01834	0.485375	-4.15832	3.21e-05	0.000639061
APOLD1	500.514	-2.01647	0.453566	-4.44582	8.76e-06	0.000220706
PKIB	298.775	-2.01439	0.496299	-4.05882	4.93e-05	0.000907471
NDC80	4798.6	-2.01381	0.425001	-4.73835	2.15e-06	6.83e-05
TXNIP	3570.23	-2.01303	0.413755	-4.86527	1.14e-06	3.91e-05
AC241585.1	204.424	-2.01157	0.537331	-3.74364	0.000181377	0.002532
SFRP4	211.761	-2.01054	0.52504	-3.8293	0.000128509	0.00193692
FAM83G	2194.7	-2.00859	0.499435	-4.02173	5.78e-05	0.00103391
AOC3	501.97	-2.00824	0.451535	-4.44758	8.68e-06	0.000219778
USP39	11065.2	-2.00326	0.395464	-5.0656	4.07e-07	1.66e-05
CDKL3	174.043	-2.00025	0.58639	-3.41113	0.000646934	0.00694276
RP11-620J15.3	2020.04	-1.99921	0.431947	-4.62836	3.69e-06	0.000105976
CCDC30	100.063	-1.99857	0.682464	-2.92846	0.00340641	0.0246356
LTN1	1149.13	-1.99854	0.448216	-4.45888	8.24e-06	0.000210748
SNHG1	6861.94	-1.99704	0.400733	-4.98347	6.25e-07	2.4e-05
LCAT	170.659	-1.99495	0.563007	-3.54339	0.000395021	0.00468065
RAD51	2558.01	-1.99232	0.441461	-4.51302	6.39e-06	0.000170365
DNAL4	3534.17	-1.99029	0.400461	-4.97	6.7e-07	2.54e-05
DUSP12	2118.21	-1.98961	0.410199	-4.85036	1.23e-06	4.18e-05
CNKSR1	189.712	-1.98929	0.594227	-3.34769	0.000814879	0.008291
TFAP2E	145.682	-1.98829	0.625833	-3.17704	0.00148787	0.0131162
KCND1	120.515	-1.981	0.650613	-3.04482	0.00232817	0.0184448
LINC00888	721.706	-1.97587	0.44904	-4.4002	1.08e-05	0.000264543
STX1A	1149.51	-1.97386	0.497844	-3.96482	7.35e-05	0.00125201
FLCN	2609.68	-1.97211	0.5395	-3.65543	0.000256751	0.00334692
ARID5A	2759.21	-1.97093	0.486687	-4.0497	5.13e-05	0.000938125
PRKAB1	4904.65	-1.96539	0.400039	-4.91299	8.97e-07	3.22e-05
FAM53C	12401.5	-1.96244	0.409215	-4.79561	1.62e-06	5.3e-05
DOHH	6818.46	-1.95987	0.472774	-4.14548	3.39e-05	0.000666416
JUND	4644.51	-1.95952	0.495783	-3.95238	7.74e-05	0.00130375
SERTAD1	2786.5	-1.95387	0.491863	-3.97238	7.12e-05	0.00121949
SLC5A2	168.112	-1.95292	0.569848	-3.4271	0.000610075	0.00665238
RP11-347C12.1	100.939	-1.95262	0.701027	-2.78536	0.00534679	0.0346239
ZNHIT2	3443.43	-1.95245	0.48007	-4.06701	4.76e-05	0.000882141
SLC52A2	7735.56	-1.95009	0.424836	-4.59021	4.43e-06	0.000124272
RP11-259K5.2	188.363	-1.94912	0.696256	-2.79942	0.00511943	0.0335649
BCL2L2-PABPN1	422.672	-1.94661	0.551737	-3.52815	0.000418475	0.00490656
RAB33B	698.669	-1.94592	0.507362	-3.83536	0.000125379	0.00190179
STK19	2214.46	-1.94542	0.468648	-4.15112	3.31e-05	0.000654326
ZNF846	111.452	-1.94511	0.596201	-3.2625	0.00110434	0.0104028
GADD45B	2413.48	-1.94214	0.503028	-3.86089	0.000112976	0.0017557
DBNDD2	2245.63	-1.94165	0.419733	-4.62592	3.73e-06	0.000106908
RP11-834C11.4	5646.23	-1.94013	0.52528	-3.6935	0.000221185	0.00298568
DRC3	204.184	-1.93747	0.541201	-3.57995	0.00034366	0.00422484
RN7SL1	7867.15	-1.93703	0.408673	-4.73981	2.14e-06	6.8e-05
TRAF4	8071.1	-1.93627	0.461104	-4.1992	2.68e-05	0.000554558
CIRBP	40054.9	-1.93512	0.458158	-4.2237	2.4e-05	0.0005075
CELSR3	1357.75	-1.93462	0.414741	-4.66464	3.09e-06	9.14e-05
THAP10	697.587	-1.93282	0.507298	-3.81004	0.000138946	0.00206313
PITHD1	5783.35	-1.93179	0.440358	-4.38687	1.15e-05	0.000278776
RP1-198K11.5	203.361	-1.93139	0.518004	-3.72852	0.000192605	0.00266036
POLR3C	3099.87	-1.93112	0.403931	-4.78082	1.75e-06	5.65e-05
C2CD2L	2333.56	-1.9284	0.420246	-4.58874	4.46e-06	0.00012464
SAXO2	270.778	-1.92722	0.498674	-3.86469	0.000111231	0.00173142
PDRG1	7802.72	-1.927	0.431027	-4.47072	7.8e-06	0.00020158
PLEKHO1	4560.51	-1.92582	0.407363	-4.72753	2.27e-06	7.13e-05
CTC-534A2.2	773.001	-1.92575	0.492852	-3.90736	9.33e-05	0.00151058
ACYP2	495.441	-1.92399	0.478736	-4.0189	5.85e-05	0.00104249
C1QL4	1669.93	-1.92385	0.472198	-4.07425	4.62e-05	0.000861262
CACNA1B	309.201	-1.92194	0.491929	-3.90694	9.35e-05	0.00151195
TMED7-TICAM2	816.579	-1.92083	0.442297	-4.34285	1.41e-05	0.00032639
OSER1	3603.24	-1.91789	0.414229	-4.63004	3.66e-06	0.000105283
SOCS2	1263.49	-1.91785	0.441931	-4.33972	1.43e-05	0.000330271
ZNRD1ASP	326.794	-1.91596	0.508813	-3.76555	0.000166184	0.00236414
ABHD8	2076.49	-1.91335	0.413848	-4.62331	3.78e-06	0.000107993
PLAGL1	2886.7	-1.91243	0.512824	-3.72921	0.000192083	0.00265701
APOE	879.141	-1.9081	0.478924	-3.98413	6.77e-05	0.00117662
MAFK	3134.76	-1.9053	0.43635	-4.36645	1.26e-05	0.000301149
C11orf96	791.357	-1.90499	0.427419	-4.45696	8.31e-06	0.000211794
LIN52	2240.18	-1.90306	0.438322	-4.3417	1.41e-05	0.000327708
LINC00869	1235.92	-1.90296	0.471113	-4.03929	5.36e-05	0.00097045
RIOK3	4490.67	-1.90233	0.404555	-4.70229	2.57e-06	7.89e-05
ROM1	277.995	-1.90221	0.628619	-3.02602	0.00247798	0.0194133
CASZ1	969.857	-1.90095	0.445535	-4.26666	1.98e-05	0.000433091
RACGAP1	10961.5	-1.90043	0.445528	-4.26556	1.99e-05	0.00043415
RARA-AS1	254.305	-1.8999	0.568968	-3.33921	0.000840169	0.00850279
AF131215.2	176.829	-1.89821	0.576175	-3.2945	0.000985984	0.0095659
PANK2	3402.17	-1.89233	0.442184	-4.2795	1.87e-05	0.000412446
44990	5296.6	-1.89221	0.445079	-4.25139	2.12e-05	0.000457272
AMFR	6508.53	-1.89135	0.401128	-4.71507	2.42e-06	7.5e-05
ACTA1	113.261	-1.8907	0.603649	-3.13211	0.00173554	0.0146995
CCDC50	2936.15	-1.89026	0.4065	-4.65008	3.32e-06	9.67e-05
MAD1L1	8092.93	-1.88751	0.511184	-3.69242	0.00022213	0.00299419
TRIB3	2559.12	-1.88723	0.433305	-4.35543	1.33e-05	0.000312394
F12	1564.66	-1.88695	0.554187	-3.40489	0.000661904	0.0070675
HOXA7	919.661	-1.8844	0.525407	-3.58655	0.000335088	0.00413282
SCN3B	182.512	-1.88262	0.565826	-3.32721	0.000877206	0.00877021
RAB3IL1	1262.79	-1.88091	0.430991	-4.36415	1.28e-05	0.000303561
CCDC9	4142.46	-1.87692	0.442609	-4.2406	2.23e-05	0.000476596
MGME1	5859.32	-1.87404	0.416	-4.50491	6.64e-06	0.000175041
AGO4	1048.04	-1.86967	0.436668	-4.28167	1.85e-05	0.000409942
ABLIM3	195.64	-1.86663	0.592508	-3.15039	0.00163055	0.0140673
PNRC1	3956.09	-1.86393	0.481402	-3.87187	0.000108003	0.00169365
DNAAF1	137.406	-1.86151	0.578539	-3.2176	0.0012927	0.0118177
GATA2-AS1	1146.53	-1.8601	0.444685	-4.18295	2.88e-05	0.00058869
LMCD1	572.892	-1.8595	0.492884	-3.77269	0.000161499	0.00231482
TMEM70	4267.3	-1.85885	0.450715	-4.12422	3.72e-05	0.000718513
UNC119B	11100.1	-1.85328	0.407175	-4.55156	5.33e-06	0.000146465
CDT1	20580.2	-1.85268	0.416233	-4.45106	8.54e-06	0.000216822
BANP	2292.71	-1.85211	0.404506	-4.57869	4.68e-06	0.00012995
PHF1	2963.26	-1.85042	0.497534	-3.71917	0.000199875	0.00273888
ZNF425	994.563	-1.84925	0.421537	-4.38691	1.15e-05	0.000278776
LPXN	171.111	-1.84872	0.536509	-3.44584	0.000569286	0.00632003
KCTD5	11008.7	-1.8474	0.40115	-4.60525	4.12e-06	0.000116343
CD70	168.52	-1.84518	0.56423	-3.27027	0.00107445	0.0101901
CGRRF1	820.245	-1.84502	0.447359	-4.12425	3.72e-05	0.000718513
CORO7-PAM16	107.722	-1.84174	0.678129	-2.71591	0.00660929	0.0401201
CCT6P1	387.612	-1.84172	0.569008	-3.23671	0.00120915	0.0111884
EMP3	1344.24	-1.83679	0.452824	-4.05631	4.99e-05	0.000914607
TNXB	774.397	-1.83627	0.566068	-3.2439	0.00117907	0.0109689
NBL1	2784.74	-1.83576	0.466995	-3.93102	8.46e-05	0.00139072
P3H2	185.855	-1.83422	0.532301	-3.44584	0.000569289	0.00632003
FSCN1	3764.36	-1.8337	0.51494	-3.561	0.000369439	0.00445813
GNL1	11094.1	-1.8337	0.446156	-4.10999	3.96e-05	0.000757318
RP11-85O21.2	106.09	-1.83051	0.685968	-2.6685	0.00761907	0.0442973
GOLPH3	6274.07	-1.8303	0.46513	-3.93503	8.32e-05	0.00137602
C8orf44	337.476	-1.82882	0.568088	-3.21926	0.00128524	0.0117777
RP11-500C11.3	317.191	-1.82504	0.685321	-2.66305	0.00774354	0.0448154
TBC1D15	5407.65	-1.82307	0.451376	-4.03892	5.37e-05	0.000970729
ZSCAN12	862.583	-1.82162	0.471978	-3.85955	0.000113595	0.001761
KATNA1	4575.26	-1.82157	0.452334	-4.02705	5.65e-05	0.00101367
RHOC	9184.9	-1.82093	0.403778	-4.50973	6.49e-06	0.000172544
CDC25A	15696.5	-1.8209	0.404023	-4.50693	6.58e-06	0.000174105
RP11-1094M14.11	1567.21	-1.82069	0.48366	-3.76441	0.000166943	0.00236901
ULBP2	950.693	-1.81972	0.440426	-4.13172	3.6e-05	0.000701167
DDAH2	3206.54	-1.81929	0.59885	-3.03797	0.00238179	0.0187913
MAP7D1	16882.5	-1.81076	0.398236	-4.54696	5.44e-06	0.000149053
TXNRD2	9674.55	-1.8085	0.461538	-3.91841	8.91e-05	0.00145791
SYT11	283.501	-1.80448	0.573701	-3.14532	0.00165903	0.0142657
C6orf48	12772.4	-1.80262	0.495744	-3.63619	0.000276705	0.00355582
EPHB3	447.443	-1.80193	0.462952	-3.89226	9.93e-05	0.00158755
ZNF335	3445.51	-1.80104	0.404996	-4.44705	8.71e-06	0.000220024
DDX11-AS1	112.281	-1.80049	0.610815	-2.94769	0.00320158	0.0235393
CABP7	152.906	-1.79985	0.612106	-2.94042	0.00327762	0.0239779
TOP3A	3815.64	-1.79924	0.432583	-4.1593	3.19e-05	0.000637313
ZYX	14635.2	-1.79871	0.433917	-4.14529	3.39e-05	0.000666416
EPS8L2	163.473	-1.79796	0.624754	-2.87787	0.00400372	0.0278124
SLC36A4	1130.26	-1.79793	0.483445	-3.71899	0.000200022	0.00273892
GPN2	3435.07	-1.79309	0.407946	-4.39542	1.11e-05	0.000269738
TFPT	4829.41	-1.78753	0.545132	-3.27907	0.00104148	0.00996698
SGMS2	637.987	-1.78707	0.465561	-3.83853	0.000123774	0.00188648
TMEM198	1820.71	-1.78506	0.503428	-3.54581	0.000391403	0.0046552
BMS1P2	118.476	-1.78361	0.666112	-2.67765	0.00741406	0.0434242
RP4-669K10.8	205.79	-1.78116	0.5693	-3.12868	0.00175594	0.0147997
PHLDB3	1733.54	-1.77941	0.454022	-3.91921	8.88e-05	0.00145562
MTO1	2538.29	-1.77875	0.419494	-4.24022	2.23e-05	0.000476596
RP3-424M6.4	254.332	-1.77861	0.490199	-3.62835	0.000285241	0.00362871
TRIM23	1895.76	-1.7785	0.470007	-3.78398	0.000154343	0.00223756
RNF114	6628.93	-1.77828	0.406974	-4.36951	1.25e-05	0.000298457
GLRX3	12556.7	-1.77801	0.41907	-4.24274	2.21e-05	0.000472596
LINC00623	448.753	-1.77724	0.500486	-3.55103	0.000383721	0.00459547
DPF2	7768.41	-1.77539	0.417871	-4.24865	2.15e-05	0.000462391
ZNF536	1305.67	-1.77519	0.438156	-4.0515	5.09e-05	0.000931829
ARC	237.673	-1.77517	0.496817	-3.57307	0.000352814	0.00430673
TMEM55B	4821.87	-1.7739	0.397733	-4.46002	8.2e-06	0.000210481
ZNF213	1966.72	-1.77268	0.421845	-4.20221	2.64e-05	0.000550247
VPS37D	1146.31	-1.77249	0.430997	-4.11254	3.91e-05	0.000751281
UBE2D2	14377.5	-1.77111	0.472273	-3.75019	0.000176702	0.00247852
CDC34	15919.6	-1.76834	0.493025	-3.58672	0.000334862	0.00413272
TMEM128	1081.55	-1.76824	0.479565	-3.68717	0.000226763	0.0030394
GFER	8268.08	-1.76696	0.444356	-3.97646	6.99e-05	0.0012053
GPR19	199.857	-1.766	0.529552	-3.33489	0.000853339	0.00859995
ZNF627	636.695	-1.76515	0.473251	-3.72985	0.000191595	0.00265219
NFKBIL1	4683.64	-1.76461	0.486962	-3.62371	0.000290403	0.00368697
AOC2	515.579	-1.76418	0.462558	-3.81397	0.000136751	0.00203531
CD101	205.689	-1.76377	0.529792	-3.32918	0.000871015	0.00872668
CD72	157.87	-1.76249	0.60881	-2.89498	0.00379182	0.0266304
CCDC130	5060.46	-1.76178	0.439768	-4.00615	6.17e-05	0.00108912
SORCS1	533.005	-1.76079	0.450256	-3.91065	9.2e-05	0.00149784
ZNF250	788.603	-1.7571	0.431277	-4.07418	4.62e-05	0.000861262
COMP	198.019	-1.75544	0.538826	-3.25789	0.00112244	0.0105296
ALKBH1	1417.63	-1.75442	0.412083	-4.25744	2.07e-05	0.000447622
C7orf26	2497.71	-1.75398	0.411211	-4.2654	2e-05	0.00043415
MYBL2	38274.1	-1.75378	0.438561	-3.99894	6.36e-05	0.00111663
HOXC13-AS	469.223	-1.75235	0.452864	-3.86948	0.000109069	0.00170474
BORCS8-MEF2B	2043.87	-1.75134	0.407517	-4.29758	1.73e-05	0.000387009
PCGF6	4704.54	-1.7513	0.403094	-4.34465	1.39e-05	0.000324515
ARIH1	5882.34	-1.74927	0.462702	-3.78055	0.000156484	0.0022604
NEU1	5506.46	-1.74831	0.444071	-3.93699	8.25e-05	0.00137078
ESAM	214.338	-1.74336	0.553305	-3.15081	0.00162816	0.014053
EMC9	3888.73	-1.7419	0.473593	-3.67805	0.000235022	0.00313022
VAMP4	932.009	-1.74167	0.477368	-3.64848	0.000263794	0.00341997
CASC9	282.635	-1.73722	0.491047	-3.53778	0.0004035	0.0047633
TM2D1	1449.18	-1.73708	0.450264	-3.85791	0.000114362	0.00177
ZNF837	676.433	-1.73677	0.485698	-3.57582	0.000349135	0.00427281
LACE1	443.96	-1.73551	0.486322	-3.56864	0.000358844	0.00435795
BAALC	109.645	-1.73532	0.639787	-2.71234	0.00668103	0.0404202
KLF11	1211.38	-1.73499	0.432421	-4.01227	6.01e-05	0.00106818
DHX16	9139.45	-1.73469	0.438866	-3.95265	7.73e-05	0.00130375
G2E3	1919.13	-1.73457	0.479873	-3.61465	0.000300754	0.00379305
ATG4D	6568.05	-1.73255	0.422744	-4.09835	4.16e-05	0.000791637
TRIP4	1729.55	-1.73249	0.413744	-4.18734	2.82e-05	0.000579927
FNTA	5149.57	-1.72897	0.419538	-4.12114	3.77e-05	0.000727445
HACE1	1205.88	-1.7255	0.5539	-3.11519	0.00183828	0.015344
P2RX5-TAX1BP3	149.501	-1.72455	0.551148	-3.12901	0.00175397	0.0147936
PPP2CA	13133.4	-1.72209	0.448968	-3.83566	0.000125229	0.00190179
AC004381.6	1897.7	-1.72113	0.411461	-4.18296	2.88e-05	0.00058869
STARD7-AS1	393.987	-1.71993	0.459833	-3.74034	0.000183771	0.00255691
RGS17	360.117	-1.71847	0.519251	-3.30952	0.000934554	0.00920611
ZBTB21	1742.78	-1.71809	0.473425	-3.62906	0.000284458	0.00362603
METRNL	1941.14	-1.71802	0.435748	-3.94268	8.06e-05	0.00134334
LAMC2	240.994	-1.71756	0.53507	-3.20998	0.00132743	0.0120598
RP11-1277A3.1	148.578	-1.71609	0.585361	-2.93168	0.00337133	0.0244559
NCAPH2	17506.4	-1.7139	0.440035	-3.89491	9.82e-05	0.00157693
EPHA10	249.749	-1.71383	0.57052	-3.00397	0.00266479	0.0205715
KHDC1	170.734	-1.71263	0.547142	-3.13013	0.0017473	0.0147662
PIM1	1895.83	-1.71221	0.452285	-3.78569	0.000153284	0.00222944
EED	3030.03	-1.71076	0.430589	-3.97307	7.1e-05	0.00121769
PRIMPOL	678.061	-1.71029	0.433321	-3.94695	7.92e-05	0.00132546
NKX2-4	574.75	-1.70735	0.571277	-2.98865	0.00280214	0.0214057
SLC39A1	13830	-1.70672	0.444023	-3.84376	0.000121165	0.00185736
MRPS31P5	289.191	-1.70672	0.490023	-3.48293	0.00049596	0.00563769
GAS5	13088	-1.70647	0.440047	-3.87792	0.000105355	0.00166311
UBE2S	82399.5	-1.70589	0.476202	-3.58227	0.000340615	0.00419555
PER1	2882.42	-1.70567	0.452606	-3.76855	0.000164197	0.00234465
SUN2	12981.3	-1.70542	0.491646	-3.46879	0.000522812	0.00590057
AFAP1L2	245.681	-1.70196	0.533789	-3.18845	0.00143038	0.0127573
CLK4	1957	-1.70101	0.409574	-4.15311	3.28e-05	0.000649335
ARHGDIG	2287.15	-1.70053	0.467459	-3.63781	0.000274968	0.00354046
FEZ1	765.511	-1.69963	0.53933	-3.15138	0.001625	0.0140386
ZNF282	11181.2	-1.69873	0.413946	-4.10374	4.07e-05	0.000774978
ZNF84	1802.73	-1.69765	0.436355	-3.89053	0.000100027	0.00159489
RNF25	5682.62	-1.69687	0.444429	-3.81808	0.000134494	0.002008
PVR	5116.46	-1.69669	0.509104	-3.33269	0.000860107	0.00864474
ZNF212	3015.41	-1.69455	0.427499	-3.96386	7.37e-05	0.00125481
CARD9	557	-1.69421	0.507801	-3.33637	0.00084881	0.00858111
INA	4175.51	-1.6939	0.454107	-3.73018	0.000191345	0.00265066
HERC5	4354.02	-1.69377	0.508825	-3.32878	0.000872284	0.00873479
AC093838.4	2490.51	-1.69222	0.495443	-3.41557	0.000636477	0.00685764
JMJD6	7401.88	-1.69219	0.42105	-4.01897	5.85e-05	0.00104249
HEIH	553.3	-1.69178	0.443258	-3.81668	0.000135257	0.00201623
CKS1B	10946.3	-1.69104	0.431597	-3.9181	8.93e-05	0.00145855
CTU1	3472.86	-1.68809	0.434799	-3.88247	0.0001034	0.00164179
RP11-244M2.1	273.348	-1.68717	0.517155	-3.26241	0.00110469	0.0104028
BTN2A1	4938.49	-1.68689	0.400968	-4.20705	2.59e-05	0.000540968
RP11-410L14.2	210.471	-1.68394	0.518582	-3.24719	0.00116548	0.0108691
SPSB3	3307.17	-1.68168	0.419732	-4.00655	6.16e-05	0.00108843
ASPRV1	233.419	-1.68133	0.544345	-3.08872	0.00201024	0.0164897
ZNF530	886.862	-1.68107	0.431868	-3.89255	9.92e-05	0.00158727
EXOSC9	6023.85	-1.68086	0.413135	-4.06854	4.73e-05	0.000878092
HDAC9	128.361	-1.68041	0.640251	-2.6246	0.00867499	0.0487081
ARHGEF10L	770.067	-1.68037	0.439033	-3.82743	0.000129488	0.0019455
AQP3	304.958	-1.67813	0.474278	-3.53828	0.000402735	0.00475723
LATS2	324.588	-1.67772	0.620657	-2.70314	0.0068688	0.0412606
HSF2	2491.77	-1.6777	0.438943	-3.82215	0.000132295	0.00197829
SDE2	5027.88	-1.67745	0.469691	-3.57139	0.000355096	0.00432348
NFKBIB	5678.22	-1.67708	0.461071	-3.63737	0.000275438	0.00354193
HDAC5	6438.38	-1.67602	0.40258	-4.16318	3.14e-05	0.000628813
APTR	296.067	-1.6751	0.495066	-3.38358	0.000715467	0.00750451
NCAPG	9913.75	-1.6747	0.403971	-4.14561	3.39e-05	0.000666416
ILKAP	6095.76	-1.67431	0.427933	-3.91255	9.13e-05	0.00148734
ZFR	12340.1	-1.67369	0.435566	-3.84256	0.000121756	0.0018617
SYNJ2	891.173	-1.67277	0.613973	-2.7245	0.00643982	0.0393934
UQCRFS1P1	274.339	-1.67062	0.506114	-3.30088	0.000963806	0.0094058
RIMKLB	3641.24	-1.6705	0.4482	-3.72713	0.000193676	0.0026732
SUZ12P1	647.526	-1.66878	0.473447	-3.52475	0.000423887	0.00494561
TMEM44-AS1	239.454	-1.66813	0.574354	-2.90436	0.00368009	0.0260822
SMG1P2	544.47	-1.66763	0.634061	-2.63008	0.00853638	0.0481432
ZNF79	659.771	-1.66736	0.468894	-3.55594	0.000376634	0.00453344
ABC7-42404400C24.1	208.526	-1.66728	0.534143	-3.12141	0.00179984	0.0150695
LYSMD2	273.909	-1.66631	0.484866	-3.43663	0.000588991	0.00648318
ADM5	450.015	-1.66418	0.566987	-2.93513	0.00333411	0.0242697
POT1	1468	-1.66283	0.440947	-3.77105	0.000162563	0.00232656
ORAOV1	2302.78	-1.66195	0.443104	-3.75069	0.000176349	0.00247722
ELP2	7115.59	-1.66152	0.463332	-3.58602	0.000335765	0.00413848
ANKRD10	768.826	-1.66092	0.431439	-3.84971	0.000118257	0.00182139
PLEKHM2	6984.01	-1.66074	0.426385	-3.89493	9.82e-05	0.00157693
CENPU	4957.84	-1.66012	0.449862	-3.6903	0.000223989	0.0030107
SF3A1	18635.2	-1.65912	0.42885	-3.86876	0.000109388	0.00170692
RIPK4	1117.85	-1.65904	0.434516	-3.81813	0.000134465	0.002008
RCOR2	687.934	-1.65829	0.537628	-3.08446	0.00203923	0.0166843
TRIM7	1048.07	-1.65814	0.563185	-2.94422	0.00323768	0.0237537
FXR2	9115.09	-1.65799	0.395478	-4.19238	2.76e-05	0.000569645
PRC1	22401.8	-1.65742	0.453047	-3.65839	0.000253806	0.0033265
HMGN4	2059.84	-1.65646	0.419318	-3.95037	7.8e-05	0.00131127
PURG	255.911	-1.65575	0.494841	-3.34603	0.00081978	0.00832304
CPEB1	708.681	-1.65193	0.506293	-3.26278	0.00110324	0.0104009
HS1BP3	6179.93	-1.65163	0.462379	-3.57203	0.000354227	0.00431567
EIF2S1	7595.32	-1.65154	0.411671	-4.01179	6.03e-05	0.00106937
CTD-2270L9.4	166.821	-1.65128	0.538096	-3.06875	0.00214955	0.017407
MRPL48	3212.85	-1.65055	0.481439	-3.42837	0.000607214	0.00662497
TSSC4	8838.07	-1.64928	0.497774	-3.31331	0.000921994	0.00910308
PPP2R3C	2105.29	-1.64911	0.417753	-3.94757	7.89e-05	0.00132318
KLHDC8B	1861.77	-1.64613	0.42978	-3.83018	0.000128049	0.00193305
MSANTD2	398.983	-1.64432	0.502555	-3.27192	0.00106822	0.0101513
AC125232.1	461.638	-1.64374	0.474691	-3.46275	0.000534687	0.00599898
CNTFR	1436.9	-1.64125	0.417838	-3.92796	8.57e-05	0.00140606
CENPQ	1831.92	-1.63908	0.480149	-3.41368	0.000640907	0.00688585
KANSL2	3383.41	-1.63819	0.408391	-4.01131	6.04e-05	0.00107054
TRIM39	1811.16	-1.63805	0.412723	-3.96888	7.22e-05	0.00123533
THOP1	19890.7	-1.6379	0.43138	-3.79688	0.000146528	0.00215217
GGNBP2	7165.11	-1.63592	0.404261	-4.0467	5.19e-05	0.000949294
NEK2	4548.2	-1.63492	0.433754	-3.76923	0.000163749	0.00234074
DTNA	2217.57	-1.63451	0.498095	-3.28152	0.0010325	0.00993421
SNAPC1	1728.91	-1.6344	0.44218	-3.69623	0.000218827	0.0029619
MAPK8IP2	5884	-1.63417	0.469883	-3.47783	0.000505489	0.00572888
HBS1L	9109.59	-1.63325	0.421501	-3.87485	0.000106691	0.00168001
WDR97	151.889	-1.63321	0.588532	-2.77506	0.00551908	0.0354138
NOS2	284.945	-1.63061	0.549044	-2.96991	0.00297884	0.0223955
UCK1	5334.97	-1.62823	0.453305	-3.5919	0.000328278	0.00406613
POC5	1852.72	-1.62816	0.416465	-3.90947	9.25e-05	0.0015026
MCL1	12769.3	-1.62416	0.452186	-3.5918	0.000328396	0.00406613
LCA5	324.367	-1.62395	0.538465	-3.01589	0.00256223	0.0199173
TRAF2	4512.35	-1.62254	0.440022	-3.68741	0.000226546	0.00303862
RAB18	3233.18	-1.62027	0.428	-3.78567	0.000153294	0.00222944
EFL1	1884.17	-1.61976	0.500633	-3.23543	0.00121461	0.0112336
DMPK	7598.02	-1.61752	0.434299	-3.72445	0.000195743	0.00269572
CCND3	4690.81	-1.61624	0.439518	-3.6773	0.00023572	0.00313512
BUD31	9187.57	-1.61359	0.495737	-3.25493	0.0011342	0.0106138
ADAM8	357.395	-1.61269	0.475992	-3.38805	0.000703911	0.00740783
ZFAS1	3033.88	-1.61157	0.511978	-3.14773	0.00164542	0.0141699
PCDH1	464.987	-1.61028	0.505343	-3.1865	0.00144003	0.0128193
AC245100.1	200.864	-1.60933	0.543075	-2.96338	0.00304285	0.0227061
CLK1	3652.23	-1.60887	0.419567	-3.8346	0.000125769	0.0019062
RAET1E-AS1	477.578	-1.60834	0.555353	-2.89607	0.00377863	0.0265692
NFATC1	1654.48	-1.60684	0.412605	-3.89438	9.84e-05	0.001579
TRIM11	10563.9	-1.60655	0.394871	-4.06856	4.73e-05	0.000878092
C10orf88	1195.13	-1.6061	0.452493	-3.54946	0.000386026	0.0046173
ENKD1	1908.79	-1.60538	0.436779	-3.6755	0.000237386	0.00315067
AURKA	7303.82	-1.6053	0.414231	-3.87537	0.000106464	0.00167922
RFX2	702.505	-1.6026	0.436215	-3.67388	0.000238897	0.00316629
CAB39L	151.275	-1.60166	0.547128	-2.9274	0.00341807	0.024677
EEF1A2	9635.31	-1.60131	0.437628	-3.65905	0.000253148	0.00332045
PPP1R13L	1743.58	-1.60122	0.425322	-3.76473	0.000166731	0.00236901
NFATC4	1039.62	-1.59952	0.475759	-3.36204	0.000773678	0.00796993
LRSAM1	1960.79	-1.5989	0.473837	-3.37437	0.00073986	0.00770509
SAP30	1250.27	-1.59791	0.452629	-3.53028	0.000415118	0.00487321
TST	5998.48	-1.5961	0.424011	-3.76429	0.000167021	0.00236901
ZNF222	665.109	-1.59489	0.432159	-3.69051	0.000223801	0.00301031
SMG1P5	1047.07	-1.59118	0.560783	-2.83743	0.00454786	0.0306948
MYH15	157.26	-1.59003	0.552453	-2.87813	0.00400042	0.0278039
ZNF789	504.445	-1.5897	0.444819	-3.57381	0.000351818	0.00429961
MICB	683.535	-1.58921	0.519813	-3.05728	0.00223358	0.0178818
UBC	150008	-1.58817	0.426865	-3.72054	0.000198794	0.00272603
C9orf85	847.922	-1.58808	0.465014	-3.41511	0.000637559	0.00686152
RBMS3	509.04	-1.58638	0.532274	-2.98038	0.00287891	0.0218691
MOXD1	1906.22	-1.58417	0.414118	-3.82539	0.000130563	0.00195546
RPRD1A	8404.24	-1.58284	0.40897	-3.87031	0.000108696	0.00170031
TMEM222	4282.27	-1.58277	0.459839	-3.44202	0.000577387	0.00638384
OSTM1	2098.59	-1.58268	0.432143	-3.66241	0.000249857	0.00329091
RHBDD3	6254.95	-1.58224	0.411641	-3.84373	0.000121179	0.00185736
COPS5	10370.1	-1.58177	0.457613	-3.45656	0.000547109	0.00612028
PSPC1	4993.93	-1.5813	0.410504	-3.85209	0.000117115	0.00180599
ANAPC10	1047.13	-1.58057	0.428361	-3.6898	0.00022443	0.0030145
IRS2	421.922	-1.58031	0.469874	-3.36326	0.000770278	0.00794352
RBM26-AS1	232.219	-1.58007	0.498857	-3.16738	0.00153821	0.0134353
C22orf23	153.782	-1.57979	0.582205	-2.71346	0.0066585	0.0403416
MAP2K5	1790.82	-1.57724	0.440363	-3.58168	0.000341394	0.00420242
ZNF184	1109.11	-1.57705	0.451918	-3.48969	0.000483582	0.00552009
BICDL1	525.815	-1.57678	0.472064	-3.34019	0.00083722	0.00847747
BRF2	3000.31	-1.57566	0.434225	-3.62868	0.000284875	0.00362871
YY1AP1	6958.73	-1.57539	0.416715	-3.7805	0.000156513	0.0022604
CFAP43	291.559	-1.5716	0.50457	-3.11473	0.00184112	0.0153542
PROSER2	1660.26	-1.57075	0.435521	-3.6066	0.00031024	0.00390194
RFC4	5607.59	-1.57019	0.470698	-3.33587	0.00085032	0.00858268
MED15	8394.35	-1.56924	0.415014	-3.78119	0.000156082	0.00225761
LNX2	681.213	-1.56887	0.444776	-3.52733	0.000419771	0.00491267
ZNF749	634.449	-1.5686	0.522218	-3.00372	0.00266702	0.0205803
PPP1R2	2047.04	-1.5625	0.447613	-3.49073	0.000481702	0.00550525
LPL	170.713	-1.56137	0.540271	-2.88998	0.00385267	0.0269602
MESP1	887.036	-1.56076	0.455945	-3.42313	0.000619043	0.00671741
SBDSP1	1301.41	-1.56027	0.425337	-3.66833	0.000244144	0.00322461
FBXL12	2850.86	-1.56015	0.402887	-3.87242	0.00010776	0.00169148
PGF	967.343	-1.55764	0.433314	-3.59472	0.000324736	0.00403248
DDB2	1487.54	-1.5567	0.480269	-3.24132	0.00118978	0.0110469
BNIP1	2225.73	-1.5557	0.458529	-3.3928	0.000691809	0.00730553
JAM2	168.869	-1.55413	0.587786	-2.64403	0.00819245	0.0466324
RHBDD2	7736.41	-1.55236	0.403402	-3.84818	0.000119	0.00183135
INPP1	588.249	-1.55185	0.478976	-3.23993	0.00119559	0.01109
IP6K1	10289.2	-1.5503	0.407787	-3.80175	0.000143681	0.00212348
PHLDA2	296.925	-1.54848	0.560056	-2.76487	0.00569458	0.0362099
C1QTNF2	124.906	-1.54775	0.576912	-2.68282	0.00730048	0.0429842
TMEM11	2514.2	-1.54764	0.4496	-3.44227	0.000576859	0.00638171
PAIP1	6337.64	-1.54759	0.487427	-3.17502	0.00149826	0.0131833
ELL	3027.8	-1.54658	0.40633	-3.80623	0.000141102	0.00209025
ARL6IP6	3045.27	-1.54617	0.464237	-3.33057	0.000866683	0.00870135
CPTP	2587.46	-1.54175	0.405993	-3.79747	0.000146183	0.00214876
CRCP	2909.39	-1.5411	0.438319	-3.51594	0.000438205	0.00507516
DUSP16	2939.08	-1.54102	0.42322	-3.64118	0.000271396	0.0035018
SLC9A8	1201.64	-1.5408	0.484332	-3.18129	0.00146621	0.0130125
CLSTN3	3945.93	-1.54048	0.422448	-3.64655	0.000265787	0.00344111
WDR25	968.219	-1.54016	0.483329	-3.18656	0.00143974	0.0128193
WDR62	7758.25	-1.53939	0.443405	-3.47175	0.000517069	0.00584617
FHDC1	163.887	-1.53879	0.537225	-2.86433	0.00417889	0.0287541
SFPQ	55948.7	-1.53875	0.420897	-3.65588	0.0002563	0.00334334
TMEM38B	2672.61	-1.53525	0.404997	-3.79078	0.000150177	0.0021939
ZMAT5	2990.75	-1.53272	0.48642	-3.15101	0.00162706	0.0140499
SLC45A3	654.51	-1.53142	0.488493	-3.13499	0.00171857	0.0145979
VCPKMT	464.413	-1.53026	0.462294	-3.31014	0.000932505	0.00919253
ATP6V1E2	572.24	-1.5298	0.50079	-3.05477	0.00225233	0.0179865
MYEF2	2732.96	-1.52863	0.501848	-3.04601	0.00231902	0.01838
GORAB	846.67	-1.52778	0.441625	-3.45944	0.000541291	0.00606233
GTF2H1	2575.49	-1.5265	0.417404	-3.65713	0.000255055	0.00333166
ERVK3-1	6494.09	-1.52624	0.454387	-3.35889	0.000782553	0.00803522
MOSPD1	1509.52	-1.52603	0.439831	-3.46958	0.000521265	0.0058901
VPS37B	4468.42	-1.526	0.404419	-3.77331	0.000161093	0.00231075
GPANK1	3221.61	-1.52272	0.46203	-3.29572	0.000981694	0.00954377
SLC25A38	5115.38	-1.52123	0.401421	-3.78962	0.000150878	0.00220245
HNRNPLL	3973.79	-1.5212	0.404327	-3.76231	0.000168351	0.00238426
ZNF326	7454.33	-1.52116	0.396343	-3.838	0.000124041	0.00188754
ZNF596	182.679	-1.52112	0.581715	-2.61489	0.00892562	0.0497333
FAM219A	3083.19	-1.51976	0.492228	-3.08751	0.0020184	0.0165495
PAIP2	10648.4	-1.51922	0.479401	-3.169	0.00152965	0.0133851
MAFA	399.216	-1.51869	0.557578	-2.72374	0.00645481	0.0394216
MFSD2A	432.714	-1.51536	0.551057	-2.74991	0.00596116	0.0373797
TCP10L	191.206	-1.51519	0.539134	-2.81041	0.00494789	0.0327072
BTG3	3095.25	-1.51438	0.407616	-3.71521	0.000203032	0.00277332
TTLL7	1095.47	-1.51402	0.495397	-3.05618	0.00224174	0.0179321
FOSL2	766.434	-1.512	0.44564	-3.39287	0.000691643	0.00730553
SPEF2	280.423	-1.51133	0.542421	-2.78627	0.00533181	0.0345726
PLEKHA7	555.227	-1.51099	0.45046	-3.35433	0.000795572	0.00813465
RAD51AP1	4497.34	-1.51019	0.472139	-3.19861	0.00138092	0.0124211
MAP2K1	5136.37	-1.5088	0.471737	-3.1984	0.00138192	0.0124242
OTUD1	1480.02	-1.50861	0.431552	-3.49577	0.000472694	0.00541533
PCNA	26694.3	-1.50241	0.465141	-3.23	0.00123791	0.0114378
GGPS1	4309.41	-1.50233	0.415064	-3.61953	0.000295142	0.00373965
CAPN2	12190.5	-1.5018	0.471853	-3.18278	0.0014587	0.0129612
MRPL49	5382.24	-1.50026	0.398174	-3.76785	0.000164661	0.00234789
RP11-37B2.1	220.912	-1.49995	0.515252	-2.91109	0.00360167	0.0256861
METTL4	307.529	-1.49972	0.490494	-3.05758	0.00223131	0.0178712
HNRNPUL2-BSCL2	8029.98	-1.49852	0.399286	-3.75299	0.000174739	0.00246007
KPNA2	30250.9	-1.49777	0.394215	-3.79938	0.000145056	0.00213711
CHMP4C	675.607	-1.4975	0.436236	-3.43277	0.000597438	0.00655083
VPS45	4493.62	-1.4967	0.427517	-3.5009	0.000463685	0.00532818
UBE2T	5781.96	-1.49661	0.39851	-3.75552	0.000172982	0.00244257
CEBPG	7308.97	-1.49634	0.437509	-3.42013	0.000625917	0.00677459
GATA2	3579.76	-1.49457	0.412911	-3.61959	0.000295073	0.00373965
SKOR1	209.138	-1.49393	0.543617	-2.74812	0.00599372	0.0375096
PRR36	463.259	-1.49299	0.464335	-3.21533	0.00130294	0.0118942
BRD1	4581.44	-1.49275	0.412397	-3.6197	0.000294946	0.00373965
ALKBH3	2347.88	-1.49262	0.437341	-3.41293	0.000642674	0.00690094
RRAGC	2058.8	-1.49214	0.409234	-3.64618	0.000266166	0.00344367
THUMPD2	1974.09	-1.49165	0.44399	-3.35965	0.000780426	0.0080232
MRAS	1863.29	-1.49144	0.466505	-3.19706	0.00138835	0.0124526
ZNF140	977.738	-1.49128	0.445005	-3.35115	0.000804766	0.00820568
ZNF350	497.586	-1.49091	0.45752	-3.25866	0.00111938	0.0105199
TMCC2	1504.35	-1.49029	0.47169	-3.15947	0.00158055	0.0137357
C1QTNF1	499.367	-1.48733	0.530598	-2.80312	0.00506102	0.0332676
SLC4A2	17503.2	-1.48591	0.489892	-3.03315	0.00242018	0.0190468
C18orf8	2161.59	-1.4858	0.420105	-3.53673	0.00040511	0.00477342
ZNF853	893.004	-1.48489	0.433769	-3.42322	0.000618831	0.00671741
POFUT2	3016.08	-1.47976	0.41078	-3.60231	0.000315398	0.00394631
FBXO5	3608.71	-1.4794	0.432678	-3.41918	0.000628109	0.00679059
ZNF26	828.793	-1.47686	0.458792	-3.21902	0.00128631	0.0117777
C1orf109	2780.27	-1.47438	0.413259	-3.5677	0.000360125	0.00436792
PARP16	644.68	-1.47269	0.450301	-3.27046	0.00107372	0.0101882
IRGQ	2493.5	-1.47248	0.495056	-2.97438	0.00293581	0.022186
PTPN21	535.077	-1.47245	0.481514	-3.05797	0.00222844	0.0178707
TPM4	14453.6	-1.47049	0.480321	-3.06148	0.00220245	0.0177222
TRIP6	15134.1	-1.46937	0.464081	-3.16619	0.00154449	0.0134839
MDK	8905.98	-1.46914	0.485271	-3.02747	0.00246609	0.0193544
CCNB1IP1	2568.2	-1.4682	0.432049	-3.39823	0.000678242	0.00720955
DLST	7609.78	-1.46555	0.395639	-3.70427	0.000211999	0.00288009
MEF2A	2643.62	-1.46448	0.55312	-2.64767	0.00810494	0.0463045
DNTTIP1	5317.83	-1.46317	0.443147	-3.30177	0.000960752	0.0093882
UBA2	15862.6	-1.46295	0.412196	-3.54916	0.000386458	0.00461905
MAD2L1BP	2252.66	-1.46256	0.494729	-2.95629	0.00311359	0.0230799
GTF3C5	15719.7	-1.46131	0.439345	-3.3261	0.000880691	0.00879801
EPC1	1385.5	-1.46089	0.450557	-3.2424	0.00118528	0.0110212
ATP6V1B2	8449.93	-1.46077	0.429232	-3.40321	0.000665979	0.00709904
FAM92A1	1813.01	-1.46067	0.412986	-3.53685	0.000404931	0.00477342
RP1-39G22.7	319.207	-1.4589	0.476791	-3.05983	0.00221463	0.01779
ATP6V0B	8230.17	-1.45879	0.460183	-3.17003	0.00152423	0.0133438
TMEM35B	410.563	-1.45697	0.453742	-3.211	0.00132272	0.0120343
INAFM1	1365.53	-1.45658	0.529247	-2.75217	0.0059201	0.0372081
UBE2B	1714.64	-1.45603	0.467655	-3.11348	0.00184897	0.0153927
ZSWIM4	695.41	-1.45582	0.511191	-2.84789	0.00440099	0.0299053
RFWD3	5673.44	-1.45531	0.4601	-3.16303	0.00156138	0.0136126
VAPB	5253.46	-1.45515	0.404442	-3.59793	0.000320761	0.00399906
NTMT1	7858.35	-1.45447	0.519281	-2.80093	0.0050955	0.033441
FAM110A	600.569	-1.45421	0.443755	-3.27707	0.00104891	0.0100128
PARP6	2702.57	-1.45404	0.445912	-3.26083	0.00111086	0.0104469
FBXO7	9685.41	-1.45403	0.39889	-3.64519	0.000267199	0.00345143
RP11-59C5.3	208.74	-1.45267	0.528371	-2.74934	0.00597151	0.0374076
PDLIM4	754.063	-1.45236	0.427995	-3.3934	0.000690303	0.00730101
MYO3A	537.518	-1.45116	0.525083	-2.76368	0.00571538	0.0363005
HOTAIRM1	4342.17	-1.45106	0.411925	-3.52263	0.00042729	0.00497005
STRAP	19279.5	-1.44947	0.432091	-3.35454	0.000794968	0.00813465
NEMP1	5484.07	-1.44809	0.445212	-3.25259	0.0011436	0.010686
SMIM3	453.379	-1.44764	0.503308	-2.87624	0.0040244	0.0279051
ERMARD	820.472	-1.44755	0.475677	-3.04313	0.0023413	0.0185257
PGS1	3852.89	-1.44626	0.402275	-3.5952	0.000324141	0.00402918
TMPO	26176	-1.44557	0.480706	-3.00718	0.00263685	0.0204055
MXRA7	5636.33	-1.44515	0.406922	-3.55142	0.000383153	0.00459156
NR2F1-AS1	241.287	-1.44503	0.507596	-2.8468	0.00441607	0.0299864
FOXO4	2107.06	-1.44496	0.41174	-3.50941	0.000449108	0.0051889
ZKSCAN4	866.399	-1.44481	0.451633	-3.19907	0.0013787	0.0124129
HELZ2	2398.03	-1.44372	0.496667	-2.90681	0.00365134	0.0259348
NKIRAS1	983.105	-1.44331	0.428777	-3.36611	0.000762359	0.00787465
CNN3	7069.87	-1.44312	0.413477	-3.49021	0.000482647	0.00551273
NGDN	5724.16	-1.44248	0.442753	-3.25797	0.00112211	0.0105296
RP11-452I5.2	166.617	-1.44161	0.537036	-2.68438	0.00726639	0.0428365
CDC25C	3065.78	-1.44067	0.462717	-3.1135	0.00184882	0.0153927
TOLLIP	4318.98	-1.4405	0.39971	-3.60386	0.000313521	0.003928
GRHL1	238.772	-1.44028	0.530948	-2.71266	0.00667455	0.0404084
PPIE	5969.22	-1.43939	0.439502	-3.27504	0.00105647	0.0100648
TMEM59L	4767.07	-1.4386	0.407371	-3.53142	0.000413329	0.00485521
NXF1	7378.38	-1.43856	0.417623	-3.44465	0.00057181	0.00633692
SEPT7P2	839.553	-1.43693	0.452827	-3.17324	0.0015075	0.0132401
FAF1	8004.01	-1.43689	0.411215	-3.49425	0.000475389	0.00543965
MAEA	7415.34	-1.43678	0.405363	-3.54442	0.000393484	0.00467039
ORC5	2179.79	-1.43653	0.418989	-3.42856	0.000606798	0.00662424
NFXL1	1225.06	-1.43585	0.429201	-3.34541	0.000821617	0.00833724
CEP95	3963.07	-1.43529	0.446188	-3.21678	0.00129638	0.0118456
ZBTB49	331.15	-1.43435	0.501696	-2.85901	0.00424969	0.0291431
MRPS18B	5328.57	-1.43383	0.432227	-3.31732	0.000908848	0.00898751
TYW5	987.775	-1.43157	0.436624	-3.27872	0.00104278	0.00997438
C12orf73	1244.13	-1.43122	0.429274	-3.33405	0.000855906	0.00861353
DUS4L	587.414	-1.4293	0.45377	-3.14982	0.00163368	0.0140815
KLC4	3347.79	-1.42924	0.449827	-3.17732	0.00148645	0.0131144
ZNF746	4499.2	-1.42904	0.402731	-3.54836	0.000387632	0.00462292
TBP	1857.02	-1.42874	0.417603	-3.42128	0.000623273	0.00674982
SYP	2833.5	-1.42867	0.489738	-2.91721	0.00353181	0.0253018
AP3B2	577.596	-1.42802	0.469977	-3.03849	0.00237769	0.0187745
TMC7	282.964	-1.42785	0.545882	-2.61567	0.00890523	0.0496488
IFT20	1850.57	-1.42655	0.444808	-3.20711	0.00134074	0.0121575
ATF4	63044.8	-1.4238	0.434126	-3.27969	0.00103922	0.00996039
GNG4	2535.88	-1.42344	0.436416	-3.26167	0.00110759	0.0104212
TBC1D22B	1325.17	-1.42344	0.416044	-3.42137	0.00062306	0.00674982
STOML1	1415.24	-1.4233	0.453381	-3.1393	0.00169354	0.0144858
ZNF444	8756.17	-1.42281	0.45993	-3.09354	0.00197781	0.0162377
POLH	1167.15	-1.42218	0.515285	-2.75998	0.00578041	0.0365964
REPS1	5051.18	-1.42173	0.406203	-3.50006	0.000465162	0.00533869
PCGF1	1929.48	-1.42072	0.446874	-3.17925	0.00147656	0.0130588
CREB5	2743.72	-1.42047	0.447676	-3.17298	0.00150884	0.0132458
RP5-1039K5.12	1295.61	-1.42013	0.46557	-3.05031	0.00228605	0.0181946
PAX3	1128.43	-1.41853	0.473609	-2.99515	0.00274312	0.0210225
VPS72	6507	-1.41825	0.402142	-3.52674	0.00042071	0.00491458
GNB1L	3011.78	-1.41816	0.42525	-3.33487	0.000853388	0.00859995
KDM4B	7550.23	-1.4179	0.461631	-3.0715	0.00212984	0.017284
XBP1	10468.4	-1.41632	0.457381	-3.09659	0.00195763	0.016121
PDXP	8790.83	-1.41628	0.41441	-3.41758	0.000631815	0.00682096
THAP2	392.337	-1.41488	0.461741	-3.06423	0.00218228	0.0175971
RAB34	3467.38	-1.41477	0.415175	-3.40766	0.000655233	0.00701202
RANGAP1	55355.8	-1.41432	0.420179	-3.366	0.00076266	0.00787465
ADGRB2	2546.22	-1.41395	0.411268	-3.43802	0.000585981	0.00645632
PLIN2	3386.41	-1.41374	0.439844	-3.21418	0.00130816	0.0119232
EFCAB7	1099.28	-1.41318	0.418703	-3.37513	0.000737811	0.00769218
SPRED1	442.818	-1.4115	0.526558	-2.68061	0.00734883	0.043202
C9orf64	1967.42	-1.41099	0.419993	-3.35956	0.000780678	0.0080232
MAP3K14	716.146	-1.41095	0.527394	-2.67532	0.00746571	0.0436275
DAPK3	11581.3	-1.4098	0.420786	-3.35041	0.000806926	0.00821888
BTN3A1	628.362	-1.40956	0.463192	-3.04314	0.00234125	0.0185257
FRMD5	204.634	-1.40949	0.508583	-2.7714	0.00558162	0.0357066
TRMU	8029.43	-1.40935	0.451263	-3.12313	0.00178938	0.0150017
PDHX	3355.68	-1.40809	0.460281	-3.05918	0.00221941	0.0178138
ZSCAN9	557.761	-1.40775	0.451391	-3.11871	0.00181648	0.0151887
KTI12	1828.13	-1.40641	0.41901	-3.3565	0.000789348	0.00810062
ZNF329	523.982	-1.40596	0.447931	-3.1388	0.00169641	0.0145039
DNAJC6	1132.26	-1.40584	0.494635	-2.84218	0.00448068	0.0303276
DEDD2	3706.38	-1.40394	0.408804	-3.43427	0.000594155	0.0065298
RELT	1796.8	-1.40388	0.412266	-3.40528	0.000660969	0.00706148
RP11-57A19.2	821.462	-1.40256	0.503888	-2.78348	0.0053779	0.0347164
MRPL46	3145.02	-1.39908	0.427729	-3.27095	0.00107187	0.0101809
EPS8	1878.21	-1.399	0.505244	-2.76896	0.00562364	0.0358547
UBTD1	2107.78	-1.39875	0.405363	-3.45062	0.000559298	0.00623096
SUGP1	5842.41	-1.39679	0.433391	-3.22293	0.00126885	0.0116663
DMC1	851.09	-1.3954	0.480049	-2.90679	0.00365155	0.0259348
MCCC1	1282.88	-1.39478	0.465554	-2.99597	0.00273575	0.0209829
TP73	1241.49	-1.39467	0.439468	-3.17354	0.00150594	0.0132387
KCNK5	1033.54	-1.39376	0.469466	-2.96882	0.00298941	0.0224306
KIF5C	1884.8	-1.39317	0.462127	-3.01469	0.00257246	0.0199805
KIF18A	2111.25	-1.39143	0.44297	-3.14113	0.00168299	0.0144345
ZNF777	4186.38	-1.39101	0.429569	-3.23815	0.00120309	0.0111433
PPM1D	2768.92	-1.39063	0.454175	-3.06188	0.00219949	0.0177134
IMMP1L	306.574	-1.39035	0.511294	-2.71927	0.0065426	0.0398649
CEP76	559.813	-1.38957	0.442006	-3.14377	0.00166784	0.014324
TAF1A	856.187	-1.38745	0.508838	-2.7267	0.00639717	0.0392717
ARPC5L	5784.13	-1.38671	0.459254	-3.01949	0.00253203	0.0197457
RP11-126K1.2	226.925	-1.3866	0.529306	-2.61965	0.00880201	0.0492467
STX18	4166.69	-1.38583	0.402947	-3.43924	0.000583358	0.00643488
VPS33B	1447.31	-1.38577	0.426159	-3.25177	0.00114689	0.0107062
RP11-33B1.1	357.12	-1.38532	0.48597	-2.85063	0.0043633	0.0296917
PMS2CL	892.16	-1.38273	0.434786	-3.18025	0.00147149	0.0130337
RPAP1	3271.5	-1.37933	0.467748	-2.94888	0.00318927	0.0234852
BCL2	569.18	-1.37765	0.462134	-2.98106	0.00287249	0.0218548
ZNF416	638.168	-1.37633	0.450128	-3.05763	0.00223093	0.0178712
CCDC82	1370.99	-1.37604	0.510086	-2.69767	0.00698268	0.041773
PIP5K1A	8095.12	-1.37552	0.505045	-2.72356	0.0064583	0.0394303
CHEK1	4120.65	-1.37464	0.460989	-2.98192	0.00286443	0.0218202
CH17-472G23.2	299.718	-1.37462	0.518746	-2.64989	0.00805183	0.0460943
SERPINB1	859.166	-1.37456	0.449925	-3.05508	0.00225	0.017983
BAIAP2	1955.49	-1.37401	0.418692	-3.28168	0.00103191	0.00993421
TTC19	3783.55	-1.37363	0.404017	-3.39993	0.000674022	0.0071687
SCARF2	3692.66	-1.37316	0.407884	-3.36654	0.000761185	0.00787465
NVL	5902.49	-1.37293	0.417675	-3.28707	0.00101235	0.0097718
DOK1	1949.29	-1.37106	0.439443	-3.11999	0.00180856	0.0151292
HOXB7	4795.13	-1.37091	0.482621	-2.84055	0.0045036	0.030461
ITPKC	1582.34	-1.37082	0.414217	-3.30943	0.000934852	0.00920611
QPCT	433.331	-1.37054	0.511837	-2.67769	0.00741323	0.0434242
CDC42EP1	14269.3	-1.36991	0.440298	-3.11133	0.00186245	0.0154846
NUDT16L1	6009.97	-1.36965	0.440283	-3.11084	0.00186557	0.0155037
PEF1	15127.9	-1.36927	0.438657	-3.1215	0.00179933	0.0150695
HSPB1	4426.04	-1.36899	0.508123	-2.6942	0.00705571	0.0420379
C19orf68	2915.59	-1.36824	0.427058	-3.20388	0.00135587	0.0122596
TMEM8A	4911.85	-1.36697	0.407376	-3.35555	0.000792075	0.00811546
AMBRA1	3697.75	-1.36642	0.417054	-3.27637	0.00105152	0.0100276
GLRX2	898.818	-1.36506	0.424765	-3.21368	0.00131045	0.011934
EIF3D	35210.4	-1.36485	0.409507	-3.33291	0.000859431	0.00864251
OPTN	4436.97	-1.36431	0.438727	-3.10971	0.0018727	0.0155426
DTNBP1	2470.9	-1.36261	0.442052	-3.08247	0.00205294	0.016782
C18orf25	1015.86	-1.36183	0.439784	-3.09658	0.00195765	0.016121
STRN4	12019.4	-1.36102	0.411593	-3.30672	0.000943942	0.00925725
GMEB2	2320.56	-1.36046	0.411404	-3.30687	0.000943457	0.00925725
HID1	1061.9	-1.36005	0.471282	-2.88585	0.00390356	0.0272661
ZNF579	4998.71	-1.35924	0.407444	-3.33601	0.000849888	0.00858268
ARID3B	3750.65	-1.35867	0.44296	-3.06725	0.00216038	0.0174576
C6orf1	1105.36	-1.35762	0.483839	-2.80593	0.0050171	0.0330291
ARL8B	3798.13	-1.35567	0.413113	-3.2816	0.00103222	0.00993421
VASP	4222.18	-1.35453	0.399365	-3.3917	0.000694605	0.00732612
ABCB1	1119.03	-1.35282	0.50797	-2.66319	0.00774047	0.0448112
DDX19B	4006.14	-1.35111	0.431811	-3.12893	0.00175443	0.0147936
C14orf119	3183.46	-1.35105	0.406587	-3.32291	0.000890842	0.00888318
TRIM44	5202.34	-1.35103	0.495506	-2.72657	0.00639972	0.0392745
MGARP	908.459	-1.34915	0.47907	-2.81619	0.00485974	0.0322726
CSGALNACT2	1801.07	-1.34884	0.467567	-2.88482	0.00391643	0.0273359
SPNS2	198.533	-1.34774	0.513495	-2.62464	0.00867408	0.0487081
AK6	3610.78	-1.3472	0.450607	-2.98974	0.00279213	0.0213541
SNRPB	69976.9	-1.34659	0.477387	-2.82075	0.0047912	0.0319402
C14orf142	1516.87	-1.34565	0.492624	-2.7316	0.0063028	0.0388801
RNF138	4873.81	-1.34491	0.407375	-3.30142	0.000961977	0.00939534
UTP18	9284.68	-1.3439	0.395022	-3.40209	0.000668714	0.00711623
PAQR3	2131.8	-1.34224	0.511676	-2.62322	0.00871039	0.0488491
PIBF1	2401.25	-1.34171	0.424206	-3.16286	0.00156227	0.0136142
RCOR3	1148.28	-1.34106	0.448237	-2.99187	0.00277277	0.0212326
RTN4IP1	700.187	-1.34022	0.451814	-2.96631	0.003014	0.0225706
YTHDC1	7616.93	-1.3398	0.403797	-3.31799	0.000906676	0.00898751
SGTA	17623.7	-1.33934	0.424912	-3.15203	0.00162139	0.0140264
PALLD	4785.19	-1.3392	0.446332	-3.00046	0.00269571	0.0207428
B3GNT4	449.407	-1.338	0.450893	-2.96744	0.00300289	0.0225051
TFPI	587	-1.33732	0.452191	-2.95743	0.00310214	0.0230275
MRPS31	1584.59	-1.33611	0.422702	-3.16089	0.00157286	0.0136939
RRP8	1934.55	-1.33566	0.457217	-2.92128	0.00348601	0.0250587
NUP54	3389.91	-1.33527	0.437088	-3.05493	0.00225114	0.0179845
KIF9-AS1	246.959	-1.33284	0.493925	-2.69846	0.00696619	0.0417379
ACTA2	315.227	-1.3327	0.481651	-2.76693	0.00565862	0.0360173
RLF	1638.03	-1.33134	0.421718	-3.15694	0.00159437	0.0138368
PKIG	1463.2	-1.33032	0.41181	-3.23043	0.00123602	0.011426
EFCAB2	230.055	-1.32896	0.499287	-2.66172	0.00777434	0.0449526
ZNF34	323.675	-1.32676	0.504707	-2.62878	0.00856927	0.048221
HOXD8	626.927	-1.32651	0.486057	-2.72913	0.00635009	0.0390835
MAU2	7673.65	-1.3256	0.446391	-2.96959	0.00298199	0.0224103
CSF1	832.082	-1.32548	0.492242	-2.69274	0.00708667	0.0421435
C5orf34	1007.83	-1.32544	0.457621	-2.89637	0.00377512	0.0265595
TRMT13	1459.45	-1.3246	0.456622	-2.90086	0.00372136	0.0262833
BCDIN3D	1164.63	-1.32443	0.463842	-2.85534	0.00429908	0.0293915
GGT7	3349.08	-1.32419	0.402133	-3.2929	0.000991586	0.00960555
PI4K2A	4921.18	-1.32205	0.400102	-3.30428	0.000952206	0.00932867
IP6K2	9616.79	-1.32195	0.395232	-3.34474	0.000823611	0.00835301
HDAC4	684.726	-1.32167	0.497876	-2.65462	0.0079398	0.0456609
DUSP3	5909.01	-1.32067	0.432576	-3.05304	0.00226537	0.0180754
NELFA	3928.1	-1.32042	0.422405	-3.12597	0.00177222	0.0149039
FAM179B	724.59	-1.31939	0.493484	-2.67361	0.0075039	0.0437751
SNW1	10604.3	-1.31902	0.408467	-3.2292	0.00124139	0.0114589
CDIP1	7035.15	-1.31718	0.397537	-3.31335	0.00092185	0.00910308
DR1	5878.59	-1.31635	0.45514	-2.89218	0.00382577	0.0268114
SNIP1	1129.67	-1.31628	0.490658	-2.6827	0.00730315	0.0429866
BCL2L2	1356.95	-1.31593	0.428052	-3.07423	0.00211049	0.0171565
C11orf58	19265	-1.31546	0.442348	-2.97382	0.00294115	0.0221999
DIABLO	7194.33	-1.31525	0.449618	-2.92526	0.00344173	0.0247923
STK24	3270.15	-1.315	0.416761	-3.15529	0.00160338	0.0139023
FBXW4	3580.34	-1.31402	0.410684	-3.19958	0.00137629	0.012397
FOSB	358.061	-1.31315	0.483143	-2.71794	0.00656891	0.0399644
RIPK2	1607.42	-1.31302	0.433499	-3.0289	0.00245448	0.0192768
CENPL	878.862	-1.31286	0.439137	-2.98963	0.00279313	0.0213541
ZSCAN18	3974.47	-1.3126	0.463376	-2.8327	0.00461569	0.0310314
ZNF48	4340.17	-1.31043	0.408269	-3.20973	0.00132858	0.0120645
AMH	4517.91	-1.3089	0.445424	-2.93855	0.00329757	0.0240853
BTN2A2	1904.69	-1.30831	0.466194	-2.80636	0.0050104	0.0330012
GSKIP	1013.32	-1.3072	0.44317	-2.94967	0.00318115	0.0234617
RNF24	1012.14	-1.30458	0.426917	-3.05581	0.00224456	0.017947
PIK3C3	1633.75	-1.30453	0.415744	-3.13782	0.00170211	0.0145226
GLIS2	1105.59	-1.30447	0.419743	-3.10779	0.00188492	0.0156304
UBE2J2	6980.05	-1.30417	0.419969	-3.1054	0.00190024	0.01573
HOXA-AS2	592.794	-1.30417	0.446406	-2.92148	0.0034837	0.0250583
ARHGEF37	330.29	-1.30297	0.468111	-2.78346	0.00537832	0.0347164
APC2	302.496	-1.30149	0.475926	-2.73464	0.00624491	0.0386736
TIAM2	635.868	-1.30049	0.448241	-2.90132	0.00371597	0.0262643
ELOVL4	1784.48	-1.2996	0.483655	-2.68704	0.0072089	0.0426314
PTPN9	2926.38	-1.29877	0.45506	-2.85406	0.00431638	0.0294673
HJURP	3775.07	-1.29872	0.47119	-2.75626	0.00584669	0.0368932
MAPK8IP1	3403.36	-1.29852	0.466839	-2.78152	0.00541056	0.0348705
TMEM60	855.099	-1.29831	0.460826	-2.81734	0.00484231	0.0321793
PPP1R18	1300.24	-1.29684	0.455084	-2.84966	0.00437656	0.0297606
TRMT44	1699.81	-1.29665	0.438733	-2.95545	0.00312215	0.0231253
NUFIP1	1135.59	-1.29562	0.418564	-3.09539	0.00196555	0.016158
UBALD2	9619.45	-1.29533	0.435744	-2.97268	0.00295212	0.0222567
AVL9	1787.57	-1.29384	0.487894	-2.65189	0.00800433	0.045875
IFFO2	1259.05	-1.29362	0.443009	-2.92008	0.00349945	0.0251267
C9orf40	4032.96	-1.29268	0.437549	-2.95437	0.00313306	0.0231728
NECTIN2	11273.9	-1.29258	0.401686	-3.21788	0.00129141	0.0118117
SLC7A6OS	2132.06	-1.29201	0.423846	-3.0483	0.00230141	0.0182808
PKN1	19671.1	-1.29168	0.457326	-2.82442	0.00473657	0.0316727
TRAPPC6B	2276.73	-1.29122	0.416691	-3.09875	0.00194341	0.0160384
SEMA3B	711.919	-1.29104	0.433047	-2.9813	0.00287026	0.0218471
ZWILCH	4720.06	-1.28982	0.45174	-2.85522	0.00430066	0.0293917
LRWD1	7516.61	-1.28968	0.402827	-3.20159	0.00136673	0.0123343
TFB2M	1076.43	-1.28858	0.417926	-3.08328	0.00204735	0.0167435
TUBB2B	3996.59	-1.28817	0.422051	-3.05217	0.00227195	0.0181121
MCRIP1	8979.44	-1.28808	0.464955	-2.77033	0.00559987	0.0357872
TMEM38A	887.287	-1.28758	0.485036	-2.65461	0.00794008	0.0456609
RILPL1	1484.27	-1.28695	0.40964	-3.14166	0.00167995	0.014415
KIF22	25162	-1.2859	0.438861	-2.93009	0.00338859	0.024544
MCM2	35397.5	-1.28502	0.410648	-3.12926	0.00175247	0.0147936
HTRA2	5965.3	-1.28413	0.42679	-3.0088	0.00262278	0.0203381
MEF2D	2562.97	-1.28293	0.454908	-2.82019	0.00479951	0.0319844
GEMIN2	2971.06	-1.28077	0.444603	-2.88072	0.00396773	0.0276635
CTA-29F11.1	401.908	-1.27992	0.48825	-2.62145	0.00875573	0.0490381
ECT2	4656.17	-1.27931	0.415964	-3.07553	0.00210127	0.0171006
PRDM4	4015.79	-1.27908	0.419729	-3.0474	0.00230829	0.0183179
FAM171A2	3164.12	-1.27767	0.423023	-3.02032	0.00252504	0.0197088
AC093616.4	310.515	-1.27746	0.473829	-2.69604	0.007017	0.0418939
KIF1A	8566.57	-1.2769	0.39843	-3.20483	0.00135141	0.0122309
HEXB	9231.53	-1.27673	0.488597	-2.61305	0.0089737	0.0499134
RIC8A	6577.98	-1.27649	0.398046	-3.2069	0.00134174	0.0121608
CNOT10	5244.92	-1.27566	0.436891	-2.91987	0.00350181	0.0251342
ACYP1	1443.17	-1.27541	0.455168	-2.80206	0.00507775	0.0333475
ASB1	1762.13	-1.27388	0.409175	-3.11328	0.00185021	0.0153962
C1orf43	18460.6	-1.27331	0.395206	-3.22188	0.00127353	0.0116875
NUSAP1	8075.28	-1.2732	0.442947	-2.87439	0.00404811	0.0280184
MRM3	5005.5	-1.27319	0.437225	-2.91199	0.00359139	0.025632
RP11-452F19.3	403.223	-1.2713	0.482875	-2.63278	0.00846895	0.0478623
C16orf58	5585.31	-1.27096	0.416427	-3.05205	0.00227283	0.0181121
C19orf52	2939.86	-1.27082	0.423607	-3.00001	0.00269972	0.0207568
RBM18	2172.81	-1.27059	0.421176	-3.01678	0.00255478	0.0198675
SLC9A3R1	4934.33	-1.27056	0.404323	-3.14244	0.00167545	0.0143829
NSMCE3	2104.68	-1.27045	0.413093	-3.07546	0.00210182	0.0171006
ASRGL1	2921.47	-1.26957	0.44742	-2.83754	0.0045462	0.0306945
ZNF219	1376.6	-1.26898	0.437101	-2.90317	0.00369409	0.0261542
ZNF791	1907	-1.26849	0.444312	-2.85496	0.00430425	0.0294007
AP2A2	8256.93	-1.26824	0.412181	-3.0769	0.00209162	0.0170323
SREBF2	12451.2	-1.26784	0.430567	-2.94459	0.00323378	0.0237394
AHRR	2721.32	-1.26772	0.428767	-2.95665	0.00311	0.0230623
RNF40	48944.3	-1.26596	0.443188	-2.85649	0.00428355	0.0293246
CSRNP2	2333.31	-1.26549	0.451926	-2.80021	0.0051069	0.0335042
ST6GALNAC6	7248.89	-1.26468	0.447601	-2.82547	0.00472114	0.0316396
PTBP2	1461.92	-1.2642	0.41309	-3.06035	0.00221077	0.0177666
FAM206A	898.438	-1.26419	0.469438	-2.69299	0.00708148	0.0421435
SNRNP48	3684.75	-1.26325	0.434335	-2.90846	0.0036321	0.0258352
AC005329.7	679.651	-1.26319	0.439005	-2.87739	0.00400974	0.0278237
SMG9	5371.74	-1.2628	0.403402	-3.13037	0.00174589	0.0147608
CDK5RAP1	4040.92	-1.26011	0.476665	-2.64359	0.00820316	0.046679
EZH2	6996.74	-1.25924	0.423189	-2.97559	0.00292428	0.0221342
SLC35E4	663.98	-1.25785	0.457446	-2.74972	0.00596463	0.0373891
44992	5267.33	-1.2576	0.456318	-2.75597	0.00585182	0.036901
NKD2	1296.96	-1.25745	0.464641	-2.70629	0.00680391	0.0409744
ATF1	1412.27	-1.25513	0.469285	-2.67456	0.00748277	0.0437055
ZXDC	2177.65	-1.25505	0.415859	-3.01797	0.00254476	0.019822
ADCK2	4711.07	-1.25489	0.425095	-2.95203	0.00315697	0.0233015
TRAIP	2821.21	-1.25349	0.421975	-2.97054	0.00297277	0.0223587
MRPL39	2287.99	-1.25295	0.46264	-2.70826	0.00676368	0.0408081
UBE2H	6299.06	-1.25255	0.433198	-2.8914	0.00383525	0.0268679
ZNF330	4515.89	-1.25111	0.405584	-3.08472	0.00203746	0.016677
MCAT	4512.05	-1.25059	0.457937	-2.73093	0.00631567	0.0389347
FIP1L1	4251.27	-1.25049	0.398815	-3.13551	0.00171556	0.0145888
OSBPL2	2538.44	-1.24988	0.431746	-2.89495	0.00379224	0.0266304
GSE1	3395.76	-1.24953	0.448796	-2.78418	0.00536639	0.0346769
TMEM42	804.096	-1.24947	0.469457	-2.66153	0.00777874	0.0449643
YOD1	1411.32	-1.24828	0.454727	-2.74512	0.00604886	0.0377181
OAZ2	4848.77	-1.24734	0.403079	-3.09454	0.00197118	0.0161902
RNF6	889.847	-1.24673	0.458786	-2.71746	0.00657853	0.0399845
NCAPG2	9392.77	-1.24573	0.395291	-3.15143	0.00162475	0.0140386
USP2	854.796	-1.2455	0.422315	-2.94921	0.00318585	0.0234782
KIF15	2488.23	-1.24424	0.428405	-2.90437	0.00367998	0.0260822
FAM184A	1309.44	-1.241	0.412657	-3.00734	0.00263543	0.0204028
GNAI3	5520.95	-1.24033	0.422132	-2.93825	0.00330073	0.0240913
YRDC	1850.45	-1.23957	0.40679	-3.0472	0.00230984	0.0183226
TJAP1	3335.55	-1.23692	0.420729	-2.93995	0.00328261	0.0239959
CCNC	2613.52	-1.23649	0.446141	-2.77151	0.00557964	0.0357059
PLIN3	5988.05	-1.23614	0.453554	-2.72546	0.00642121	0.0393429
GPKOW	3801.34	-1.2349	0.411392	-3.00175	0.00268428	0.02068
UNC45A	10779	-1.23429	0.424834	-2.90534	0.00366855	0.0260457
CARD10	1245.76	-1.23407	0.430775	-2.86477	0.00417309	0.0287265
MKRN1	9675.88	-1.23403	0.397842	-3.1018	0.00192348	0.0158878
CROCCP2	1302	-1.23302	0.414603	-2.97399	0.00293958	0.0221999
RIT1	1458.38	-1.23197	0.428015	-2.87834	0.00399775	0.0278039
CRAMP1	3930.82	-1.23016	0.433196	-2.83974	0.00451502	0.0305236
WAC	5801.72	-1.22793	0.450522	-2.72558	0.0064189	0.0393414
FBXL15	2892.8	-1.22643	0.458181	-2.67673	0.00743449	0.0435037
CRY1	3377.14	-1.22522	0.43279	-2.83098	0.00464051	0.0311542
RBM4	14611.6	-1.22502	0.394331	-3.10658	0.00189267	0.015681
VPS11	2223.27	-1.22501	0.408971	-2.99534	0.00274136	0.0210175
DRAM2	957.937	-1.22494	0.432989	-2.82903	0.00466894	0.0313119
LMAN2L	3123.47	-1.22461	0.413318	-2.96289	0.00304769	0.0227333
BLOC1S2	3069.75	-1.22416	0.429331	-2.85132	0.00435376	0.0296693
PDCD2L	1940.23	-1.22212	0.407731	-2.99737	0.00272322	0.0209037
FNBP4	4044.05	-1.22187	0.452875	-2.69804	0.00697497	0.0417532
EIF4A2	14870.2	-1.22182	0.408603	-2.99025	0.00278753	0.0213284
FBXL19-AS1	508.926	-1.22158	0.465471	-2.6244	0.00868024	0.0487161
FAM118A	1961.26	-1.22137	0.416294	-2.9339	0.00334727	0.0243468
NFIL3	866.806	-1.22035	0.433422	-2.81561	0.00486842	0.032319
ARRDC2	1353.76	-1.21962	0.412486	-2.95676	0.00310886	0.0230623
AAGAB	5672.45	-1.2192	0.397427	-3.06774	0.00215686	0.0174393
ARG2	2052.9	-1.21919	0.427054	-2.8549	0.00430507	0.0294007
PPP2CB	3959.12	-1.21877	0.422704	-2.88328	0.00393562	0.0274598
SDHA	22161.4	-1.21767	0.459006	-2.65283	0.00798193	0.0457769
PIGH	1782.59	-1.21723	0.437327	-2.78335	0.00538012	0.0347164
KIFC1	6470.15	-1.21535	0.442664	-2.74555	0.00604099	0.0376814
LIN54	1552.56	-1.21457	0.453645	-2.67737	0.00742028	0.04344
STK40	4084.32	-1.21365	0.401776	-3.02073	0.0025217	0.0196989
UQCRFS1	11913.8	-1.21181	0.422548	-2.86787	0.00413245	0.0284673
ZNF420	742.409	-1.2115	0.428967	-2.82423	0.0047394	0.0316727
FANCI	9987.7	-1.21139	0.434912	-2.78538	0.00534656	0.0346239
SCAMP5	1866.39	-1.21101	0.443569	-2.73014	0.00633074	0.0389896
DNAJC8	23401.3	-1.21095	0.439461	-2.75554	0.00585959	0.0369133
LRRC47	8761.01	-1.21091	0.414441	-2.92178	0.00348032	0.0250462
COPS4	4105.65	-1.20999	0.444299	-2.72337	0.00646191	0.0394396
MAGED2	18133.7	-1.20766	0.433358	-2.78675	0.00532397	0.0345461
ZCCHC3	5771.64	-1.20658	0.432644	-2.78885	0.0052895	0.0344053
PUSL1	2708.17	-1.20463	0.449733	-2.67853	0.0073945	0.0433755
RBM34	7920.72	-1.20419	0.417675	-2.88307	0.00393814	0.0274673
CHST8	572.194	-1.20413	0.458829	-2.62435	0.00868154	0.0487161
ACBD3	8096.12	-1.20047	0.437543	-2.74366	0.00607581	0.0378737
PDE12	2882.63	-1.20013	0.429439	-2.79465	0.00519566	0.0339226
GTF2B	2359.83	-1.19815	0.406221	-2.94949	0.00318296	0.023466
PQLC2	1505.72	-1.19771	0.41859	-2.86129	0.00421917	0.0289807
CFL2	3884.02	-1.19572	0.449462	-2.66034	0.00780618	0.0451018
MOB4	3099.58	-1.19515	0.417267	-2.86424	0.00418013	0.0287541
TNK2	3335.71	-1.19458	0.403452	-2.9609	0.00306743	0.0228447
RELA	4530.25	-1.19432	0.419858	-2.84458	0.00444702	0.0301427
NGRN	12615.1	-1.19406	0.408294	-2.92452	0.00344992	0.0248368
EEFSEC	3205.73	-1.19383	0.435552	-2.74097	0.00612586	0.0381481
SDCCAG8	1018.28	-1.19344	0.435775	-2.73866	0.00616892	0.0383033
ZNF383	714.01	-1.19239	0.455638	-2.61696	0.0088716	0.0495049
SLC25A46	5088.91	-1.19176	0.41924	-2.84266	0.00447383	0.030292
TAP1	1828.01	-1.19169	0.429898	-2.77203	0.00557079	0.0356734
STX5	4768.41	-1.19151	0.411237	-2.89738	0.00376289	0.026488
RBM23	10786.4	-1.19057	0.410789	-2.89824	0.00375264	0.0264256
IRF2BP1	8007.99	-1.19031	0.398048	-2.99037	0.00278636	0.021328
CLPX	2492.69	-1.18992	0.441265	-2.69661	0.007005	0.0418662
ADO	2850.33	-1.1898	0.425038	-2.79928	0.00512174	0.0335668
SNRNP40	8503.12	-1.1893	0.41449	-2.86931	0.00411371	0.028369
WASH6P	1007.07	-1.18926	0.439749	-2.70441	0.00684263	0.0411554
WASH6P	1006.71	-1.18841	0.439729	-2.70261	0.00687979	0.0413135
SEMA4C	2935.24	-1.18812	0.407647	-2.91457	0.00356175	0.0254683
IQCB1	3530.7	-1.18727	0.407422	-2.91411	0.003567	0.0254866
MRPL58	2765.02	-1.18487	0.433484	-2.73337	0.00626893	0.0387512
TMEM183A	6380.88	-1.18464	0.400877	-2.95512	0.00312552	0.0231412
CDKAL1	935.327	-1.18382	0.427889	-2.76666	0.00566346	0.0360279
MVK	2396.43	-1.18101	0.416134	-2.83806	0.00453889	0.0306561
DCAF10	2955.2	-1.18094	0.428764	-2.75428	0.00588205	0.037018
FBXL6	2795.83	-1.18081	0.405672	-2.91075	0.00360557	0.0256965
RP11-315D16.2	462.889	-1.18055	0.450347	-2.62142	0.00875651	0.0490381
SARS	22684.5	-1.18033	0.429503	-2.74813	0.0059936	0.0375096
ZNF628	1255.73	-1.17951	0.44459	-2.65302	0.00797751	0.0457761
FBXW9	1521.49	-1.17862	0.442521	-2.66341	0.00773522	0.0447945
INTS12	2012.09	-1.17766	0.422554	-2.78701	0.00531968	0.0345461
ZUFSP	1762.03	-1.17685	0.420846	-2.79639	0.00516774	0.0337868
OSBP	4841.34	-1.17328	0.427055	-2.74737	0.00600746	0.0375709
CCNA2	6379.7	-1.17326	0.426145	-2.75319	0.00590184	0.0371302
CDCA5	10665.6	-1.17241	0.420721	-2.78666	0.00532545	0.0345461
ARHGAP39	2019.44	-1.1716	0.418516	-2.79941	0.00511968	0.0335649
BIRC5	24629.6	-1.17092	0.441312	-2.65328	0.00797144	0.0457678
FBLIM1	1693.85	-1.16958	0.41668	-2.80691	0.00500195	0.0329692
FAM174A	1245.91	-1.16901	0.434433	-2.69088	0.00712638	0.0422998
HINFP	2253.28	-1.16644	0.415081	-2.81014	0.00495198	0.0327137
PSMC6	6494.23	-1.16642	0.431624	-2.7024	0.00688415	0.0413267
DCAF7	10164.8	-1.16604	0.402808	-2.89477	0.0037944	0.0266309
EAPP	2577.38	-1.16474	0.407004	-2.86174	0.00421319	0.0289606
AAMP	25013.7	-1.16452	0.397833	-2.92716	0.00342075	0.024677
MYL12A	4071.14	-1.16423	0.41815	-2.78423	0.00536547	0.0346769
FAM73B	3696.15	-1.16087	0.415344	-2.79497	0.00519047	0.0339004
KLHL21	3445.55	-1.16084	0.416884	-2.78457	0.00535993	0.0346618
CAMSAP3	3825.58	-1.15991	0.39939	-2.9042	0.00368192	0.0260822
EID2	2765.12	-1.15937	0.435235	-2.66379	0.00772664	0.0447721
KIF2C	9726.79	-1.15929	0.400264	-2.89631	0.00377584	0.0265595
PISD	2595.69	-1.15902	0.405217	-2.86026	0.00423297	0.0290545
VAT1	17237.1	-1.15872	0.397161	-2.91751	0.00352835	0.0252865
CYSTM1	2872.29	-1.15867	0.425249	-2.72469	0.00643619	0.0393839
MON1A	2198.73	-1.15794	0.431518	-2.68342	0.00728734	0.0429201
TEF	1101.49	-1.15746	0.426503	-2.71384	0.00665084	0.040308
E2F6	2505.01	-1.15722	0.429457	-2.6946	0.00704733	0.0420011
UEVLD	635.556	-1.15712	0.434101	-2.66557	0.00768589	0.044604
FANCE	1579.88	-1.1556	0.410842	-2.81277	0.00491172	0.0325496
KCMF1	3436.91	-1.1532	0.436657	-2.64098	0.00826672	0.0469427
ABT1	8385.32	-1.15249	0.434376	-2.65321	0.00797312	0.0457678
RAP1B	8869.42	-1.15248	0.411096	-2.80344	0.00505603	0.0332509
TPX2	19340.6	-1.15217	0.39698	-2.90235	0.00370377	0.0261986
MRPL37	25961	-1.15095	0.428889	-2.68357	0.00728398	0.0429136
PPWD1	4604.24	-1.1509	0.43126	-2.66869	0.0076148	0.0442869
BOD1	8485.17	-1.15014	0.421885	-2.72619	0.00640697	0.0392936
CAPN7	2073.43	-1.14988	0.407352	-2.82283	0.00476025	0.0317896
CRTC2	4262.36	-1.14978	0.419129	-2.74325	0.0060834	0.0378962
TTC7B	2189.25	-1.14828	0.434742	-2.64129	0.00825901	0.046927
LUC7L2	8265.23	-1.14472	0.407699	-2.80776	0.00498875	0.0328994
METTL22	1632.91	-1.14465	0.428161	-2.6734	0.0075087	0.0437862
SF3B2	41993.9	-1.14463	0.428397	-2.67189	0.00754261	0.0439335
PARP2	4646.67	-1.14323	0.404737	-2.82462	0.00473366	0.0316727
DFFB	747.579	-1.14304	0.432006	-2.64588	0.00814782	0.0464758
BRSK2	1217.7	-1.14253	0.423709	-2.69651	0.00700707	0.0418662
EIF5	18210.3	-1.14187	0.403569	-2.82942	0.00466327	0.0312959
ZC3H7A	4264.13	-1.14045	0.419872	-2.71618	0.00660396	0.0401134
PCOLCE	945.303	-1.13963	0.425276	-2.67974	0.0073679	0.0432873
IFT46	2386.65	-1.13862	0.409596	-2.77985	0.0054384	0.0350216
KIAA2013	4861.56	-1.13683	0.397447	-2.86034	0.00423189	0.0290545
MRPL38	8066.33	-1.13678	0.434382	-2.61701	0.00887047	0.0495049
SLC25A20	1390.31	-1.13673	0.421284	-2.69826	0.00697022	0.0417379
CCT4	51656.1	-1.13661	0.42518	-2.67324	0.00751215	0.0437862
MAGEF1	3045.7	-1.13601	0.408289	-2.78237	0.0053963	0.0347904
TBPL1	1260.95	-1.13522	0.421736	-2.69179	0.00710698	0.0421978
ANXA5	15869.2	-1.13401	0.409525	-2.76908	0.00562148	0.035853
ZSCAN21	1243.35	-1.13301	0.424124	-2.67141	0.00755336	0.0439691
DONSON	2833.37	-1.13246	0.415199	-2.72752	0.00638127	0.0392307
MED26	1319.46	-1.13209	0.422025	-2.68252	0.00730701	0.042996
CTDP1	2816.01	-1.13146	0.407716	-2.77511	0.00551833	0.0354138
EIF2B2	3746.55	-1.12671	0.422667	-2.6657	0.00768274	0.0445993
EDC3	7107.28	-1.12606	0.421238	-2.67322	0.00751272	0.0437862
HINT3	2738.77	-1.12534	0.420848	-2.67397	0.00749585	0.0437549
SLC4A1AP	5748.12	-1.12391	0.412109	-2.72723	0.0063869	0.0392338
YPEL5	3202.03	-1.12391	0.402965	-2.7891	0.00528554	0.0343913
TBRG1	1193.17	-1.12359	0.414157	-2.71296	0.00666847	0.0403891
DYNC1LI1	6815.64	-1.12281	0.412832	-2.71977	0.00653273	0.0398207
PHC2	4385.08	-1.12124	0.40058	-2.79905	0.00512526	0.0335783
LARP6	3662.09	-1.12038	0.408379	-2.74348	0.00607909	0.0378817
PPP1R37	4288.86	-1.11964	0.425335	-2.63237	0.00847917	0.0478916
NIPA2	2921.65	-1.11872	0.412708	-2.71069	0.00671429	0.0405632
DDR1	2747.38	-1.11861	0.415818	-2.69014	0.00714218	0.0423671
ORC1	3203.85	-1.11434	0.400184	-2.78457	0.00535994	0.0346618
TRA2A	4779.63	-1.11319	0.403095	-2.7616	0.00575196	0.0364771
TRIM8	2683.96	-1.1119	0.406932	-2.7324	0.00628752	0.0388271
EPS15L1	4365.16	-1.11094	0.412645	-2.69223	0.00709758	0.0421622
HGS	12221	-1.10788	0.40532	-2.73334	0.0062696	0.0387512
TRIM4	2902	-1.10587	0.417234	-2.65047	0.00803801	0.046029
TRAPPC8	2798.81	-1.10307	0.408495	-2.70033	0.00692714	0.041549
COQ5	2558.39	-1.1024	0.41671	-2.64547	0.00815765	0.046504
EMC8	3734.33	-1.10174	0.409236	-2.69218	0.00709876	0.0421622
YKT6	12975.4	-1.10101	0.400495	-2.74912	0.00597549	0.0374202
CA5BP1	1513.62	-1.10097	0.418329	-2.63183	0.00849253	0.0479385
FEM1B	4658.36	-1.10088	0.420498	-2.61803	0.00884382	0.0494224
TRMT61B	1500.74	-1.09946	0.412897	-2.66281	0.0077492	0.0448345
ZNF316	4906.13	-1.09933	0.413931	-2.65583	0.00791137	0.0455509
ZFYVE27	3385.17	-1.09899	0.416791	-2.63678	0.00836961	0.0473854
CDCA8	4235.38	-1.09671	0.4168	-2.63125	0.00850705	0.0480063
HMMR	6796.47	-1.09427	0.395956	-2.76362	0.00571648	0.0363005
MFSD12	5742.63	-1.09325	0.418411	-2.61286	0.00897886	0.0499275
CDK1	9520.12	-1.09258	0.410076	-2.66432	0.00771434	0.0447281
TMEM115	8000.43	-1.09234	0.408849	-2.67174	0.00754583	0.0439387
HSPA14	6437.06	-1.09099	0.400509	-2.724	0.0064496	0.0394152
POLR3A	9143.87	-1.09069	0.395795	-2.7557	0.00585667	0.0369071
BOLA1	1823.75	-1.08838	0.415002	-2.62259	0.00872646	0.0489104
EPB41L3	4466.98	-1.08573	0.408266	-2.65938	0.00782849	0.0451658
KLC2	5624.09	-1.08443	0.407743	-2.6596	0.00782339	0.0451538
DNM2	19210	-1.08425	0.39875	-2.71911	0.00654577	0.0398649
DHRS7	5394.22	-1.08029	0.396901	-2.72182	0.00649235	0.0395873
CEP89	2575.74	-1.07908	0.412123	-2.61833	0.00883605	0.0493935
ACP1	7714.47	-1.0771	0.401344	-2.68375	0.00728022	0.0429048
CSNK1A1	14165	-1.07018	0.403929	-2.64942	0.00806302	0.0461445
MCM3	24433.5	-1.06859	0.395664	-2.70076	0.0069182	0.041518
ODC1	15473.6	-1.05949	0.40115	-2.64113	0.00826303	0.0469358
DCTN2	12911.9	-1.0383	0.394949	-2.62895	0.00856501	0.048221

## Sheet: Notes
Differentially expressed genes in FLC cells that stably overexpress LINC00473 (LeGO-473ox) relative to empty vector control (LeGO-Ctl). Genes filtered for expression with base mean > 100, log2FC > 0.5 (for top upregulated genes) or <-0.5 (for top downregulated genes) and padj < 0.05 (DESeq)
