# Supplementary material for: DNAJB1-PRKACA fusion protein-regulated LINC00473 promotes tumor growth and alters mitochondrial fitness in fibrolamellar carcinoma
Source: PLoS Genet. 2024 Mar 21;20(3):e1011216. doi: 10.1371/journal.pgen.1011216 (PMC11020935; doi:10.1371/journal.pgen.1011216)
Supplement: S4 Table — Differentially expressed genes in LINC00473 overexpressing tumors (LeGO-473ox, n = 4) relative to empty vector control tumors (LeGO-Ctl, n = 4). Genes filtered for expression with base mean > 100, log2FC > 0.5 or <-0.5, and padj < 0.05 (DESeq). (XLSX) [file pgen.1011216.s010.xlsx]

## Sheet: Top DEGs
	baseMean	log2FoldChange	lfcSE	stat	pvalue	padj	Gene
ENSG00000283696.1	21.3967	-0.819758	0.525985	-1.55852	0.11911	0.314558	AL592295.4
ENSG00000283692.1	19.4212	0.168874	0.593145	0.28471	0.775866	0.886504	Z96074.1
ENSG00000283689.1	12.4745	0.204502	0.675249	0.302854	0.762001	0.879234	AC018553.2
ENSG00000283674.1	259.245	-0.813935	0.32515	-2.50326	0.0123055	0.081993	AC068587.4
ENSG00000283652.1	34.1142	-0.116205	0.580332	-0.200238	0.841294	0.922862
ENSG00000283633.1	40.6487	3.17758	1.38421	2.29558	0.0216996	0.116228	AP000547.3
ENSG00000283623.1	219.781	-0.483048	0.276695	-1.74577	0.0808501	0.254486
ENSG00000283620.1	1237.16	-0.999382	0.4217	-2.36989	0.0177934	0.102816
ENSG00000283580.1	35.3951	-1.37431	0.482188	-2.85016	0.00436977	0.0419968	AC098484.3
ENSG00000283563.1	10.4488	1.5208	1.21685	1.24979	0.211375	0.438952	AC098650.1
ENSG00000283553.1	100.739	-1.18945	1.1154	-1.06638	0.28625	0.520446
ENSG00000283549.1	20.5327	-0.613051	1.64314	-0.373097	0.709076	0.848065	AC007161.3
ENSG00000283512.1	5.68713	5.94016	1.37832	4.3097	1.63E-05	0.000651524
ENSG00000283496.1	11.7018	1.2018	1.05079	1.14371	0.252742	0.484866	ZNF511-PRAP1
ENSG00000283495.1	889.181	0.342504	0.398388	0.859725	0.38994	0.617598
ENSG00000283486.1	41.299	-0.353883	0.680844	-0.519771	0.603223	0.780321	FAM95C
ENSG00000283485.1	515.186	-0.466585	0.499698	-0.933734	0.350441	0.582518
ENSG00000283483.1	8.38212	-0.788238	1.02737	-0.76724	0.442939	0.662792	AC068205.4
ENSG00000283472.1	699.454	0.397356	0.350741	1.1329	0.257254	0.489256
ENSG00000139219.17	521.987	6.88182	0.395445	17.4027	7.86E-68	1.64e-63	COL2A1
ENSG00000283415.1	27.9736	0.732019	0.407889	1.79465	0.0727092	0.239192	AC087280.2
ENSG00000283406.1	60.7435	0.450357	0.313824	1.43506	0.15127	0.361265	AC007326.3
ENSG00000283393.1	9.80655	-0.927187	0.7064	-1.31255	0.189334	0.411311	AC068205.3
ENSG00000283382.1	87.5955	-0.176693	1.29034	-0.136936	0.891082	0.950184
ENSG00000283378.1	102.542	-0.842424	0.435073	-1.93628	0.0528333	0.198944	BX088645.1
ENSG00000283368.1	12.4027	-0.0993883	2.75557	-0.0360681	0.971228	0.986941
ENSG00000283366.1	6.53165	2.69798	0.911709	2.95925	0.00308384	0.0332148	AC000095.2
ENSG00000283355.1	24.9203	0.480355	0.5444	0.882357	0.377584	0.608305	AC074194.2
ENSG00000283352.1	137.099	-0.620678	0.402307	-1.5428	0.12288	0.31985	AL021368.4
ENSG00000283345.1	56.6317	-0.0798156	1.07562	-0.0742043	0.940848	0.972848	AC127502.3
ENSG00000283342.1	9.61478	-0.795199	0.805281	-0.98748	0.323407	0.556145	AC241584.2
ENSG00000283341.1	49.1639	0.849657	0.392583	2.16427	0.0304436	0.141849	AC068205.2
ENSG00000283332.1	477.867	-1.00924	2.08157	-0.484847	0.627785	0.797931
ENSG00000283312.1	5.07778	0.813576	1.01402	0.802327	0.422364	0.64539	AC017104.4
ENSG00000283303.1	6.68329	0.809805	1.13231	0.715182	0.474497	0.688816	AC073869.5
ENSG00000283294.1	19.4001	0.284816	0.542526	0.524981	0.599596	0.778099	AP005212.4
ENSG00000283293.1	2.86597e+06	-0.133342	0.31413	-0.42448	0.671216	0.823194	RN7SK
ENSG00000283277.1	122.828	-0.17127	1.30905	-0.130835	0.895906	0.95161
ENSG00000283266.1	814.385	-0.617538	0.231604	-2.66635	0.00766791	0.0613315
ENSG00000283253.1	53.9903	0.404425	1.20794	0.334805	0.737773	0.865512
ENSG00000283245.1	433.521	-0.0569663	0.288118	-0.197719	0.843265	0.923877
ENSG00000283241.1	205.884	0.678855	0.313787	2.16342	0.0305087	0.142026
ENSG00000283239.1	87.4218	0.108085	0.595303	0.181563	0.855925	0.930123	KBTBD11-OT1
ENSG00000283236.1	32.1355	0.486385	0.565247	0.860483	0.389523	0.617217	AC074141.1
ENSG00000283235.1	8.89444	0.936038	0.748579	1.25042	0.211146	0.438868	AC139493.2
ENSG00000283233.1	78.5155	-0.425389	0.419998	-1.01283	0.311139	0.544357
ENSG00000283228.1	148.579	0.0766787	0.854229	0.0897636	0.928475	0.966601	AC068547.1
ENSG00000283224.1	110.743	0.0821476	0.382299	0.214878	0.829862	0.917265
ENSG00000283208.1	9.72103	0.164582	0.81908	0.200935	0.840749	0.922705	AC001226.2
ENSG00000283201.1	317.012	0.861133	0.455511	1.89048	0.0586944	0.212426	AC092329.3
ENSG00000272602.5	196.996	6.53419	1.46252	4.46777	7.90E-06	0.000360177	ZNF595
ENSG00000283189.1	204.71	0.45371	0.480155	0.944923	0.344698	0.576361	AC104452.1
ENSG00000283183.1	19.7889	-0.216357	0.510594	-0.423736	0.671758	0.823279	AC116565.2
ENSG00000283182.1	17.2344	-2.27034	3.24229	-0.700227	0.483786	0.696172
ENSG00000283154.1	267.438	-0.537408	0.376982	-1.42555	0.153997	0.365194	IQCJ-SCHIP1
ENSG00000283151.1	36.5068	1.77942	3.23234	0.550507	0.581971	0.766045
ENSG00000283149.1	178.53	0.652621	1.30146	0.501454	0.616052	0.78993	AC068631.2
ENSG00000283128.1	55.8673	-0.118668	0.471876	-0.251481	0.801442	0.902593	AC009403.2
ENSG00000283122.1	112.293	0.132126	0.451001	0.292961	0.769552	0.883621	HYMAI
ENSG00000283103.1	334.822	0.00195393	0.238939	0.00817752	0.993475	0.997154	AC010642.2
ENSG00000283078.1	32.8858	-0.285032	0.467248	-0.610023	0.541847	0.738949	AL137077.2
ENSG00000283073.1	20.1168	-0.587993	0.48518	-1.21191	0.225549	0.454241	SMUG1-AS1
ENSG00000283064.1	8.59864	-1.1467	0.738869	-1.55197	0.120669	0.316637	AL353759.1
ENSG00000283052.1	11.9151	0.641498	0.783561	0.818695	0.412961	0.637522	LINC02456
ENSG00000283050.1	769.76	-0.0716597	0.227737	-0.31466	0.75302	0.874068	GTF2IP12
ENSG00000283045.1	7.9171	1.33142	0.95126	1.39964	0.161622	0.375877	AC103703.1
ENSG00000283041.1	5583.98	0.0129918	0.201705	0.0644101	0.948644	0.976287	AC008038.1
ENSG00000283029.1	3.74871e+06	-0.738161	0.425501	-1.73481	0.082775	0.257599	AL139099.4
ENSG00000283016.1	8.54595	-0.561426	0.696255	-0.806351	0.420041	0.643208	AL139353.3
ENSG00000282988.1	229.822	-0.604315	0.328207	-1.84126	0.0655829	0.226169	AL031777.3
ENSG00000282978.1	62.9122	0.521901	0.355734	1.46711	0.142346	0.348347	AC110994.2
ENSG00000282977.1	142.227	-0.485332	0.360779	-1.34524	0.178549	0.397806	PCBP2-OT1
ENSG00000282961.1	6.1187	1.79308	1.06259	1.68747	0.0915138	0.272241	PRNCR1
ENSG00000282960.1	38.138	2.08502	3.23288	0.644942	0.518965	0.721001
ENSG00000282950.1	6.15793	0.744435	0.864208	0.861408	0.389013	0.616783	AC063952.4
ENSG00000282936.1	44.0052	-0.400567	0.379781	-1.05473	0.291548	0.525519	AC004706.4
ENSG00000282933.1	18.0649	-1.28741	0.621347	-2.07196	0.038269	0.163621	RHOXF1P3
ENSG00000282889.1	25.8792	0.0976982	0.759317	0.128666	0.897622	0.952433
ENSG00000282885.1	18.3212	0.26136	0.529823	0.493297	0.621803	0.793897	AL627171.2
ENSG00000282860.1	5.35191	2.12062	1.08145	1.96091	0.0498895	0.192881	AC084035.1
ENSG00000282855.1	6.1942	-0.855725	1.0389	-0.823684	0.410119	0.6348	AC093591.3
ENSG00000282827.1	90.6951	-0.280712	1.10122	-0.25491	0.798793	0.900968
ENSG00000282795.1	9.73667	1.95465	0.8963	2.18079	0.0291986	0.138359
ENSG00000282787.1	7.59424	0.361195	0.772073	0.467825	0.63991	0.804924	AL157888.1
ENSG00000282682.1	34.2907	0.799875	0.715228	1.11835	0.263417	0.49688
ENSG00000282508.1	418.454	0.641353	0.330795	1.93882	0.0525229	0.19819	LINC01002
ENSG00000282458.1	2847.09	-0.974088	0.393911	-2.47286	0.0134035	0.0858966	WASH5P
ENSG00000282416.1	222.216	-0.820628	0.400536	-2.04883	0.0404791	0.169637	AC092299.1
ENSG00000282393.1	96.8809	0.502696	0.38989	1.28933	0.197284	0.42175	AC016588.2
ENSG00000282381.1	54.1425	-0.41158	0.333017	-1.23591	0.216491	0.44498	AC104073.4
ENSG00000282339.1	48.6329	-0.702887	1.77629	-0.395706	0.692322	0.836621	AC010507.2
ENSG00000282278.1	39.9081	-1.72675	1.53995	-1.1213	0.262159	0.495431	AC058822.1
ENSG00000282164.2	47.6455	0.993655	0.389951	2.54816	0.0108294	0.0761884	PEG13
ENSG00000282143.1	7.98511	-0.146972	1.07422	-0.136818	0.891175	0.950219	AL137798.2
ENSG00000282100.1	9.66203	0.496333	0.721224	0.688181	0.491339	0.701586	HSP90AB4P
ENSG00000282057.1	8.57943	-0.23551	0.855368	-0.275331	0.783062	0.890918	AC092807.3
ENSG00000282034.1	2356.83	0.283689	0.200578	1.41436	0.157257	0.369782	AC106886.5
ENSG00000282033.1	5.64877	-0.0353278	0.968686	-0.0364698	0.970908	0.986847	AC074387.1
ENSG00000282021.1	6.69444	-0.692691	0.834051	-0.830514	0.406248	0.631392	AC100810.3
ENSG00000281991.1	17.3514	-7.57246	2.67922	-2.82636	0.00470801	0.044178	TMEM265
ENSG00000281969.1	29.9687	0.401114	0.589977	0.67988	0.49658	0.705267	AL592158.1
ENSG00000281912.1	68.8108	-0.665638	0.311929	-2.13394	0.0328478	0.148166	LINC01144
ENSG00000281910.1	6.5976	2.53166	1.44723	1.74931	0.0802369	0.25352	SNORA50A
ENSG00000281909.1	13.7979	0.833052	0.84378	0.987286	0.323502	0.556172	HERC2P7
ENSG00000281903.2	9.46904	-1.17132	0.667434	-1.75495	0.079267	0.251849	LINC02246
ENSG00000281899.1	5.30419	-0.233184	1.20984	-0.19274	0.847163	0.926068
ENSG00000281880.1	38.2329	1.67314	0.596017	2.8072	0.00499739	0.0461481	PAUPAR
ENSG00000281832.1	44.2565	-1.49135	0.477737	-3.12171	0.00179806	0.0231009	LINC00602
ENSG00000281808.1	58.1886	0.496615	0.43056	1.15342	0.248739	0.480479	RF00560
ENSG00000281708.1	6.05742	1.37069	1.11634	1.22784	0.219506	0.447791	ERC2-IT1
ENSG00000281706.2	80.3709	-0.561536	0.372506	-1.50746	0.131694	0.333234	LINC01012
ENSG00000281649.1	1492.37	-0.0508494	0.234505	-0.216837	0.828336	0.916479	EBLN3P
ENSG00000281591.1	17.8027	-1.71451	0.854368	-2.00675	0.044776	0.179792	DBET
ENSG00000281571.1	66.8525	-0.411702	0.349859	-1.17677	0.239289	0.469994	AC241585.3
ENSG00000281538.1	7.89099	-0.857792	0.7535	-1.13841	0.254949	0.486322	AC254562.3
ENSG00000281530.1	15.6666	0.969212	0.697236	1.39008	0.164506	0.379423	DGCR12
ENSG00000281508.1	12384.5	0.694583	0.286268	2.42634	0.0152519	0.0932775	AL078639.1
ENSG00000281501.1	37.745	0.98967	0.4067	2.43341	0.0149572	0.0921484	SEPSECS-AS1
ENSG00000281468.1	5.64985	2.91039	1.18973	2.44626	0.0144346	0.0899895	AC006504.8
ENSG00000281404.1	12.9924	2.23608	0.76521	2.92218	0.00347592	0.0359379	LINC01176
ENSG00000281398.2	489.512	-0.0315334	0.208849	-0.150986	0.879986	0.943946	SNHG4
ENSG00000281376.1	7.33788	-0.0353416	0.757853	-0.0466338	0.962805	0.982579	ABALON
ENSG00000281358.1	61.6591	-0.478414	0.367481	-1.30187	0.192959	0.416634	RASSF1-AS1
ENSG00000281357.2	166.952	-0.123982	0.250046	-0.495836	0.62001	0.792608	ARRDC3-AS1
ENSG00000281348.1	61.5456	0.0460406	0.450457	0.102209	0.918591	0.962149	AC120114.5
ENSG00000281344.1	913.611	0.935869	0.418312	2.23725	0.02527	0.127684	HELLPAR
ENSG00000281333.1	5.76525	1.41529	1.03698	1.36482	0.172309	0.390468	AC024941.2
ENSG00000281332.1	163.872	0.0842391	0.274314	0.30709	0.758775	0.876825	LINC00997
ENSG00000281325.1	21.8479	1.24557	0.737322	1.68932	0.0911587	0.271606
ENSG00000281311.1	56.4224	0.261976	0.64603	0.405517	0.685098	0.831917	RF00407
ENSG00000281295.1	12.5863	0.070682	0.859965	0.0821918	0.934494	0.969603	SNORA50B
ENSG00000281207.1	197.825	-0.439741	0.408872	-1.0755	0.282152	0.516484	SLFNL1-AS1
ENSG00000281205.1	128.177	0.864505	0.323043	2.67613	0.00744778	0.0601923
ENSG00000281195.1	92.3393	0.876701	0.479785	1.82728	0.0676576	0.229467	AC007878.1
ENSG00000281189.1	50.4286	-0.00634814	0.343454	-0.0184832	0.985253	0.993484	GHET1
ENSG00000281183.1	117.719	0.860841	0.440864	1.95262	0.0508645	0.194957	NPTN-IT1
ENSG00000281131.1	6.69741	4.11321	1.25017	3.29012	0.00100146	0.0154701	SCHLAP1
ENSG00000281128.1	19.1452	-0.522002	0.52162	-1.00073	0.316956	0.550419	PTENP1-AS
ENSG00000281106.2	23.1481	0.0629786	0.635771	0.0990588	0.921092	0.963242	TMEM272
ENSG00000281103.1	40.5856	0.671385	0.43161	1.55554	0.119819	0.315593	TRG-AS1
ENSG00000281091.2	11.7134	0.712064	0.617204	1.15369	0.248626	0.480323	AL606763.1
ENSG00000281087.1	26.9439	0.467793	3.23212	0.144733	0.884922	0.946463	AC135068.6
ENSG00000281039.1	16.4782	7.47145	3.38568	2.20678	0.0273296	0.132816	AC005154.6
ENSG00000281028.1	92.1456	-2.07205	1.65799	-1.24973	0.211396	0.438952	AC104662.2
ENSG00000281026.1	143.579	0.837872	0.536636	1.56134	0.118443	0.313498	N4BP2L2-IT2
ENSG00000281005.1	24.13	0.195318	0.526722	0.370819	0.710773	0.848873	LINC00921
ENSG00000280987.3	568.23	-0.695362	0.252226	-2.7569	0.00583522	0.0511738	MATR3
ENSG00000280893.1	237.359	-2.14956	2	-1.07478	0.282474	0.516809	AC009133.6
ENSG00000280852.2	12.0939	1.56443	0.855374	1.82894	0.0674085	0.229031	AC025048.6
ENSG00000280832.1	59.5274	0.292211	0.297538	0.982097	0.326052	0.558633	GSEC
ENSG00000280828.1	11.5245	0.892614	1.09504	0.815142	0.414991	0.639309	AC090114.3
ENSG00000206052.10	119.135	6.36293	0.527192	12.0695	1.53E-33	2.67e-30	DOK6
ENSG00000280789.1	2419.28	-0.453092	0.275673	-1.64358	0.100262	0.285824	PAGR1
ENSG00000280778.1	77.714	0.202424	0.303672	0.666587	0.505036	0.711328	AC243547.3
ENSG00000280755.1	7.68416	6.37336	1.52307	4.18455	2.86E-05	0.00103397
ENSG00000280739.2	105.133	0.264734	0.366262	0.722797	0.469804	0.685717	EIF1B-AS1
ENSG00000280734.2	23.6309	0.62334	0.580005	1.07471	0.282503	0.516809	LINC01232
ENSG00000280710.2	29.6914	0.914528	0.5073	1.80274	0.0714297	0.236599	AL139035.1
ENSG00000280670.2	163.778	0.146507	0.298402	0.49097	0.623448	0.794785	CCDC163
ENSG00000280649.1	75.4107	-0.427563	0.327261	-1.30649	0.191387	0.414308	AC245100.8
ENSG00000280604.1	30.7023	0.261882	0.495341	0.528691	0.597019	0.776136	AJ239328.1
ENSG00000280594.1	74.4942	-0.276466	0.34238	-0.807482	0.419389	0.642821	BTG3-AS1
ENSG00000280561.1	14.9709	2.09135	0.734857	2.84593	0.00442824	0.0423508	AL158835.4
ENSG00000280543.1	17.7845	1.30296	0.59772	2.17989	0.0292657	0.138611	ASAP1-IT2
ENSG00000280537.2	25.6568	-0.00486551	0.589079	-0.00825953	0.99341	0.997154	AC068946.1
ENSG00000280447.1	8.07576	0.751926	0.912787	0.82377	0.41007	0.634771
ENSG00000280441.2	1792.42	-0.407827	0.335502	-1.21557	0.224148	0.452709	FP236383.1
ENSG00000280440.1	7.76308	0.430569	0.744686	0.578189	0.563137	0.753632	AC002064.3
ENSG00000280436.1	8.7949	5.82946	1.24067	4.69862	2.62E-06	0.000144928	CR392039.5
ENSG00000280434.1	155.281	0.0818877	0.417757	0.196018	0.844596	0.924802	AL031595.3
ENSG00000280433.1	200.344	0.940483	0.508145	1.85082	0.0641961	0.223267	FP565260.7
ENSG00000280426.1	17.3747	1.42232	0.695004	2.0465	0.0407077	0.170298	AC084876.2
ENSG00000280417.1	56.2486	0.493426	0.353631	1.39531	0.162921	0.377288	AC096887.2
ENSG00000280414.1	12.1163	-1.0724	0.776627	-1.38085	0.167327	0.383582	AC018470.1
ENSG00000280402.1	18.4976	0.387428	0.582789	0.664784	0.506189	0.711945	AC093525.10
ENSG00000280401.1	22.9978	-0.716709	0.476074	-1.50546	0.132207	0.333683	AC022532.1
ENSG00000280392.1	42.9284	1.44068	0.65681	2.19346	0.0282745	0.135516	AC007496.3
ENSG00000280388.1	69.6123	-0.0481285	0.400159	-0.120273	0.904267	0.955248	AC006330.1
ENSG00000280387.1	5.67563	0.718587	1.11957	0.641841	0.520977	0.722644	AL109806.1
ENSG00000280384.1	18.2775	-0.915696	0.592474	-1.54555	0.122214	0.31897	FP325332.1
ENSG00000280383.1	316.814	-0.203901	0.43394	-0.469883	0.638439	0.803901	Z95331.1
ENSG00000280381.1	15.2929	0.621989	0.679299	0.915635	0.359859	0.591451	AC026362.2
ENSG00000280378.1	17.1673	0.251718	0.589072	0.427312	0.669152	0.822181	AL353898.3
ENSG00000280374.1	11.9378	0.621017	0.808211	0.768384	0.442259	0.662154	AC019080.5
ENSG00000280367.1	23.5727	0.559915	0.480842	1.16445	0.244243	0.475704	AP002364.1
ENSG00000280355.1	137.37	-0.0397704	0.325611	-0.122141	0.902787	0.954778	AL132656.4
ENSG00000280353.1	34.8246	0.505186	0.477076	1.05892	0.289636	0.523869	AC011466.4
ENSG00000280351.2	76.2415	0.238204	0.306363	0.777521	0.436852	0.657489	AC127496.7
ENSG00000280347.1	218.315	0.970112	0.500122	1.93975	0.0524101	0.197948	AC000123.3
ENSG00000280344.1	7.00497	0.896568	0.826741	1.08446	0.278161	0.512375	AC009166.2
ENSG00000280341.1	7.61513	0.873558	0.837829	1.04264	0.297113	0.530112	AP000542.3
ENSG00000280339.1	7.28709	2.33859	0.820549	2.85003	0.00437145	0.0419968	AP001528.3
ENSG00000280332.1	58.5966	0.369161	0.453851	0.813396	0.415991	0.640193	AC020917.4
ENSG00000280330.1	16.5139	-0.249487	2.27464	-0.109682	0.912662	0.958505	CU634019.7
ENSG00000280327.1	21.9626	-0.0833802	0.49223	-0.169393	0.865488	0.935967	Z97633.1
ENSG00000280322.1	1263.4	1.01237	0.477245	2.12129	0.0338975	0.151205	AL035425.4
ENSG00000280321.1	11.7583	1.40401	0.892604	1.57294	0.115732	0.309377	AC129502.1
ENSG00000280316.1	47.2979	0.34019	0.469397	0.724739	0.468612	0.684815
ENSG00000280311.1	24.3593	-0.151091	0.468021	-0.32283	0.746824	0.870646	AC131212.4
ENSG00000280310.1	23.2974	0.111301	0.461377	0.241237	0.809371	0.906544	AC092437.1
ENSG00000280304.1	11.2911	-0.0140195	0.784452	-0.0178717	0.985741	0.993771	AC104260.2
ENSG00000280303.2	42.3214	-0.682722	0.369036	-1.85001	0.0643115	0.223556	ERICD
ENSG00000280294.1	13.8901	0.747199	0.579617	1.28912	0.197355	0.421814	AC011008.2
ENSG00000280291.1	12.4919	1.04993	0.775671	1.35357	0.175873	0.394822	AC016251.2
ENSG00000280287.1	165.581	-0.350999	0.361632	-0.970597	0.331749	0.563724	AC131212.3
ENSG00000280279.1	128.34	0.632337	0.407268	1.55263	0.120512	0.316361	AC240565.2
ENSG00000280278.1	19.3958	0.534097	0.54865	0.973475	0.330317	0.562533	AC009108.5
ENSG00000280277.1	17.5116	-0.152746	0.623832	-0.24485	0.806572	0.905607	AL079342.3
ENSG00000280274.1	5.89897	0.217692	0.937815	0.232127	0.816439	0.909408	AC009145.4
ENSG00000280273.1	6.43539	-0.235374	0.813698	-0.289265	0.772379	0.884981	AF131216.4
ENSG00000280269.1	6.65169	1.4295	0.981099	1.45704	0.145104	0.351867	AP000577.1
ENSG00000280248.1	13.7523	0.417227	0.639252	0.652681	0.513962	0.717433	AC124319.4
ENSG00000280243.1	5.45443	-0.496757	1.03937	-0.477942	0.632691	0.800564	MTCO1P1
ENSG00000280240.1	5.43938	1.11814	0.987865	1.13188	0.257686	0.489828
ENSG00000280239.1	106.898	-0.199812	0.310526	-0.643463	0.519924	0.722045	AC011498.7
ENSG00000280238.1	6.97578	0.296692	1.31759	0.225178	0.821841	0.912819	AC022400.9
ENSG00000147027.3	461.414	5.74787	0.337467	17.0324	4.72E-65	4.94e-61	TMEM47
ENSG00000280231.1	17.6159	-1.19644	0.673242	-1.77714	0.0755457	0.244912	AL031719.2
ENSG00000280228.1	12.2853	0.460843	0.962627	0.478735	0.632127	0.800289	AC079753.1
ENSG00000280219.1	48.2693	1.13058	0.418059	2.70436	0.00684368	0.0570551	AC093908.1
ENSG00000280216.1	20.0616	0.283971	0.584621	0.485735	0.627155	0.797421	AL022326.2
ENSG00000280214.1	14.1543	0.183238	0.665482	0.275347	0.78305	0.890918	AC027682.7
ENSG00000280213.1	8.19522	-0.0839843	0.930312	-0.0902754	0.928068	0.966407	UCKL1-AS1
ENSG00000280211.1	33.7285	-0.0466946	0.424858	-0.109906	0.912484	0.958396	AC106886.4
ENSG00000280206.1	291.819	-0.271608	0.21862	-1.24238	0.214097	0.442364	AC026401.3
ENSG00000280205.1	12.4517	-0.0232214	0.898608	-0.0258415	0.979384	0.990417	AC009716.2
ENSG00000280202.1	37.7591	1.37969	0.444978	3.10058	0.0019314	0.0242335	AC005831.1
ENSG00000280198.1	17.2589	-0.232134	0.526297	-0.441071	0.659162	0.817251	AC087163.3
ENSG00000280195.1	67.9318	-0.00712716	0.341846	-0.0208491	0.983366	0.992572	AC245140.2
ENSG00000280194.1	15.549	-0.106712	0.55722	-0.191507	0.848128	0.92646	AD000864.1
ENSG00000280190.1	13.7067	2.25316	1.08387	2.07881	0.0376352	0.161671	AC027279.4
ENSG00000280187.1	124.347	0.137885	0.317342	0.4345	0.663925	0.819707	AC022107.1
ENSG00000280186.1	7.19985	0.464945	1.25434	0.370668	0.710884	0.848873	AL359258.3
ENSG00000280184.1	25.3054	0.257849	0.550366	0.468505	0.639424	0.804414	AL023806.3
ENSG00000280177.1	20.4402	0.941755	0.531279	1.77262	0.0762921	0.246296	AC004408.2
ENSG00000280173.1	152.297	0.779759	0.355866	2.19116	0.0284404	0.136052	AC104447.1
ENSG00000280166.1	6.80785	0.757275	0.886116	0.8546	0.392773	0.61971	AC016542.3
ENSG00000280165.1	163.358	-0.129237	0.351458	-0.367718	0.713083	0.850387	PCDH20
ENSG00000280164.1	239.163	-0.0893866	0.329693	-0.271121	0.786298	0.893233	CU638689.5
ENSG00000280161.1	94.7425	-0.0294434	0.301025	-0.0978105	0.922083	0.96388	AC022413.1
ENSG00000280160.1	13.7836	0.410068	0.559415	0.73303	0.46354	0.680284	AC135050.7
ENSG00000280157.1	14.5206	0.856037	0.751239	1.1395	0.254495	0.486031	AL359510.2
ENSG00000280156.1	5.96008	-0.254564	1.13576	-0.224136	0.822652	0.913204
ENSG00000280152.1	74.7505	-0.472982	0.463503	-1.02045	0.307516	0.540329	AC009078.3
ENSG00000280145.3	206.33	1.02954	0.437262	2.35451	0.0185472	0.105359	CU638689.4
ENSG00000280143.1	8.70432	0.563293	0.799333	0.704704	0.480995	0.694257	AP000892.3
ENSG00000280138.1	284.156	0.897481	0.457607	1.96125	0.0498503	0.192801	AC027290.2
ENSG00000280132.1	9.16395	0.726201	0.8103	0.896213	0.370139	0.601868	AC026471.6
ENSG00000280129.1	14.9622	0.825754	0.569242	1.45062	0.146886	0.354348	AL132780.5
ENSG00000280128.1	181.43	-0.467947	0.347957	-1.34484	0.178676	0.397873	AL662795.1
ENSG00000280123.1	303.174	0.743574	0.460217	1.6157	0.106158	0.294367	AC023632.6
ENSG00000280121.1	6.04472	1.07418	1.06962	1.00427	0.315249	0.548513	AC010335.3
ENSG00000280120.1	229.394	1.26394	0.500471	2.5255	0.0115535	0.0791345	AC073857.1
ENSG00000280119.1	8.31742	2.13422	1.20388	1.77279	0.0762643	0.246296	AC093642.2
ENSG00000280115.1	6.42186	1.94687	1.12608	1.72888	0.0838302	0.259189	AC136603.1
ENSG00000280107.1	33.052	0.421245	0.498525	0.844984	0.39812	0.624406	AL022393.1
ENSG00000280106.1	37.9282	1.72871	0.699078	2.47284	0.0134044	0.0858966	AC008555.8
ENSG00000280099.1	128.067	0.52303	0.400228	1.30683	0.19127	0.414134	AL603750.1
ENSG00000280088.1	169.414	0.752498	0.301417	2.49653	0.0125415	0.0828807	AC126474.2
ENSG00000280087.1	9.01199	-2.06287	0.71444	-2.88739	0.00388454	0.0388266	AC011481.3
ENSG00000280078.1	8.92257	1.64108	0.806705	2.0343	0.0419212	0.173232	AC016526.3
ENSG00000280077.1	99.5576	0.666267	0.479611	1.38918	0.164777	0.379777	AL353763.2
ENSG00000280071.3	1683.36	-0.315324	0.219543	-1.43627	0.150925	0.360648	FP565260.6
ENSG00000280070.1	22.5094	0.270911	0.534689	0.50667	0.612386	0.787063	AL049833.3
ENSG00000280069.1	79.9508	0.861568	0.475883	1.81046	0.0702241	0.234372	AC127024.8
ENSG00000280068.1	8.48371	2.12924	1.00327	2.12229	0.033813	0.151025	AC138965.3
ENSG00000280067.1	6.70029	0.818856	1.02875	0.795976	0.426046	0.648558	AC023818.1
ENSG00000280063.1	88.3967	-0.0142239	0.494458	-0.0287666	0.977051	0.989299	AC012676.5
ENSG00000280061.1	61.6986	0.20139	0.386696	0.520797	0.602508	0.779975	AC011504.1
ENSG00000280057.1	12.1454	0.39243	0.781707	0.502016	0.615656	0.78952	AL022069.2
ENSG00000280053.1	5.42277	0.284011	0.887969	0.319843	0.749087	0.871707	AC011199.1
ENSG00000280047.1	22.6262	0.587587	0.494977	1.1871	0.235188	0.465425	AC091825.1
ENSG00000280046.1	94.7866	0.255932	0.363474	0.704126	0.481354	0.694489	AC104581.4
ENSG00000280042.1	10.0733	0.352678	0.889563	0.396462	0.691764	0.83621	AC022336.3
ENSG00000280041.1	5.48386	0.709499	1.39284	0.509388	0.61048	0.785869
ENSG00000280038.1	18.1319	-0.0163265	0.519984	-0.031398	0.974952	0.988373	DNM1P41
ENSG00000280037.1	21.0344	0.480805	0.51547	0.93275	0.350949	0.582731	AC092653.2
ENSG00000280036.1	13.3182	0.731517	0.731826	0.999578	0.317515	0.550949	AC020661.4
ENSG00000280035.1	8.38815	-0.327058	0.901588	-0.362758	0.716786	0.853095	AC011676.5
ENSG00000280033.1	14.6819	-0.302394	0.699285	-0.432433	0.665427	0.82059	AC116407.4
ENSG00000280029.3	8.60333	2.5699	0.723024	3.55437	0.000378883	0.00764362	AC244517.11
ENSG00000280028.1	5.27809	0.364512	0.998071	0.365216	0.71495	0.851765	AC007431.3
ENSG00000280023.1	12.4867	-0.161399	0.777293	-0.207643	0.835508	0.920005	AD000813.1
ENSG00000280022.1	8.36435	0.0291528	0.862647	0.0337946	0.973041	0.987632	AC126544.1
ENSG00000280018.3	213.609	-0.206239	0.302913	-0.680854	0.495964	0.704781	CU634019.6
ENSG00000280013.1	14.4831	-2.30518	1.92937	-1.19478	0.232171	0.461777	CU639417.2
ENSG00000280010.1	12.7715	0.340208	0.639684	0.531837	0.594839	0.774376	AP001350.2
ENSG00000280007.1	57.6392	-0.456624	0.423481	-1.07826	0.280917	0.515092	AC008079.2
ENSG00000279996.1	9.2564	1.34515	0.761883	1.76556	0.0774701	0.248446	AC004491.1
ENSG00000279982.1	16.801	-0.403905	0.511958	-0.788943	0.430145	0.651978	AL162274.3
ENSG00000279981.1	13.9134	0.773841	0.78697	0.983317	0.325451	0.557962	AC018445.4
ENSG00000279977.1	40.9353	-0.00808321	0.519146	-0.0155702	0.987577	0.994424	AC008764.10
ENSG00000279970.1	127.527	0.0763227	0.301759	0.252926	0.800325	0.901918	AC023024.2
ENSG00000279968.1	122.202	0.220709	0.406	0.543619	0.586704	0.768891	GVQW2
ENSG00000279957.1	14.224	1.53387	0.886601	1.73005	0.0836209	0.258853	AC110769.3
ENSG00000279954.1	24.0995	-0.708065	0.497999	-1.42182	0.155079	0.366587	BX324167.2
ENSG00000279953.1	31.9976	0.612766	0.420653	1.4567	0.145198	0.351867	AC117503.3
ENSG00000279948.1	50.0406	0.989417	0.537163	1.84193	0.0654853	0.226096	AC008895.1
ENSG00000279943.1	12.9236	-0.13655	0.761633	-0.179286	0.857713	0.931171	AC110771.1
ENSG00000279923.1	22.5436	1.02342	0.450449	2.27199	0.0230868	0.1206	AC022417.1
ENSG00000279901.1	80.0929	0.180756	0.442048	0.408907	0.682608	0.830373	AC092117.2
ENSG00000279900.1	19.8023	1.45529	0.74718	1.94772	0.051449	0.196174	AP001767.4
ENSG00000279894.1	30.0225	0.591818	0.512985	1.15368	0.248633	0.480323	Z73965.1
ENSG00000279891.1	16.9582	-0.10161	0.681553	-0.149086	0.881485	0.944575	AC022498.2
ENSG00000279885.1	8.58671	2.81238	0.954718	2.94577	0.00322152	0.0342385	AP005060.1
ENSG00000279880.1	46.0999	1.90862	0.626143	3.04822	0.00230205	0.0273422	AC134407.3
ENSG00000279879.1	22.4493	-0.079335	0.506112	-0.156754	0.875439	0.941036	AC091152.4
ENSG00000279875.1	5.96103	1.09459	0.944906	1.15841	0.246695	0.478543	AC074029.4
ENSG00000279873.2	94.9524	-0.644197	0.35678	-1.80559	0.0709827	0.2357	LINC01126
ENSG00000279865.1	32.0142	0.752879	0.425745	1.76838	0.0769975	0.247462	AC006511.3
ENSG00000279861.1	54.8866	0.175587	0.444722	0.394823	0.692973	0.837102	AC073548.1
ENSG00000279859.2	5.29005	-0.963101	1.07567	-0.895352	0.370599	0.602269	AC093323.2
ENSG00000279851.2	7.20182	0.28531	0.801059	0.356166	0.721716	0.855915	CR382287.2
ENSG00000279841.1	10.3904	0.656476	0.636513	1.03136	0.302371	0.535543	AC092135.3
ENSG00000279839.1	22.3118	0.171898	0.609591	0.281989	0.777952	0.888234	AL512383.1
ENSG00000279838.1	23.0587	0.0893963	0.557318	0.160404	0.872563	0.93961	AL356273.3
ENSG00000279837.1	12.4487	1.5793	0.844778	1.86948	0.0615555	0.218124	AC112694.2
ENSG00000279822.1	31.145	-0.437576	0.43892	-0.996936	0.318795	0.55198	AC016397.2
ENSG00000279821.1	87.0008	0.904973	0.362908	2.49367	0.012643	0.0832883	AC145098.2
ENSG00000279819.1	23.837	1.03756	0.570819	1.81766	0.0691155	0.232147	AL390318.1
ENSG00000279809.1	31.0916	0.575886	2.37052	0.242937	0.808055	0.90621	AC005538.2
ENSG00000279803.1	14.5608	-0.925724	0.648745	-1.42695	0.153596	0.364721	AC009090.5
ENSG00000279801.1	15.1573	0.289467	0.726465	0.398459	0.690292	0.835106	AC111170.3
ENSG00000279800.2	176.726	-0.474477	0.316288	-1.50015	0.133577	0.335562	BCLAF1P2
ENSG00000279799.1	31.1113	-0.771139	0.532733	-1.44752	0.147752	0.355702	AC006077.2
ENSG00000279794.1	28.6557	-0.0147748	0.452277	-0.0326677	0.97394	0.988116	AC024580.1
ENSG00000279792.1	51.3275	0.393039	0.351479	1.11824	0.263463	0.49688	AC015909.5
ENSG00000279791.1	18.876	-0.0971604	0.67244	-0.144489	0.885114	0.946523	AC018892.3
ENSG00000279789.1	70.9508	0.691508	0.428082	1.61537	0.106232	0.294492	AC120114.4
ENSG00000279786.1	24.16	1.28442	0.643955	1.99458	0.0460885	0.182989	AC105235.1
ENSG00000279766.1	14.1591	-0.62267	0.676655	-0.920218	0.357459	0.589359	AC067931.1
ENSG00000279765.3	354.04	-1.60048	0.838374	-1.90904	0.0562576	0.206689	AC013394.1
ENSG00000279759.1	178.959	0.268309	0.406423	0.660173	0.509143	0.713813	AC118344.2
ENSG00000279744.1	29.7732	0.590823	0.676925	0.872804	0.38277	0.612039	AC132938.5
ENSG00000279742.1	18.5886	0.80074	0.653172	1.22593	0.220227	0.448712	AP000974.1
ENSG00000279738.1	430.679	0.0331059	0.278754	0.118764	0.905462	0.955335	AL022311.1
ENSG00000279730.2	40.228	0.188064	0.401568	0.468324	0.639553	0.804528	SETD8P1
ENSG00000279722.1	7.3028	3.28908	1.14126	2.88198	0.0039519	0.0392674	AC007342.7
ENSG00000279720.1	19.483	0.63571	0.491921	1.2923	0.196253	0.420533	CR392039.4
ENSG00000279718.1	21.9521	0.233621	0.522251	0.447335	0.654634	0.814873	SNX18P12
ENSG00000279700.1	48.3069	0.28803	0.46044	0.625555	0.531607	0.730635	AC131212.2
ENSG00000279696.1	33.2553	1.16338	0.524996	2.21597	0.0266934	0.131396	AP001273.1
ENSG00000279692.1	111.168	-0.911237	0.434318	-2.09809	0.0358974	0.156848	AC110285.7
ENSG00000279689.1	59.5209	0.157933	0.367773	0.429431	0.66761	0.82131	AC022400.8
ENSG00000279685.2	14.3139	0.0604951	0.735037	0.0823021	0.934406	0.969591	MAPT-IT1
ENSG00000279673.1	17.8315	0.273777	0.506848	0.540155	0.58909	0.770859	AC092919.2
ENSG00000279672.1	219.842	-0.373225	0.29297	-1.27394	0.202686	0.428426	AP006621.5
ENSG00000279670.1	35.1919	0.565504	0.488596	1.15741	0.247107	0.478738	AL359922.3
ENSG00000279667.1	9.98936	-0.164516	0.870989	-0.188884	0.850184	0.927328	AL603839.4
ENSG00000279662.1	18.5216	2.11117	0.588272	3.58877	0.000332245	0.00699836	AC131649.2
ENSG00000279659.1	11.5093	1.5202	0.964903	1.5755	0.115142	0.308757	AL451064.2
ENSG00000279656.1	36.3457	-0.179426	0.404238	-0.443861	0.657143	0.815977	AL132780.4
ENSG00000279653.1	6.92452	0.489505	1.04328	0.469199	0.638927	0.80408	AC004678.2
ENSG00000279649.1	11.8136	0.799051	0.673197	1.18695	0.235247	0.465465	AC020978.9
ENSG00000279645.1	29.1588	1.19598	0.544965	2.1946	0.028192	0.135298	AC016251.1
ENSG00000279637.1	18.5102	0.134345	0.625971	0.214619	0.830065	0.917294	AC018445.3
ENSG00000279633.1	6.24266	-0.128527	0.998622	-0.128705	0.897591	0.952433	AL137918.1
ENSG00000279632.1	25.3646	0.359137	0.544812	0.659195	0.50977	0.714061	AP003108.4
ENSG00000279631.1	6.06628	-0.420537	0.846946	-0.496534	0.619518	0.792383	AL158211.5
ENSG00000279623.1	8.14493	1.77482	1.013	1.75205	0.079765	0.252898	AL359697.1
ENSG00000279616.1	11.4844	1.26556	0.829291	1.52608	0.126991	0.326248	AL096817.1
ENSG00000279613.1	18.9034	-1.19351	0.587328	-2.0321	0.0421431	0.173619	AC124283.5
ENSG00000279611.1	41.825	-0.723	0.401396	-1.80122	0.0716687	0.237037	AC012313.10
ENSG00000279608.1	42.893	0.717608	0.440093	1.63058	0.102979	0.290009	AL353795.3
ENSG00000279605.1	5.12274	-1.63424	0.981866	-1.66442	0.0960279	0.278922	AC067930.6
ENSG00000279600.1	5.57641	2.33598	1.00349	2.32786	0.0199195	0.110192	AC015804.1
ENSG00000279598.1	118.303	0.601211	0.465862	1.29054	0.196864	0.421196	AC009948.5
ENSG00000279594.1	5.0924	2.14391	1.21298	1.76747	0.0771488	0.247833	AL049780.3
ENSG00000279590.1	7.22466	-1.21683	0.944588	-1.28821	0.197672	0.422191	AC005786.4
ENSG00000279583.1	50.4227	-0.734026	0.443372	-1.65555	0.0978123	0.281572	AC009086.3
ENSG00000279573.1	25.857	3.00688	0.73026	4.11755	3.83E-05	0.00131086	AC134407.2
ENSG00000279571.2	19.9227	-0.856634	0.876692	-0.977121	0.328509	0.560861	AL162426.1
ENSG00000279568.1	37.949	-0.911555	0.44201	-2.0623	0.0391796	0.166088	AC093525.9
ENSG00000279561.2	243.674	0.246998	0.308019	0.801893	0.422615	0.645455	AL845472.2
ENSG00000279557.1	8.33027	0.872974	1.01152	0.86303	0.388121	0.616295	AC010435.1
ENSG00000279555.1	36.8967	0.722431	0.510745	1.41446	0.157226	0.369782	AC091181.1
ENSG00000279549.1	20.8854	-0.00290246	0.543229	-0.00534298	0.995737	0.99812	AP000437.1
ENSG00000279544.1	24.9963	0.611088	0.643941	0.948982	0.34263	0.57439	AL133243.4
ENSG00000279539.1	36.7227	0.00413853	0.47732	0.00867035	0.993082	0.997009	AC006486.2
ENSG00000279529.1	85.2617	-0.478421	0.327563	-1.46055	0.14414	0.350359	AC008764.8
ENSG00000279528.1	21.3676	2.68625	0.64292	4.1782	2.94E-05	0.00105412	AC115618.3
ENSG00000279522.1	34.2496	0.700963	0.55787	1.2565	0.208936	0.435902
ENSG00000279520.1	88.1141	-0.000808374	0.408014	-0.00198124	0.998419	0.999231	AC093525.8
ENSG00000279519.1	156.87	0.911152	0.509379	1.78875	0.0736552	0.241204	AC007382.1
ENSG00000279513.1	11.8182	1.08812	0.765557	1.42134	0.155217	0.366755	AL157902.2
ENSG00000279511.1	30.5503	0.216117	0.682242	0.316774	0.751415	0.873239	AL356274.2
ENSG00000176049.15	265.218	5.71848	0.539292	10.6037	2.87E-26	3.99e-23	JAKMIP2
ENSG00000279500.1	53.5351	0.908277	0.618335	1.46891	0.141858	0.347531	AC108704.2
ENSG00000279495.1	89.6253	-0.385675	0.363147	-1.06204	0.288219	0.522661	AL928654.4
ENSG00000279491.1	12.6635	-0.409984	0.785792	-0.521747	0.601847	0.7796	AP003733.4
ENSG00000279483.1	483.972	-0.202568	0.254238	-0.796765	0.425587	0.648378	AC090498.1
ENSG00000279481.1	13.9853	0.0912807	0.680117	0.134213	0.893234	0.950701	AC104791.2
ENSG00000279476.1	31.839	0.72547	0.622905	1.16466	0.244159	0.475704	AC092139.3
ENSG00000279464.1	22.5278	-0.0246893	0.447208	-0.0552076	0.955973	0.979763	AC096720.2
ENSG00000279463.1	14.2848	1.07413	0.68969	1.55741	0.119373	0.315016	AL159972.1
ENSG00000279457.3	509.231	-0.613696	0.267092	-2.2977	0.021579	0.115736	FO538757.1
ENSG00000279456.1	40.2766	0.746627	0.439789	1.69769	0.0895655	0.269308	AL353763.1
ENSG00000279453.1	251.982	0.759961	0.355844	2.13566	0.0327071	0.147946	Z99129.4
ENSG00000279443.1	58.9508	0.696144	0.360764	1.92964	0.0536518	0.200564	AL513497.1
ENSG00000279439.1	5.11934	0.145654	1.11407	0.13074	0.895981	0.95161	AC105114.1
ENSG00000279434.1	11.6856	-0.355597	0.614111	-0.579044	0.56256	0.753345	AL049776.1
ENSG00000279432.1	62.2249	0.650977	0.483994	1.34501	0.178622	0.397873	AC015799.1
ENSG00000279425.1	35.0069	1.10767	0.59691	1.85567	0.0635001	0.221848	AC092279.2
ENSG00000279423.1	227.834	-0.0421082	0.2811	-0.149798	0.880924	0.94436	AL445363.3
ENSG00000279416.1	7.23378	-0.3225	0.92109	-0.350128	0.726242	0.857744	AC099689.1
ENSG00000279414.1	13.7554	0.57841	0.743297	0.778169	0.43647	0.657466	CR392039.2
ENSG00000279407.1	131.159	0.0274451	0.413264	0.0664105	0.947051	0.975453	AC007191.1
ENSG00000279406.1	21.302	0.435228	0.471418	0.923231	0.355887	0.587415	AL359183.1
ENSG00000279400.1	33.2443	1.32749	0.716165	1.85361	0.0637947	0.222577	AC008957.3
ENSG00000279394.1	12.7439	0.950203	0.768903	1.23579	0.216537	0.445031	AC015871.4
ENSG00000279392.1	19.8115	0.392138	0.569705	0.688318	0.491253	0.701557	AL158801.5
ENSG00000279384.1	15.5384	0.85453	0.658387	1.29791	0.194317	0.418263	AC080188.2
ENSG00000279373.1	6.81603	0.648208	0.915896	0.707732	0.479112	0.692265	AC027228.3
ENSG00000279372.1	7.95708	-2.28417	0.839691	-2.72026	0.00652315	0.0552605	AC137723.2
ENSG00000279369.1	70.1912	-0.718636	0.329694	-2.1797	0.0292795	0.138611	AC046185.3
ENSG00000279361.1	5.18754	1.99857	1.05693	1.89092	0.0586352	0.212313	AC079331.1
ENSG00000279356.1	13.562	2.0046	0.700928	2.85993	0.00423739	0.041223	AC007610.4
ENSG00000279355.1	77.1343	0.232327	0.408857	0.568235	0.569876	0.758335	AGPAT4-IT1
ENSG00000279354.1	8.95225	0.0566434	0.861072	0.0657824	0.947551	0.975776	AC090373.1
ENSG00000279352.1	27.4854	0.859881	0.766048	1.12249	0.261654	0.494912	AC006557.6
ENSG00000279349.1	16.0584	0.478337	0.573612	0.833904	0.404335	0.629809	AC092692.1
ENSG00000279348.1	332.144	0.480691	0.339262	1.41687	0.15652	0.368793	AC012513.3
ENSG00000279347.1	24.4179	0.746658	0.659753	1.13172	0.257751	0.48988	AC021945.1
ENSG00000279342.1	12.7948	1.90846	0.852025	2.23991	0.0250965	0.127222	AP000866.6
ENSG00000279333.1	11.8573	1.24209	0.867691	1.43149	0.15229	0.362735	AC096636.1
ENSG00000279330.1	7.32754	1.00836	0.931291	1.08275	0.278919	0.513108	AJ003147.3
ENSG00000279329.1	66.9163	0.0146842	0.338209	0.0434174	0.965369	0.983759	AC020910.5
ENSG00000279328.1	12.2233	0.0260509	0.667967	0.0390003	0.96889	0.985715	AC073439.1
ENSG00000279320.1	6.35622	0.646569	0.829236	0.779717	0.435557	0.656967	AC069528.2
ENSG00000279315.1	9.52862	0.880426	0.991761	0.88774	0.374681	0.605487	AL158212.4
ENSG00000279312.1	17.9703	0.744747	0.616109	1.20879	0.226743	0.455446	AL136164.4
ENSG00000279306.1	21.2536	0.533419	0.538186	0.991142	0.321616	0.554432	AL139288.1
ENSG00000279303.1	20.4627	0.301906	1.64756	0.183245	0.854606	0.929575	CU634019.3
ENSG00000279294.1	13.608	0.583633	0.585844	0.996227	0.31914	0.552228	AC092135.1
ENSG00000279289.1	54.7998	1.20652	0.565285	2.13436	0.032813	0.14812	AL136164.3
ENSG00000279283.1	111.282	0.000144717	0.457367	0.000316413	0.999748	0.999795	AC131009.4
ENSG00000279281.1	17.8145	0.280553	0.620718	0.451981	0.651282	0.812386	AC015883.1
ENSG00000279267.1	44.5	0.733127	0.605101	1.21158	0.225674	0.454241	AL078621.3
ENSG00000279265.1	9.60888	1.75971	0.900466	1.95422	0.0506753	0.19461	AC000123.2
ENSG00000279259.1	44.2112	0.129131	0.433567	0.297834	0.76583	0.881278	AC087741.3
ENSG00000279257.1	12.9699	-0.927173	0.924128	-1.00329	0.315719	0.549017
ENSG00000279255.1	8.17211	0.651067	0.845385	0.770143	0.441215	0.661206	Z97653.2
ENSG00000279254.1	6.45223	-0.399482	0.994502	-0.401691	0.687912	0.833691	AC020604.1
ENSG00000279253.1	30.7013	1.29954	0.440629	2.94928	0.00318512	0.0339632	AL121753.2
ENSG00000279246.1	14.3711	0.155226	0.591461	0.262445	0.792978	0.897707	AP003108.3
ENSG00000279236.1	7.17602	0.511511	0.849651	0.602025	0.547158	0.742706	AC064801.2
ENSG00000279235.1	14.4612	0.183831	0.687194	0.26751	0.789077	0.895126	AC011944.2
ENSG00000279233.1	56.7102	0.262706	0.442598	0.593555	0.55281	0.746647	AC122688.3
ENSG00000279227.1	37.7297	-0.0548108	0.491509	-0.111515	0.911208	0.957909	AC009303.4
ENSG00000279212.1	18.0409	0.120105	0.552604	0.217343	0.827941	0.916448	AL390961.3
ENSG00000279208.1	32.3624	0.436941	0.630794	0.692684	0.488508	0.699694	CR381653.2
ENSG00000279207.1	197.461	0.948748	0.350611	2.70598	0.00681025	0.0569089	AC015813.6
ENSG00000279203.1	5.22157	-0.64202	1.12115	-0.572646	0.566884	0.756232	AC005785.2
ENSG00000279199.1	15.9463	0.249203	0.692975	0.359613	0.719137	0.854434	AC068669.1
ENSG00000279198.1	41.3337	-0.0154412	0.382867	-0.0403305	0.96783	0.985236	AC008894.3
ENSG00000279196.1	11.6755	0.68071	0.679263	1.00213	0.316281	0.549641	AC135048.4
ENSG00000279191.1	22.7556	1.35971	0.587748	2.31342	0.0206997	0.113073	AC068491.4
ENSG00000279187.1	5.43307	0.676627	0.850847	0.79524	0.426474	0.648926	AC027601.5
ENSG00000279179.1	14.4823	0.557043	0.67308	0.827603	0.407896	0.632857	AL662907.2
ENSG00000279177.1	17.6669	-5.4688	2.17775	-2.51122	0.0120314	0.0808903	FP236241.2
ENSG00000279176.1	5.92521	3.42366	1.38004	2.48083	0.0131075	0.084922	AC079316.2
ENSG00000279175.1	91.1714	0.229768	0.461417	0.497961	0.618512	0.791717	AL033543.1
ENSG00000279174.1	8.53638	-0.799849	0.997154	-0.802132	0.422476	0.645425	AC104581.3
ENSG00000279170.1	13.667	-0.573884	0.544774	-1.05344	0.292142	0.525945	AL137784.3
ENSG00000279166.1	32.9034	0.936596	0.68778	1.36177	0.173272	0.391573	AC009951.1
ENSG00000279162.1	8.48597	0.367705	0.869569	0.42286	0.672398	0.823363	AC141586.5
ENSG00000279148.1	19.1091	1.1042	0.584471	1.88923	0.0588613	0.212743	AC126474.1
ENSG00000279145.1	125.64	-0.108452	0.2757	-0.39337	0.694046	0.837662	AC011912.1
ENSG00000279144.1	12.3779	0.380721	0.754755	0.50443	0.613959	0.78831	AC099667.1
ENSG00000279138.1	10.882	1.53352	0.904477	1.69548	0.0899851	0.270104	AP002847.1
ENSG00000279133.1	337.742	0.6873	0.304133	2.25987	0.0238293	0.123247	AC018628.1
ENSG00000279122.1	8.97409	0.218126	0.795594	0.274168	0.783955	0.891419	AC020763.2
ENSG00000279117.1	237.145	0.231654	0.281451	0.823071	0.410468	0.635104	AP001972.5
ENSG00000279114.1	24.8534	1.56515	0.707826	2.21121	0.0270216	0.132088	Z99129.3
ENSG00000279108.1	7.85182	-0.00882501	0.779215	-0.0113255	0.990964	0.996124	AC008537.3
ENSG00000279107.1	51.3465	0.632933	0.465489	1.35972	0.17392	0.392375	AC138951.2
ENSG00000279103.1	6.11276	2.59	1.02663	2.52281	0.0116422	0.0793669	AC138470.1
ENSG00000279095.1	327.806	0.0280945	0.247579	0.113477	0.909652	0.957245	AC243964.3
ENSG00000279094.3	21.6197	-3.98434	1.60588	-2.48109	0.0130981	0.084922	LINC01670
ENSG00000279092.1	184.885	0.146577	0.41179	0.35595	0.721878	0.855915	AC025678.3
ENSG00000279089.1	114.11	1.17642	0.446	2.63773	0.0083464	0.0647748	AC005839.1
ENSG00000279088.1	553.873	0.646447	0.2588	2.49786	0.0124946	0.0826751	AC022400.7
ENSG00000279086.1	7.61006	-0.934461	0.717243	-1.30285	0.192625	0.416121	AC073130.3
ENSG00000279078.1	59.3095	0.838507	0.557037	1.5053	0.132248	0.333706	SND1-IT1
ENSG00000279077.1	12.159	0.0143945	0.893839	0.0161041	0.987151	0.994228	AC023090.2
ENSG00000279072.1	25.2102	0.738724	0.464922	1.58892	0.112078	0.303694	AC118758.3
ENSG00000279069.1	79.0715	-0.0824399	0.283892	-0.290392	0.771517	0.884609	AC015813.5
ENSG00000279066.1	7.80789	0.623129	0.864478	0.720816	0.471023	0.68664	HEXDC-IT1
ENSG00000279064.1	38.8371	-0.425739	0.369793	-1.15129	0.249613	0.481278	FP236315.1
ENSG00000279059.1	292.501	0.621016	0.296067	2.09755	0.035945	0.156957	AC007485.2
ENSG00000279058.1	28.9891	0.140622	0.526233	0.267224	0.789297	0.895278	AGAP14P
ENSG00000279048.1	26.7576	0.534788	0.507699	1.05336	0.292177	0.525963	AC080080.1
ENSG00000279044.1	7.17488	-0.223104	0.885046	-0.252082	0.800978	0.902362	AC007787.2
ENSG00000279041.1	16.811	0.684895	0.553349	1.23773	0.215817	0.444241	AC102945.2
ENSG00000279035.1	19.0116	-0.606356	0.563588	-1.07589	0.281978	0.516405	AC022211.4
ENSG00000279031.1	15.9505	0.557248	0.568464	0.98027	0.326953	0.55939	AC004232.3
ENSG00000279030.1	5.22724	1.12932	0.947784	1.19153	0.233445	0.46295	AC007336.3
ENSG00000279026.1	54.0894	0.10708	0.412606	0.25952	0.795234	0.898893	AC005225.4
ENSG00000279020.1	11.4173	-0.167271	0.751825	-0.222486	0.823935	0.914061	C18orf15
ENSG00000279010.2	787.563	-0.220067	0.274701	-0.801114	0.423065	0.645806
ENSG00000278999.1	8.74874	-1.80158	0.901665	-1.99806	0.0457105	0.182041	AC008985.1
ENSG00000278997.1	18.6285	2.12504	0.539937	3.93573	8.29E-05	0.00241292	AL662907.1
ENSG00000183778.17	127.4	5.40399	0.487463	11.086	1.47E-28	2.19e-25	B3GALT5
ENSG00000278993.1	10.6398	-0.0807739	0.644773	-0.125275	0.900306	0.95372	AC002350.1
ENSG00000278991.1	71.365	1.39242	0.54657	2.54755	0.0108482	0.0762946	AC090181.3
ENSG00000278987.1	66.4622	0.358304	0.431533	0.830304	0.406367	0.631481	AL031009.1
ENSG00000278986.1	77.9472	0.41207	0.533029	0.773072	0.43948	0.659173	AC091060.1
ENSG00000278985.1	14.0083	1.01388	0.798596	1.26958	0.204235	0.430276	AC092718.7
ENSG00000278983.1	16.3815	0.0656786	0.752422	0.0872896	0.930441	0.967685	AC048380.2
ENSG00000278982.1	16.9938	-0.429883	0.515629	-0.833706	0.404447	0.629936	AL139125.2
ENSG00000278978.1	9.1491	1.14131	0.91288	1.25023	0.211217	0.438952	AC092611.3
ENSG00000278974.1	69.2317	-0.198966	0.408652	-0.486885	0.62634	0.796901	AC093909.6
ENSG00000278972.1	13.6302	2.45921	0.789024	3.11677	0.00182842	0.0233958	AC015920.1
ENSG00000120451.10	289.7	5.17378	0.50327	10.2803	8.64E-25	9.04e-22	SNX19
ENSG00000278963.1	168.303	0.639432	0.502761	1.27184	0.203429	0.429227	AC005921.3
ENSG00000278962.1	8.3541	0.995621	0.843534	1.1803	0.237882	0.468418	AC092645.1
ENSG00000278959.1	8.50156	-0.671692	0.760908	-0.882751	0.377371	0.608049	AC006378.2
ENSG00000278954.1	13.2459	0.258836	0.591143	0.437856	0.661491	0.818292	AC130686.1
ENSG00000278952.1	6.50901	-1.19364	1.13028	-1.05605	0.290943	0.524873	AP003068.4
ENSG00000278949.1	24.8575	0.978284	0.621029	1.57526	0.115195	0.30878	AC127070.4
ENSG00000278948.1	505.957	-0.135907	0.225929	-0.601549	0.547475	0.742895	AL031587.5
ENSG00000278937.1	8.8095	1.00711	0.859602	1.1716	0.241358	0.472462	AL137141.1
ENSG00000278934.1	5.80086	0.637697	0.913462	0.698109	0.485109	0.696786	AC117489.1
ENSG00000278932.3	46.3858	-2.06907	0.646947	-3.19821	0.00138286	0.0193471	CR381653.1
ENSG00000278931.1	50.3426	0.454042	0.443331	1.02416	0.30576	0.539094	CR381670.1
ENSG00000278922.1	10.9232	-0.12986	0.644899	-0.201365	0.840413	0.922589	AC002310.6
ENSG00000278921.2	7.09187	1.14602	0.779429	1.47033	0.141472	0.346929	EPB41L4A-AS2
ENSG00000278920.1	60.4805	2.83332	0.501024	5.65506	1.56E-08	1.67e-06	AC005005.4
ENSG00000278919.1	18.657	0.490315	0.549198	0.892784	0.371973	0.603351
ENSG00000278917.1	5.73387	1.38718	1.1133	1.24601	0.212761	0.440431	AC006213.6
ENSG00000278916.1	53.6258	0.132258	0.372499	0.355057	0.722547	0.856103	CEP83-AS1
ENSG00000278909.1	15.838	1.57472	0.637134	2.47157	0.0134521	0.0860965	AC007608.4
ENSG00000278905.1	7.59729	0.569203	0.992417	0.573552	0.566271	0.755799	AC106818.1
ENSG00000278903.3	67.3742	-0.334872	0.479833	-0.697892	0.485245	0.696786	CU633906.2
ENSG00000278899.1	19.2535	0.0476294	0.509024	0.0935701	0.925451	0.965567	AL358852.1
ENSG00000278896.1	11.2816	0.627205	0.737671	0.85025	0.395186	0.621996	AC025031.5
ENSG00000278879.1	14.8076	1.39784	0.653277	2.13973	0.0323763	0.14715	AP000560.1
ENSG00000278876.1	25.8372	0.490951	0.543922	0.902614	0.366731	0.598056	AC145207.9
ENSG00000278875.1	11.5374	1.60694	0.894675	1.79611	0.0724769	0.238691	AC025809.2
ENSG00000278873.1	6.43482	1.4933	0.941592	1.58594	0.112754	0.304832	AC005495.1
ENSG00000278867.1	15.6722	1.47103	0.759267	1.93743	0.0526928	0.198617	AC090616.6
ENSG00000278864.1	93.3336	0.540223	0.402158	1.34331	0.179172	0.398591	AC055811.4
ENSG00000278861.1	9.83023	0.730254	0.983715	0.742343	0.45788	0.675436	AC117503.2
ENSG00000117122.13	243.961	5.12084	0.335999	15.2407	1.90E-52	6.62e-49	MFAP2
ENSG00000278834.1	67.5598	0.466046	0.32028	1.45512	0.145636	0.352627	AC073508.3
ENSG00000278829.1	20.8893	-0.133172	0.649859	-0.204924	0.837632	0.921404	AC099811.5
ENSG00000129682.14	287.403	5.0761	0.852493	5.95442	2.61E-09	3.41e-07	FGF13
ENSG00000278816.1	6.12243	-0.290636	1.01759	-0.285612	0.775175	0.886181	AL121890.5
ENSG00000278784.1	47.566	1.21221	0.517608	2.34194	0.0191839	0.107462	AL136295.7
ENSG00000185070.10	459.85	5.052	0.31878	15.8479	1.45E-56	7.6e-53	FLRT2
ENSG00000278770.1	5.58272	1.70477	1.18777	1.43528	0.151209	0.36116	RF00017
ENSG00000278769.1	9.8001	1.18363	0.699963	1.69099	0.0908389	0.271319	AC090510.3
ENSG00000278768.1	67.1473	1.16447	0.477526	2.43855	0.0147464	0.0912532	BACE1-AS
ENSG00000278765.1	6.35913	0.484133	0.894844	0.541025	0.58849	0.770363	AC004477.3
ENSG00000278730.1	1542.37	0.214597	0.235556	0.911024	0.362283	0.593651	AC005332.7
ENSG00000278727.1	10.7647	0.886825	0.615312	1.44126	0.149511	0.358449	AC000403.1
ENSG00000278709.1	51.9024	-0.228664	0.525657	-0.435007	0.663557	0.819398	NKILA
ENSG00000278705.1	4184.25	0.0780443	0.22238	0.350951	0.725625	0.857565	HIST1H4B
ENSG00000277775.1	811.401	4.76286	0.298523	15.9548	2.64E-57	1.84e-53	HIST1H3F
ENSG00000278662.4	131.892	0.583197	0.391679	1.48897	0.136496	0.340076	GOLGA6L10
ENSG00000278654.1	16.2053	-1.18467	0.636404	-1.8615	0.0626734	0.22039	AC007450.4
ENSG00000125845.6	758.714	4.66242	0.305444	15.2644	1.32E-52	5.53e-49	BMP2
ENSG00000278627.1	10.8411	1.56049	0.90301	1.7281	0.083971	0.259346	AC005962.1
ENSG00000278619.4	111.738	-0.136104	0.352186	-0.386454	0.69916	0.841988	MRM1
ENSG00000278615.4	891.5	-0.445226	0.248365	-1.79263	0.0730327	0.239982	C11orf98
ENSG00000278611.1	8.26056	1.41738	0.791558	1.79062	0.0733545	0.240596	ZNF426-DT
ENSG00000278601.1	6.71286	0.72057	0.98262	0.733315	0.463366	0.680268	AL158163.2
ENSG00000278600.1	102.59	0.702933	0.448565	1.56707	0.117099	0.311305	AC015871.3
ENSG00000278592.1	11.3328	0.703407	0.685764	1.02573	0.30502	0.538153	RF02141
ENSG00000278590.1	14.7841	-0.0435322	0.538418	-0.080852	0.93556	0.970093	RN7SL113P
ENSG00000278588.1	10.817	0.294244	0.816566	0.360342	0.718591	0.854176	HIST1H2BI
ENSG00000278576.1	53.8254	0.820173	0.533515	1.5373	0.12422	0.321941	AL162171.3
ENSG00000278570.4	12.2706	1.40649	0.985572	1.42708	0.153556	0.364721	NR2E3
ENSG00000278558.4	42.0421	-2.43151	0.802975	-3.02813	0.00246072	0.0285776	TMEM191B
ENSG00000278540.4	4899.64	0.202715	0.205325	0.987285	0.323503	0.556172	ACACA
ENSG00000278535.4	576.609	0.394117	0.245235	1.6071	0.108033	0.297151	DHRS11
ENSG00000152092.15	210.606	4.55291	0.531602	8.56451	1.09E-17	5.82e-15	ASTN1
ENSG00000278467.1	33.8511	0.699636	0.479794	1.4582	0.144785	0.351355	AC138393.3
ENSG00000278463.1	1583.06	-0.94514	0.346458	-2.72801	0.00637183	0.0545084	HIST1H2AB
ENSG00000278434.1	87.1052	-0.136624	0.429546	-0.318067	0.750434	0.872538	AC023830.3
ENSG00000278390.4	75.2419	0.0493726	0.346818	0.142359	0.886797	0.947596	AL354696.2
ENSG00000278385.1	66.1502	-0.304064	0.308817	-0.984609	0.324816	0.557344	AC121338.2
ENSG00000278383.1	10.4562	1.11137	0.783009	1.41935	0.155796	0.367666	AL031673.1
ENSG00000278376.1	28.1314	0.616961	0.493504	1.25017	0.211239	0.438952	AP004609.3
ENSG00000278356.1	16.0473	0.0363273	0.614191	0.0591466	0.952835	0.978396	AC005911.1
ENSG00000278338.4	6.38843	0.0166334	0.893001	0.0186265	0.985139	0.993451	VWA8-AS1
ENSG00000278334.1	35.058	1.23876	0.747068	1.65817	0.0972838	0.280506	RF02138
ENSG00000278311.4	1313.75	0.453668	0.203453	2.22984	0.025758	0.128889	GGNBP2
ENSG00000278291.1	134.507	0.354235	0.273492	1.29523	0.195242	0.419363	AL161772.1
ENSG00000278259.4	2050.42	0.209113	0.233094	0.897122	0.369654	0.601266	MYO19
ENSG00000278249.1	9268.45	-0.314352	0.255607	-1.22983	0.218762	0.447274	SCARNA2
ENSG00000278238.1	41.5322	-0.199564	0.421135	-0.473871	0.635592	0.801957	AL359513.1
ENSG00000278224.4	15.8237	-1.56204	0.649713	-2.4042	0.0162077	0.0971101	PRICKLE4
ENSG00000278213.1	5.8191	-0.491858	1.07981	-0.455504	0.648747	0.810537	CNTNAP3P5
ENSG00000278206.1	7.97307	0.369033	0.751909	0.490794	0.623572	0.794846	AL031320.2
ENSG00000278202.1	18.2346	0.207755	0.670273	0.309957	0.756594	0.875902	AC243919.1
ENSG00000278200.1	13.3442	0.473077	0.553642	0.854482	0.392838	0.61971	LINC01971
ENSG00000278177.1	6.17196	-0.564561	0.953101	-0.592342	0.553622	0.747116	AL354811.1
ENSG00000278175.2	309.019	-0.321605	0.22221	-1.4473	0.147812	0.355729	GLIDR
ENSG00000278156.1	13.0341	0.536826	0.766898	0.699997	0.483929	0.696248	TSC22D1-AS1
ENSG00000278133.1	109.079	0.641475	0.313753	2.04452	0.040902	0.170828	AC135050.6
ENSG00000278129.1	2199.96	-0.0435333	0.20584	-0.211491	0.832504	0.918652	ZNF8
ENSG00000278126.1	45.0078	0.790302	0.531242	1.48765	0.136843	0.340489	AC139768.1
ENSG00000278112.1	5.02844	0.749842	0.871358	0.860544	0.389489	0.61721	AC145423.3
ENSG00000278107.1	9.75129	0.282565	0.832722	0.339327	0.734364	0.863264	AC027575.2
ENSG00000278075.1	6.74802	-1.11682	0.957192	-1.16677	0.243303	0.474851	AC114341.1
ENSG00000278058.1	13.7716	1.09998	0.770818	1.42703	0.153572	0.364721	AC009159.3
ENSG00000278053.4	2024.85	0.746173	0.289732	2.57539	0.0100128	0.0725921	DDX52
ENSG00000278041.1	404.433	0.122732	0.325824	0.376683	0.70641	0.84627	AL133325.3
ENSG00000103460.16	316.882	4.53622	0.873629	5.19239	2.08E-07	1.65e-05	TOX3
ENSG00000278022.1	7.38066	1.65529	1.04816	1.57922	0.114285	0.307406	AC118658.2
ENSG00000278002.1	12.2816	-0.0365698	0.704706	-0.0518937	0.958613	0.980697	AL627171.1
ENSG00000278000.1	25.6922	-0.710079	0.572391	-1.24055	0.214772	0.443094	AC139100.2
ENSG00000277998.1	27.0177	0.724577	0.473898	1.52897	0.126271	0.324977	AC107075.1
ENSG00000277991.4	84.5896	0.83744	0.628361	1.33274	0.182618	0.403171	FP236241.1
ENSG00000277978.1	7.67172	1.97858	0.775659	2.55083	0.0107466	0.075784	AC010542.5
ENSG00000277972.1	825.14	-0.338165	0.313468	-1.07879	0.280684	0.514845	CISD3
ENSG00000277971.1	57.3837	-0.844243	1.78097	-0.474035	0.635475	0.801906	AC007731.5
ENSG00000277969.1	68.3738	0.559364	0.379809	1.47275	0.140819	0.346127	AC006449.6
ENSG00000277957.1	38.7796	-0.319257	0.594218	-0.537272	0.591079	0.772295	SENP3-EIF4A1
ENSG00000277954.1	83.1975	0.465494	0.499484	0.931948	0.351363	0.583124	AC092376.2
ENSG00000277948.1	12.1146	0.357525	0.845368	0.422922	0.672352	0.823363	RF02271
ENSG00000277938.1	20.0951	1.16332	0.552927	2.10394	0.0353837	0.15535	AL035252.3
ENSG00000277925.1	984.06	-4.92044	3.22724	-1.52466	0.127344	0.326652	RF00024
ENSG00000277918.1	56.1083	-0.647072	0.752587	-0.859798	0.389901	0.617581	RF00003
ENSG00000277901.1	7.15652	-0.122547	0.979215	-0.125148	0.900406	0.95372	AL390037.1
ENSG00000277895.1	5.08509	1.13962	1.16792	0.975768	0.329179	0.5615	AC135279.3
ENSG00000277883.1	6.47398	2.97958	1.06422	2.79978	0.00511382	0.0468296	NLRP3P1
ENSG00000277879.1	51.2294	0.731789	0.376922	1.94149	0.0521992	0.197614	AL391988.1
ENSG00000277840.1	5.86548	1.63141	0.976434	1.67078	0.0947652	0.276638	AC026368.1
ENSG00000277806.1	8.49127	-0.0772752	0.991339	-0.0779504	0.937868	0.971351	AC006213.4
ENSG00000277791.4	5824.41	0.0780381	0.265869	0.293521	0.769124	0.883364	PSMB3
ENSG00000277782.1	22.0431	0.0584137	0.543747	0.107428	0.914449	0.959417	AC068870.2
ENSG00000277778.2	13.8645	-0.242446	0.775686	-0.312557	0.754617	0.875002	PGM5P2
ENSG00000174080.10	182.314	4.41875	0.447531	9.87362	5.42E-23	4.93e-20	CTSF
ENSG00000277767.1	6.98537	0.243391	1.0571	0.230245	0.817902	0.910382	AL442128.2
ENSG00000277758.4	15.9416	-0.00399136	0.941257	-0.00424046	0.996617	0.998527	FO681492.1
ENSG00000277744.1	5.29806	1.47566	1.16286	1.26899	0.204444	0.430499	AC011462.4
ENSG00000277728.1	12.3645	2.2643	0.762036	2.97138	0.00296463	0.0323971	AC097641.2
ENSG00000277726.4	67.1172	2.32843	0.537659	4.33068	1.49E-05	0.000605939	AL109811.4
ENSG00000277715.1	14.4729	0.661524	0.791675	0.8356	0.40338	0.628827	AC079174.2
ENSG00000277701.4	42.3593	-0.379282	1.20816	-0.313935	0.753571	0.87453	AC159540.2
ENSG00000277693.1	42.1658	1.58367	0.568795	2.78426	0.00536506	0.0482648	AP003900.1
ENSG00000277687.1	26.3434	1.53489	0.637547	2.40749	0.0160626	0.0965774	AL139407.1
ENSG00000277669.1	145.583	-0.805732	0.361029	-2.23177	0.0256305	0.128373	AC009086.2
ENSG00000277639.2	9.10928	-1.12007	1.02111	-1.09691	0.272681	0.506833	AC007906.2
ENSG00000277624.1	36.8732	-1.61594	0.527202	-3.06512	0.00217584	0.0262646	AL391987.6
ENSG00000277619.1	33.255	-0.611425	0.46988	-1.30124	0.193177	0.416909	AC008406.3
ENSG00000277610.1	9.07178	-0.47384	0.73952	-0.64074	0.521692	0.723161	RNVU1-4
ENSG00000277595.1	5.61787	0.209049	0.973975	0.214635	0.830052	0.917294	AC007546.1
ENSG00000277586.1	4076.6	-0.540414	0.32851	-1.64505	0.0999605	0.285253	NEFL
ENSG00000277581.1	5.84155	1.30255	0.973595	1.33788	0.180936	0.400981	AL023803.3
ENSG00000277566.1	5.97539	1.17299	0.895159	1.31038	0.190069	0.412386	AC089999.2
ENSG00000277559.1	11.2763	0.504291	0.709372	0.710899	0.477147	0.691041	AC018553.1
ENSG00000277534.1	194.335	1.14148	0.421202	2.71005	0.00672725	0.0564409	AC007996.1
ENSG00000277524.1	5.714	0.961033	0.915118	1.05017	0.293638	0.527024	RF02175
ENSG00000277502.1	40.0053	-1.56327	1.16242	-1.34484	0.178678	0.397873	RF02271
ENSG00000277496.1	9.64663	-0.485822	0.813127	-0.597473	0.550191	0.744354	AL357033.4
ENSG00000277491.1	23.831	-1.02544	0.46158	-2.22158	0.026312	0.130379	AC087392.5
ENSG00000277476.1	194.62	-0.363271	0.236143	-1.53835	0.123963	0.321529	AC005332.6
ENSG00000277462.1	71.7541	-0.560066	0.490469	-1.1419	0.253496	0.485409	ZNF670
ENSG00000277453.1	9.24987	-0.526411	0.827983	-0.635775	0.524923	0.726099	AC010271.2
ENSG00000277449.1	12.8358	-0.00873378	0.567642	-0.0153861	0.987724	0.994476	CEBPB-AS1
ENSG00000277443.2	6034.64	0.0643055	0.260827	0.246545	0.805261	0.904702	MARCKS
ENSG00000277440.1	7.73157	0.28184	0.889846	0.316729	0.75145	0.873239	AC012676.4
ENSG00000277425.1	8.23645	-0.745711	0.6794	-1.0976	0.272379	0.506631	AL121890.4
ENSG00000277423.1	8.73912	0.601374	0.725514	0.828894	0.407165	0.632051	AC069234.5
ENSG00000277406.1	25.4003	-0.66966	0.500746	-1.33733	0.181116	0.401125	AC245407.1
ENSG00000277399.4	49.8999	1.40226	1.40418	0.998634	0.317972	0.551194	GPR179
ENSG00000277383.1	14.7964	-0.996807	0.713854	-1.39638	0.162602	0.377099	AC010331.1
ENSG00000277369.1	25.4295	-0.951225	0.505577	-1.88147	0.0599087	0.21477	AC010654.1
ENSG00000277363.4	876.824	-0.269336	0.276904	-0.972669	0.330718	0.562757	SRCIN1
ENSG00000277342.1	15.4737	1.70874	0.774205	2.20709	0.027308	0.1328	AC048344.4
ENSG00000277324.1	6.64693	0.10183	0.856204	0.118931	0.90533	0.955248	AC093462.1
ENSG00000277304.1	6.77512	-1.72468	0.912174	-1.89073	0.0586598	0.212345	AC142086.6
ENSG00000277287.1	81.033	-0.453535	0.317381	-1.429	0.153006	0.36402	AL109976.1
ENSG00000277283.1	154.161	-0.181139	0.250736	-0.72243	0.47003	0.685814	AC004812.2
ENSG00000277268.1	32.4632	1.26227	0.444606	2.83907	0.00452458	0.0429748	LHX1-DT
ENSG00000277258.4	2458.22	0.0105993	0.200083	0.0529743	0.957752	0.980584	PCGF2
ENSG00000277232.2	34.551	0.0192436	0.6006	0.0320407	0.97444	0.98825	GTSE1-AS1
ENSG00000277224.2	1008.25	0.200909	0.273139	0.735555	0.462001	0.678931	HIST1H2BF
ENSG00000277223.1	5.30836	0.77807	1.04367	0.745517	0.45596	0.673971	AC090116.1
ENSG00000277214.1	10.0153	0.949932	0.696078	1.36469	0.17235	0.390516	AC009159.2
ENSG00000277209.1	392903	-0.838824	0.417126	-2.01096	0.0443297	0.178755	RPPH1
ENSG00000277203.1	774.559	0.256584	0.186115	1.37863	0.168008	0.384555	F8A1
ENSG00000277200.1	65.1544	0.91433	0.358315	2.55175	0.0107184	0.0756364	AC005696.4
ENSG00000277199.1	8.9978	-0.83236	0.869303	-0.957503	0.338314	0.570659	LINC01632
ENSG00000277194.1	14.5613	-0.503428	2.19019	-0.229856	0.818204	0.910532	SNORD22
ENSG00000277184.1	63.2706	-1.25322	0.537394	-2.33203	0.0196989	0.109442	SNORA9
ENSG00000277182.1	30.6006	-0.0151422	0.435103	-0.0348015	0.972238	0.987379	AC006449.5
ENSG00000277170.1	8.79529	1.64782	0.904423	1.82196	0.0684612	0.230771	AC012676.3
ENSG00000153707.16	444.72	4.35467	0.546286	7.97141	1.57E-15	6.08e-13	PTPRD
ENSG00000277159.1	12.1239	-0.30412	0.631546	-0.481549	0.630126	0.799303	AL139384.2
ENSG00000277157.1	4904.99	0.00164768	0.221873	0.00742621	0.994075	0.997337	HIST1H4D
ENSG00000277152.1	41.0117	0.813721	0.451432	1.80253	0.0714616	0.236614	AC110048.2
ENSG00000277151.1	27.4628	0.627808	0.744121	0.843691	0.398842	0.624836	AL138820.1
ENSG00000277150.1	186.717	0.211853	0.334	0.634292	0.52589	0.726904	F8A3
ENSG00000277149.4	130.974	0.753297	0.315254	2.38949	0.0168716	0.0996011	TYW1B
ENSG00000277147.4	271.335	-0.10506	0.264858	-0.396664	0.691615	0.836166	LINC00869
ENSG00000277142.1	231.746	-0.636751	0.287598	-2.21403	0.0268267	0.131684	LINC00235
ENSG00000277135.1	6.97198	1.21783	0.975537	1.24837	0.211896	0.439379	AC012409.3
ENSG00000277130.1	29.4136	1.65698	0.848485	1.95287	0.0508349	0.194901	AC073569.3
ENSG00000277125.1	52.6156	-2.16923	2.20273	-0.984791	0.324727	0.557344	AC211476.4
ENSG00000277117.4	45.9761	-0.875414	0.40229	-2.17608	0.0295495	0.139202	FP565260.3
ENSG00000277103.1	70.5802	-0.0443432	0.367567	-0.12064	0.903976	0.955217	AL445670.1
ENSG00000277072.4	491.973	0.318054	0.308199	1.03198	0.302083	0.535415	STAG3L2
ENSG00000277067.4	16.1484	-0.944096	3.23727	-0.291633	0.770567	0.884151	CU634019.1
ENSG00000277053.4	2743.58	0.144307	0.353276	0.408483	0.682919	0.830639	GTF2IP1
ENSG00000277034.1	5.29487	-0.798975	1.19392	-0.669204	0.503365	0.710267	RF00056
ENSG00000277027.1	770156	0.205502	1.96681	0.104485	0.916784	0.960887	RMRP
ENSG00000277007.1	16.6435	0.925442	0.756712	1.22298	0.221338	0.449729	AC096642.1
ENSG00000276997.4	59.769	1.23384	0.699156	1.76476	0.0776042	0.248706	AL513314.2
ENSG00000276991.1	7.71364	0.172569	3.24699	0.0531475	0.957614	0.980539	RF01877
ENSG00000276975.2	9.23049	2.39025	0.886372	2.69667	0.00700376	0.0577645	HYDIN2
ENSG00000276966.2	3818.52	-0.414843	0.218513	-1.89848	0.0576326	0.210044	HIST1H4E
ENSG00000276965.1	73.4172	0.547077	1.77648	0.307955	0.758116	0.876548	RF01891
ENSG00000276931.1	19.961	-0.2205	0.496002	-0.444555	0.656641	0.815722	AC009041.4
ENSG00000103489.11	246.252	4.11726	0.31586	13.0351	7.73E-39	2.02e-35	XYLT1
ENSG00000276900.1	24.4947	1.03539	0.595915	1.73747	0.0823036	0.256794	AC023157.3
ENSG00000276867.1	20.3444	-0.241951	0.569132	-0.425122	0.670747	0.823126	AC074050.4
ENSG00000276863.1	5.0649	-0.117097	0.979521	-0.119546	0.904843	0.955248	AC124319.3
ENSG00000276853.1	11.3496	1.70046	1.94876	0.872589	0.382887	0.612039	AC026124.2
ENSG00000276846.1	5.59762	0.973173	0.962165	1.01144	0.311806	0.545067	AC016590.3
ENSG00000276840.1	9.75175	-1.31606	2.62403	-0.501543	0.615989	0.789898	PMS2P10
ENSG00000276814.1	19.8402	0.731967	0.602067	1.21576	0.224078	0.452657	AC004801.6
ENSG00000276809.1	5.75292	1.86151	1.34611	1.38288	0.166702	0.382821	AL138955.1
ENSG00000276805.2	334.951	0.500074	0.245469	2.03722	0.0416281	0.172688	AL133216.2
ENSG00000276791.1	274.061	-0.504017	0.273403	-1.8435	0.0652562	0.225566	AC092117.1
ENSG00000276757.1	10.4283	-0.57669	0.84083	-0.685859	0.492802	0.702733	RN7SL192P
ENSG00000276744.1	15.1896	0.00376497	0.618083	0.00609136	0.99514	0.997934	AC105137.2
ENSG00000276728.1	68.0723	0.116433	0.355805	0.327239	0.743487	0.868946	AC142472.1
ENSG00000276727.1	8.79455	-0.673611	0.737082	-0.913888	0.360775	0.592167	AC137834.2
ENSG00000276724.1	22.8548	0.692281	0.632625	1.0943	0.273823	0.507738	AC123768.4
ENSG00000276710.4	227.388	-0.381318	0.36538	-1.04362	0.296661	0.529695	CSPG4P10
ENSG00000276704.1	5.25959	0.303133	0.915403	0.331147	0.740534	0.867127	AL442067.2
ENSG00000276698.1	8.1998	0.253992	0.953629	0.266342	0.789976	0.895708	AL136295.6
ENSG00000276692.1	10.2103	-1.85381	1.23213	-1.50456	0.132437	0.333942	CR769767.2
ENSG00000276672.1	334.391	0.801476	0.328087	2.44288	0.0145707	0.0904601	AL161891.1
ENSG00000276664.1	11.9196	0.623689	0.871484	0.715663	0.4742	0.688721	RF01882
ENSG00000276649.1	25.0451	0.454867	0.593688	0.766172	0.443574	0.663277	AL117335.1
ENSG00000276645.1	16.0693	-0.993151	0.594044	-1.67185	0.0945542	0.27633	RF00017
ENSG00000276644.4	2428.21	-0.411712	0.241529	-1.70461	0.0882675	0.266985	DACH1
ENSG00000276633.1	5.15703	0.135183	1.0663	0.126778	0.899116	0.953163	AJ011931.1
ENSG00000276603.1	8.68525	0.367955	0.673676	0.546189	0.584936	0.76757	AL109614.1
ENSG00000276570.1	39.1729	0.290548	0.429699	0.676165	0.498936	0.707029	AC010327.5
ENSG00000276564.1	34.5763	0.710234	0.564044	1.25918	0.207964	0.435075	AC130650.2
ENSG00000276550.4	2349.02	-0.136162	0.276866	-0.491796	0.622864	0.794597	HERC2P2
ENSG00000276547.1	36.8115	1.30933	0.392555	3.33541	0.000851731	0.0137143	PCDHGB5
ENSG00000276545.1	6.18103	0.0496817	0.990026	0.0501823	0.959977	0.98133	PCDHGB9P
ENSG00000276529.1	56.0941	-0.191632	0.342597	-0.559352	0.575921	0.762355	AP001505.1
ENSG00000276517.1	88.7479	0.583217	0.36012	1.61951	0.105338	0.293185	AL133243.3
ENSG00000276509.1	35.6067	0.0710178	0.413405	0.171787	0.863605	0.934511	AC239799.2
ENSG00000276490.1	22.6185	2.1768	0.698892	3.11465	0.00184163	0.0234468	AL583836.1
ENSG00000276462.1	8.57029	-0.876247	0.909192	-0.963764	0.335164	0.567493	BX255923.2
ENSG00000276457.1	6.29514	-0.801894	1.32027	-0.607369	0.543606	0.739922	FKBP4P8
ENSG00000276449.1	42.8259	0.332929	0.454734	0.732141	0.464082	0.680984	AC004076.2
ENSG00000276445.1	16.4633	0.615575	0.533372	1.15412	0.248451	0.480195	AC005393.1
ENSG00000276443.1	7.41855	-0.211724	0.699968	-0.302477	0.762288	0.879282	RF02164
ENSG00000276417.1	22.1024	1.06513	0.551398	1.93169	0.0533975	0.200111	AC092111.2
ENSG00000276408.1	7.01376	1.54287	0.790074	1.95282	0.0508405	0.194901	AC025287.2
ENSG00000276390.1	24.3491	1.54423	0.620487	2.48873	0.01282	0.0839259	AC004241.3
ENSG00000276386.1	70.1779	-0.722906	0.322947	-2.23846	0.0251908	0.127546	CNTNAP3P2
ENSG00000276384.1	24.214	-0.853428	0.51426	-1.65953	0.09701	0.279986	AC016876.3
ENSG00000276337.1	48.8476	1.07907	0.585866	1.84184	0.065499	0.226106	AC105429.1
ENSG00000276334.1	65.0913	0.667041	0.636835	1.04743	0.294901	0.527959	AL133243.2
ENSG00000276293.4	3070.68	0.0887208	0.211813	0.418864	0.675315	0.825631	PIP4K2B
ENSG00000276292.1	6.86073	0.541948	0.885285	0.612174	0.540423	0.738114	AC131159.1
ENSG00000276291.5	200.342	-0.153004	0.268355	-0.570156	0.568572	0.757597	FRG1HP
ENSG00000276282.1	5.95437	1.2124	1.00986	1.20057	0.229919	0.459048	AC022960.2
ENSG00000276281.1	8.59052	-0.970909	0.728841	-1.33213	0.182818	0.403353	RN7SL126P
ENSG00000276278.1	9.50054	0.563382	0.824858	0.683005	0.494604	0.704163	AC048382.6
ENSG00000276272.1	24.9549	0.137432	0.444981	0.308849	0.757437	0.876209	AC024884.2
ENSG00000276261.1	5.54184	-0.228701	0.975068	-0.234549	0.814559	0.908269	AC009509.4
ENSG00000276259.1	12.2132	0.465954	0.740394	0.629333	0.529131	0.728975	AC009118.3
ENSG00000276255.2	68.934	0.984549	0.379108	2.59701	0.00940381	0.069863	AL136379.1
ENSG00000276248.1	19.2315	0.531968	0.703699	0.75596	0.449673	0.668707	AL442125.1
ENSG00000276234.4	980.659	0.627901	0.240277	2.61324	0.00896894	0.0680429	TADA2A
ENSG00000276216.1	55.4424	1.32915	0.449545	2.95665	0.00311006	0.0334275	AC245014.3
ENSG00000276203.4	38.9917	1.99191	0.676784	2.9432	0.00324843	0.0343153	ANKRD20A3
ENSG00000276182.1	63.3278	0.767122	0.520733	1.47316	0.140708	0.346062	AL163051.2
ENSG00000276180.1	222.45	-0.167517	0.302002	-0.554688	0.579108	0.764396	HIST1H4I
ENSG00000276166.1	5.25168	0.591701	0.860774	0.687406	0.491827	0.701964	AC092118.2
ENSG00000276161.1	1566.16	-0.436159	0.421452	-1.0349	0.300717	0.533893	SNORA17B
ENSG00000276141.4	122.376	0.492622	0.468571	1.05133	0.293108	0.526588	WHAMMP3
ENSG00000276135.1	34.9916	-0.773198	2.3478	-0.329329	0.741907	0.868027	FAM27E2
ENSG00000276131.1	36.098	-0.307911	0.465145	-0.661968	0.507992	0.713145	AC009118.2
ENSG00000276128.1	7.89753	-0.172518	0.804758	-0.214373	0.830256	0.917409	AL591441.1
ENSG00000276116.2	26.0274	-0.448005	0.45183	-0.991535	0.321424	0.554239	FUT8-AS1
ENSG00000276115.1	18.8036	0.995706	0.746045	1.33465	0.181992	0.402306	AC026356.2
ENSG00000276089.1	11.7673	-0.307352	0.841103	-0.365415	0.714802	0.851765	RF02103
ENSG00000276077.4	42.7709	1.27886	2.37547	0.538362	0.590327	0.771795	CU633904.1
ENSG00000276075.1	10.7185	-0.151538	0.608082	-0.249206	0.803202	0.903407	AC027682.6
ENSG00000276073.1	16.9518	0.893921	0.600051	1.48974	0.136292	0.339734
ENSG00000276071.1	11.9281	1.29373	0.938971	1.37781	0.168261	0.384964	AC074138.1
ENSG00000276045.2	858.348	-0.70038	0.414007	-1.69171	0.0907008	0.27113	ORAI1
ENSG00000276043.4	8019.13	-0.712509	0.276261	-2.57912	0.00990531	0.0721284	UHRF1
ENSG00000276027.1	11.4423	0.740755	1.01324	0.731077	0.464732	0.681507	RNU12
ENSG00000276023.4	480.096	0.785991	0.296281	2.65286	0.00798128	0.0628994	DUSP14
ENSG00000276007.1	29.3446	0.336468	0.465628	0.722612	0.469918	0.685795	AC079414.3
ENSG00000275994.1	12.988	2.56139	1.93574	1.32321	0.185765	0.406699	SNORA24
ENSG00000109956.12	220.379	4.10513	0.325388	12.6161	1.72E-36	3.6e-33	B3GAT1
ENSG00000275966.1	8.92586	-0.871716	0.72809	-1.19726	0.231203	0.460513	AC110285.6
ENSG00000275964.1	40.5011	-0.403989	0.476108	-0.848524	0.396146	0.622736	AL355001.2
ENSG00000275910.1	8.64825	-0.458024	0.901106	-0.508291	0.611249	0.786375	AC138932.5
ENSG00000275902.1	20.4423	-0.533276	0.47631	-1.1196	0.262885	0.496255	AC139530.3
ENSG00000275897.1	7.25235	1.66557	0.86274	1.93055	0.0535384	0.200324	AC021491.4
ENSG00000275895.5	381.95	-1.44355	1.30994	-1.102	0.270462	0.504817	U2AF1L5
ENSG00000275894.1	5.94159	-1.00103	1.0415	-0.961151	0.336476	0.568828	AL021578.1
ENSG00000275880.1	11.2122	-0.837524	0.678357	-1.23464	0.216966	0.445594	AL139385.1
ENSG00000275857.1	31.9356	-0.0129969	0.487229	-0.026675	0.978719	0.99002	AC009133.4
ENSG00000275854.1	11.8612	1.77143	0.743292	2.38322	0.0171619	0.100464	AC084824.4
ENSG00000275846.1	12.3519	0.853379	0.711665	1.19913	0.230477	0.459899	AL513548.3
ENSG00000275835.4	480.36	-0.00174623	0.296948	-0.00588058	0.995308	0.997984	TUBGCP5
ENSG00000275832.4	174.417	0.551097	0.360658	1.52803	0.126505	0.325378	ARHGAP23
ENSG00000275807.1	34.0843	-0.626102	0.589604	-1.0619	0.288279	0.522661	AC145285.6
ENSG00000157423.17	155.698	4.06203	0.488555	8.31439	9.22E-17	4.19e-14	HYDIN
ENSG00000275784.1	6.49596	0.34915	0.836838	0.417225	0.676514	0.826427
ENSG00000275778.1	25.4986	-0.102098	0.781656	-0.130617	0.896078	0.95161	AC018630.2
ENSG00000275769.1	9.62991	0.983752	0.794038	1.23892	0.215374	0.443572	AC068792.1
ENSG00000275765.5	28.4709	-0.05029	0.422174	-0.119122	0.905179	0.955248	AC091982.3
ENSG00000275764.1	143.838	0.710727	0.577799	1.23006	0.218675	0.447274	AC092747.4
ENSG00000275763.3	11.9414	1.14536	0.821618	1.39404	0.163307	0.377833	C18orf65
ENSG00000275759.1	10.9347	0.982568	0.856668	1.14696	0.251396	0.483367	AC026367.3
ENSG00000275740.1	710.319	-0.406922	0.285182	-1.42688	0.153614	0.364721	AC091959.3
ENSG00000275719.1	27.322	-0.112598	0.488974	-0.230275	0.817878	0.910382	AC008622.2
ENSG00000275714.1	3170.43	-0.340656	0.23627	-1.44181	0.149356	0.35829	HIST1H3A
ENSG00000275713.2	5.36927	5.85263	1.3905	4.209	2.57E-05	0.000951233	HIST1H2BH
ENSG00000275708.1	1124.7	-0.987747	0.495036	-1.9953	0.0460097	0.182799	MIR3648-1
ENSG00000275700.4	1597.44	0.461522	0.277268	1.66453	0.0960056	0.278896	AATF
ENSG00000275695.1	6.65931	-0.58093	0.851966	-0.68187	0.495321	0.704643	UBE2Q2P6
ENSG00000275673.1	19.7167	0.884183	0.550706	1.60554	0.108374	0.29763
ENSG00000275645.1	30.4713	0.0864687	0.425385	0.203272	0.838923	0.922104	AC068338.3
ENSG00000275638.1	5.11528	0.807099	1.18809	0.679327	0.496931	0.705621	AC011939.3
ENSG00000275632.1	68.9625	-0.888676	0.442574	-2.00797	0.0446465	0.179444	AL035461.2
ENSG00000275630.1	9.53041	-0.57264	0.695283	-0.823607	0.410163	0.634821	AC004816.2
ENSG00000275601.1	5.07084	1.8205	1.28766	1.41381	0.157418	0.370034	AC011330.2
ENSG00000275597.1	6.46533	-0.625925	0.859894	-0.72791	0.466669	0.68315	AC108479.2
ENSG00000275580.1	12.1545	1.45606	0.634569	2.29457	0.0217577	0.116509	AC022306.2
ENSG00000275576.1	11.0416	0.98688	0.863786	1.14251	0.253244	0.485151	AL049539.1
ENSG00000275560.1	15.2164	0.914196	0.640737	1.42679	0.153641	0.364721	AC008115.3
ENSG00000275558.1	22.2039	0.547763	0.473924	1.1558	0.247762	0.479566	RN7SKP175
ENSG00000275557.1	5.95007	-2.3321	1.01029	-2.30834	0.02098	0.114137	AC242842.1
ENSG00000275549.1	29.1179	-0.428678	0.541168	-0.792135	0.428282	0.650163	STPG3-AS1
ENSG00000275542.1	30.212	-1.14395	0.493259	-2.31916	0.0203863	0.112029	AC027601.3
ENSG00000275496.4	86.2502	0.633377	0.980619	0.645895	0.518348	0.720473	CU633906.1
ENSG00000275494.1	54.3044	-0.156809	0.354287	-0.442605	0.658051	0.81655	AC133552.5
ENSG00000275481.1	20.8463	2.06733	0.629578	3.28368	0.0010246	0.0157115	AC025031.4
ENSG00000275468.1	136.717	-0.897848	0.372642	-2.40941	0.0159782	0.0962893	AC004678.1
ENSG00000077713.18	125.629	3.6852	0.367307	10.033	1.09E-23	1.09e-20	SLC25A43
ENSG00000275457.1	24.0981	-0.172083	0.50157	-0.343089	0.731532	0.861263	AL117332.1
ENSG00000275454.1	6.8241	1.08867	0.807315	1.3485	0.177497	0.396764	AC105020.6
ENSG00000275450.1	26.3559	0.223646	0.555671	0.40248	0.687331	0.833403	AL845472.1
ENSG00000275441.1	35.7482	-0.652187	0.464769	-1.40325	0.160542	0.374347	AC020765.2
ENSG00000275437.1	115.094	-0.328454	0.339136	-0.968504	0.332793	0.564854	AL121832.3
ENSG00000275409.1	5.86368	3.18123	1.1056	2.87737	0.00401005	0.039582	AC026367.2
ENSG00000275401.1	23.6976	0.249822	0.497018	0.502642	0.615216	0.789286	AL391095.3
ENSG00000275400.1	158.807	-0.253804	0.298691	-0.849723	0.395479	0.622177	AC006001.4
ENSG00000275389.1	5.92531	-0.173817	1.09084	-0.159342	0.873399	0.940051	AC068790.9
ENSG00000275383.1	5.84953	3.89445	1.23796	3.14585	0.00165606	0.0218747	AC126773.4
ENSG00000275379.1	27.0293	-1.4182	0.614793	-2.30679	0.0210667	0.114331	HIST1H3I
ENSG00000275374.1	8.73603	-0.131746	0.727238	-0.181159	0.856242	0.93025	AC113385.3
ENSG00000275367.1	48.3026	0.45347	0.36079	1.25688	0.208797	0.435848	AC092111.1
ENSG00000179242.15	276.914	3.55784	0.391909	9.07824	1.10E-19	7.45e-17	CDH4
ENSG00000275329.1	19.9763	0.200791	0.500452	0.401219	0.688259	0.833772	AL138781.2
ENSG00000275325.4	8.95419	5.88463	1.23121	4.77953	1.76E-06	0.000104404	PDCD6IPP1
ENSG00000275322.1	39.841	0.851038	0.504958	1.68537	0.091918	0.27278	AC103746.1
ENSG00000275318.1	27.0343	0.973135	0.583885	1.66666	0.0955828	0.278054	AL136981.2
ENSG00000275297.1	5.40034	1.34342	1.58303	0.848639	0.396082	0.622736	AL162731.1
ENSG00000275263.1	10.6605	0.0919217	0.73739	0.124658	0.900794	0.953927	AC135048.3
ENSG00000275236.1	6.97242	2.23074	0.966769	2.30742	0.0210314	0.114275	AC009120.5
ENSG00000275223.1	48.5765	-0.13422	0.398627	-0.336707	0.736338	0.864554	AL121906.2
ENSG00000275221.1	1689.55	-0.440457	0.339591	-1.29702	0.194624	0.418629	HIST1H2AK
ENSG00000275202.1	27.2835	-0.0957697	0.486884	-0.196699	0.844063	0.924534	AL161421.1
ENSG00000275198.1	18.0475	-0.653711	0.698813	-0.935459	0.349552	0.581626	AL512791.2
ENSG00000275185.1	58.908	0.7178	0.496736	1.44503	0.148449	0.356769	AC130324.3
ENSG00000275183.1	289.476	-0.362682	0.354275	-1.02373	0.305963	0.539225	LENG9
ENSG00000275180.1	29.7846	0.826003	0.730753	1.13034	0.258331	0.49067	AC048341.2
ENSG00000275160.1	32.5882	-0.554329	0.398	-1.39279	0.163684	0.378431	AL354718.1
ENSG00000275155.1	7.49851	-0.0305333	0.874915	-0.0348986	0.972161	0.987379	AC027348.1
ENSG00000275143.1	125.671	0.798361	1.33304	0.598902	0.549238	0.743639	SCARNA16
ENSG00000275140.1	17.116	-0.651245	0.977775	-0.666048	0.50538	0.7116	AC245389.2
ENSG00000275131.2	351.198	0.247635	0.245564	1.00843	0.313247	0.546673	AC241952.1
ENSG00000275129.1	9.32445	0.60893	0.848291	0.717832	0.472861	0.687555	AC243994.1
ENSG00000275126.1	135.178	-0.785921	0.356229	-2.20622	0.0273684	0.132878	HIST1H4L
ENSG00000275120.2	6.2253	1.13832	0.84194	1.35202	0.17637	0.39526	AC048382.5
ENSG00000275111.4	333.274	-0.0150791	0.237495	-0.0634922	0.949375	0.976596	ZNF2
ENSG00000275106.1	8.1046	2.43062	0.813406	2.9882	0.00280629	0.0311386	AC025594.3
ENSG00000275092.1	27.2863	-0.638974	0.525726	-1.21541	0.224209	0.452709	AL031710.2
ENSG00000275074.1	174.684	-0.504883	0.337031	-1.49803	0.134125	0.336324	NUDT18
ENSG00000275066.4	1540.61	0.081009	0.210836	0.384228	0.700809	0.842954	SYNRG
ENSG00000275064.1	12.7427	-0.512919	0.660848	-0.776153	0.437658	0.657856	AC239860.1
ENSG00000275056.1	27.6657	0.6242	0.559672	1.1153	0.264723	0.498106	AC020663.3
ENSG00000275052.4	2386.36	-0.260075	0.225245	-1.15463	0.248241	0.479942	PPP4R3B
ENSG00000275038.1	6.07804	1.9824	0.933744	2.12306	0.0337488	0.150863	AC091980.2
ENSG00000275029.1	33.1639	0.308948	0.423889	0.728842	0.466098	0.682649	HMGB1P24
ENSG00000275026.1	8.50518	0.00779044	0.812635	0.00958664	0.992351	0.996661	GXYLT1P4
ENSG00000275023.4	5288.49	-0.459945	0.271521	-1.69396	0.0902735	0.270453	MLLT6
ENSG00000275014.1	6.03714	0.481377	0.848145	0.567565	0.57033	0.758651	RN7SL166P
ENSG00000275004.3	1135.48	0.566644	0.331305	1.71034	0.0872029	0.264914	ZNF280B
ENSG00000274997.1	5899.1	-0.504328	0.245194	-2.05686	0.0397001	0.167514	HIST1H2AH
ENSG00000274995.1	8.40077	1.48983	0.855175	1.74213	0.0814857	0.255612	AC013564.1
ENSG00000274987.1	6.02269	1.22946	1.21339	1.01324	0.310945	0.544107	AC092794.1
ENSG00000274964.1	49.522	0.759124	0.575243	1.31966	0.186949	0.408549	AC026356.1
ENSG00000274956.2	17.0584	5.07116	0.927315	5.46865	4.53E-08	4.37e-06	AC120042.3
ENSG00000274944.4	267.742	-0.0744648	0.249572	-0.298371	0.76542	0.880855	AL139260.3
ENSG00000274943.1	31.6834	1.63261	0.788963	2.06931	0.038517	0.164129	AC079684.1
ENSG00000274925.1	117.93	0.298003	0.335111	0.889265	0.373861	0.60491	AC008741.2
ENSG00000274922.1	15.4275	-0.230871	0.533431	-0.432804	0.665157	0.820501	AL139384.1
ENSG00000274918.1	8.22521	-0.620738	0.780709	-0.795095	0.426558	0.649007	AC116447.1
ENSG00000274911.1	104.037	-0.413014	0.376519	-1.09693	0.272672	0.506833	AL627230.2
ENSG00000274904.1	35.1856	0.195245	0.404574	0.482594	0.629384	0.798928	AC093512.1
ENSG00000274902.1	5.48313	0.410383	0.924579	0.443859	0.657144	0.815977	AC004241.2
ENSG00000274897.2	23.3686	-0.000500851	0.542793	-0.00092273	0.999264	0.999521	PANO1
ENSG00000274895.1	15.222	0.692957	0.563797	1.22909	0.219039	0.44736	AC011700.1
ENSG00000274893.1	10.654	0.253628	0.751876	0.337326	0.735871	0.864301	AL136317.2
ENSG00000274885.1	5.35334	2.18074	1.22578	1.77905	0.0752309	0.244261	AC087241.4
ENSG00000274849.1	25.6315	-0.101102	0.625089	-0.16174	0.871511	0.939227	AC023043.4
ENSG00000274840.4	6.87902	0.110801	0.914725	0.121131	0.903588	0.955012	AC132807.2
ENSG00000274828.1	91.5057	-0.219366	0.339076	-0.646954	0.517662	0.720028	AC068473.5
ENSG00000274825.1	5.24876	0.0788062	1.08337	0.0727416	0.942012	0.973185	AL023803.2
ENSG00000274810.3	245.704	-0.65569	0.375476	-1.74629	0.0807605	0.254406	NPHP3-ACAD11
ENSG00000274776.1	17.7623	0.774323	0.624486	1.23994	0.214999	0.443264	AC090241.3
ENSG00000274769.1	6.31366	1.91037	1.32938	1.43704	0.150707	0.360497	AC016747.4
ENSG00000274751.1	25.653	-0.582964	0.494372	-1.1792	0.238318	0.468792	AC120498.9
ENSG00000274750.2	269.994	-0.542185	0.290953	-1.86348	0.0623944	0.219963	HIST1H3E
ENSG00000274719.1	5.93165	0.138452	0.945278	0.146467	0.883553	0.945773	AC012653.2
ENSG00000274717.1	14.5215	-1.08913	0.596653	-1.8254	0.0679414	0.229845	AL049757.1
ENSG00000274712.1	171.347	-0.496813	0.298702	-1.66324	0.0962645	0.279222	AC005332.5
ENSG00000274698.1	6.70369	1.1568	0.79265	1.45941	0.144453	0.350833	AC099521.1
ENSG00000274677.1	20.9921	0.516079	0.456926	1.12946	0.258705	0.491112	AC040169.3
ENSG00000274653.1	21.0109	-0.0626115	0.479243	-0.130647	0.896055	0.95161	AC106782.6
ENSG00000274641.1	7175.04	-0.535564	0.223573	-2.39548	0.0165988	0.0982677	HIST1H2BO
ENSG00000274628.4	44.0411	-1.224	1.33707	-0.915435	0.359964	0.591537	AL669942.1
ENSG00000274627.1	352.103	0.495202	0.392143	1.26281	0.206658	0.433503
ENSG00000274618.1	36.7789	-0.574864	0.402356	-1.42875	0.153077	0.364117	HIST1H4F
ENSG00000274605.1	171.439	-0.494359	0.259515	-1.90494	0.0567885	0.207937	AL355338.1
ENSG00000274602.4	2204.44	-0.227929	0.281543	-0.809569	0.418188	0.642134	PI4KAP1
ENSG00000274600.1	91.7602	-0.868749	0.432159	-2.01025	0.0444046	0.178884	RIMBP3B
ENSG00000274588.1	17.3031	1.42729	0.509363	2.80211	0.0050769	0.0466103	DGKK
ENSG00000274578.1	5.38721	0.73204	1.11033	0.659301	0.509702	0.714061	AC006249.1
ENSG00000274565.1	14.321	-1.61792	0.70293	-2.30168	0.0213533	0.115215	AC080038.1
ENSG00000274561.1	10.4313	0.608818	0.929019	0.655334	0.512253	0.716004	AC005332.4
ENSG00000274528.1	6.09609	0.646116	0.865787	0.746276	0.455501	0.673699	AC090970.3
ENSG00000274527.5	20.1642	1.76404	3.23746	0.544883	0.585834	0.768088
ENSG00000274523.4	1643.51	-0.186228	0.229429	-0.811705	0.416961	0.640932	RCC1L
ENSG00000274512.5	158.511	-0.00255073	0.268505	-0.00949975	0.99242	0.996661	TBC1D3L
ENSG00000274487.1	100.698	0.782174	0.392548	1.99256	0.0463099	0.183381	AC244154.1
ENSG00000274460.1	30.6247	0.756296	0.480206	1.57494	0.11527	0.308825	AC092119.2
ENSG00000274430.1	15.3633	-0.0842659	0.533476	-0.157956	0.874491	0.94038	RF02124
ENSG00000274425.1	394.117	-0.366692	0.267209	-1.37231	0.169968	0.387008	AC114271.1
ENSG00000274422.1	46.3534	1.22269	0.605418	2.01958	0.0434266	0.176577	AC245060.5
ENSG00000274421.1	24.1462	1.07553	0.764387	1.40706	0.159411	0.37279	AL162390.1
ENSG00000274419.6	5.74074	-3.34516	1.46363	-2.28552	0.0222822	0.118499	TBC1D3D
ENSG00000274386.5	27.3167	0.557825	0.484452	1.15146	0.249545	0.481239	TMEM269
ENSG00000274383.1	8.76528	0.0990173	0.69922	0.141611	0.887387	0.94803	AC103691.1
ENSG00000274376.4	6.70632	1.31161	1.25603	1.04425	0.296371	0.529445	ADAMTS7P1
ENSG00000274372.4	13.0105	-0.192305	0.668617	-0.287616	0.77364	0.885457	AC239803.4
ENSG00000274370.1	6.55664	-0.557481	0.836025	-0.666823	0.504885	0.711328	AC130371.2
ENSG00000274349.4	354.735	-0.364745	0.286324	-1.27389	0.202704	0.428426	ZNF658
ENSG00000274340.1	11.9769	0.831243	0.674047	1.23321	0.217497	0.446294	AC032011.1
ENSG00000274333.4	212.016	0.0213551	0.503996	0.0423715	0.966203	0.984177	CU633967.1
ENSG00000274330.1	7.17748	-0.760665	0.897814	-0.847241	0.396861	0.623272	AL160191.3
ENSG00000274322.1	8.05605	-2.47366	0.854322	-2.89546	0.00378599	0.0381907	AL136531.2
ENSG00000274315.1	5.39039	2.02384	0.950112	2.13011	0.0331628	0.149104	AC009318.3
ENSG00000274308.1	7.85247	0.0274948	0.692627	0.0396964	0.968335	0.985485	AC244093.1
ENSG00000274303.1	6.40199	1.75872	0.977325	1.79953	0.0719354	0.237619	RF00100
ENSG00000274292.1	41.6359	-0.0349958	0.375129	-0.09329	0.925673	0.965655	AC084018.2
ENSG00000274290.2	41.4339	-1.00822	0.504574	-1.99815	0.0457002	0.182035	HIST1H2BE
ENSG00000274286.1	47.4968	-0.678663	0.381111	-1.78075	0.0749533	0.243804	ADRA2B
ENSG00000274276.4	45.8813	-0.556781	0.610743	-0.911645	0.361956	0.593314	CBSL
ENSG00000274272.1	180.908	-0.428686	0.237967	-1.80145	0.0716318	0.236953	AC069281.2
ENSG00000274270.1	35.8038	-0.799112	0.378	-2.11405	0.0345109	0.152865	AL137060.1
ENSG00000274267.1	22856	-0.592747	0.216557	-2.73714	0.00619767	0.0535595	HIST1H3B
ENSG00000274265.4	58.1365	0.146787	0.403764	0.363547	0.716196	0.852781	AC245297.3
ENSG00000274253.4	35.5701	1.7268	0.460093	3.75316	0.000174621	0.00431214	AC138649.1
ENSG00000274248.1	12.3583	-0.845309	0.697634	-1.21168	0.225635	0.454241	AJ011932.1
ENSG00000274227.1	9.74189	1.157	0.880563	1.31393	0.188869	0.410899	AC073575.2
ENSG00000274225.1	6.45269	0.0416965	0.882258	0.0472612	0.962305	0.982496	AP001065.1
ENSG00000274220.1	17.1006	0.348667	0.55838	0.624426	0.532348	0.730952	AC009163.7
ENSG00000274215.1	12.4046	0.345092	0.662236	0.521101	0.602297	0.779873	AC106028.4
ENSG00000274213.1	21.9025	-0.816662	0.482132	-1.69386	0.0902925	0.270453	AC015912.3
ENSG00000274211.4	1924.4	-0.138823	0.263188	-0.52747	0.597868	0.776756	SOCS7
ENSG00000274210.1	116.892	-1.14369	0.437949	-2.61147	0.00901543	0.0681731	RF00003
ENSG00000274204.1	6.19069	0.276352	1.16796	0.236611	0.812959	0.907515	AL138689.1
ENSG00000274191.1	5.93236	1.62031	1.14714	1.41247	0.157811	0.370581	AC026333.4
ENSG00000274184.1	17.7424	0.675582	0.915253	0.738136	0.460432	0.677654	AC011815.2
ENSG00000274180.1	754.278	0.165087	0.23824	0.692946	0.488344	0.699511	NATD1
ENSG00000274114.2	25.2268	-0.990069	0.535266	-1.84968	0.0643602	0.223614	AC004706.3
ENSG00000274105.1	7.21895	1.89009	1.00945	1.87241	0.0611506	0.217447	AC084824.3
ENSG00000274104.1	37.3523	-0.37426	0.404889	-0.924352	0.355303	0.586684	AC020910.4
ENSG00000274093.1	9.09086	1.58814	0.958676	1.6566	0.0976006	0.281135	AC009032.1
ENSG00000274080.1	86.366	-0.0508144	0.377818	-0.134494	0.893012	0.950646	AC005089.1
ENSG00000274070.1	553.272	-0.381853	0.349628	-1.09217	0.274758	0.508586	CASTOR2
ENSG00000274026.1	501.429	-0.301665	0.218171	-1.3827	0.166756	0.382823	FAM27E3
ENSG00000274020.1	145.032	0.67367	0.427337	1.57644	0.114925	0.308427	LINC01138
ENSG00000274012.1	1.2873e+06	-0.696881	0.414142	-1.68271	0.0924308	0.273333	RN7SL2
ENSG00000274010.1	5.85724	-0.495895	0.887973	-0.558457	0.576532	0.76273	AC006011.2
ENSG00000273998.1	6.87169	0.83301	0.80138	1.03947	0.298586	0.531687	AL049794.1
ENSG00000273989.1	5.80249	2.13881	0.982949	2.17591	0.0295618	0.139228	AC022079.1
ENSG00000273987.1	5.45258	3.04728	1.2133	2.51156	0.0120197	0.0808376	AC121761.2
ENSG00000273983.1	39.8556	-0.432706	0.446481	-0.969147	0.332472	0.564584	HIST1H3G
ENSG00000273979.1	6.48185	-1.05405	0.983213	-1.07205	0.283699	0.517787	RF00017
ENSG00000273973.1	6.98435	1.75922	1.02635	1.71405	0.0865191	0.263718	AC025162.2
ENSG00000273951.1	5.02452	0.247352	1.27179	0.194491	0.845791	0.925138	AL031667.3
ENSG00000273901.1	5.52604	-0.269036	0.854808	-0.314732	0.752965	0.874068	AC012313.9
ENSG00000273899.4	1647.22	-0.627306	0.308897	-2.0308	0.0422757	0.174033	NOL12
ENSG00000273897.1	31.847	2.98261	2.77997	1.0729	0.283318	0.517491	AC211476.3
ENSG00000273893.1	24.5429	1.34554	0.647665	2.07752	0.0377533	0.161979	AL133520.1
ENSG00000273888.1	27.9621	-0.308874	0.527106	-0.585982	0.557888	0.750211	FRMD6-AS1
ENSG00000273870.1	7.64059	0.56704	0.907628	0.62475	0.532135	0.730852	AL138721.1
ENSG00000273841.4	1971.74	0.766034	0.319505	2.39757	0.0165044	0.0979584	TAF9
ENSG00000130844.16	219.24	3.53209	0.84126	4.19857	2.69E-05	0.000989127	ZNF331
ENSG00000273805.1	10.9695	0.119643	0.78866	0.151704	0.87942	0.943676	AC083805.3
ENSG00000273796.1	15.9451	-1.34547	0.622345	-2.16194	0.0306225	0.142175	BX322562.1
ENSG00000273792.1	10.0112	1.15484	0.836707	1.38023	0.167517	0.383827	AC022898.2
ENSG00000273786.1	6.27329	0.68022	0.986484	0.68954	0.490483	0.701131	AC020658.4
ENSG00000273784.4	49.6777	0.192584	0.479055	0.402007	0.687679	0.833584	AL137058.2
ENSG00000273783.1	16.3659	1.08391	0.596897	1.81591	0.0693848	0.232636	AL136040.1
ENSG00000273771.1	6.17999	2.1629	1.08127	2.00034	0.0454638	0.181404	AC024337.2
ENSG00000273759.1	20.8594	0.666843	0.556821	1.19759	0.231076	0.460348	AL117379.1
ENSG00000100979.14	665.961	3.48256	0.283844	12.2693	1.32E-34	2.52e-31	PLTP
ENSG00000273729.1	38.3449	-0.880079	0.409195	-2.15076	0.0314955	0.144496	AC007686.3
ENSG00000273723.1	28.7534	-0.0275889	0.418163	-0.0659765	0.947397	0.975713	AL139089.1
ENSG00000273706.4	139.728	0.57057	0.362312	1.5748	0.115302	0.308869	LHX1
ENSG00000273702.1	34.6073	0.403034	0.437193	0.921867	0.356598	0.588357	AC091271.1
ENSG00000273691.1	7.92211	0.577077	0.929318	0.620968	0.534621	0.733206	AC087284.1
ENSG00000273680.1	14.7184	0.643432	0.763495	0.842746	0.39937	0.625336	AC009318.2
ENSG00000273658.1	15.6241	-0.193294	0.812552	-0.237886	0.81197	0.907365	RF02271
ENSG00000273654.1	89.6477	0.0953741	0.318004	0.299915	0.764242	0.880516	AC020904.2
ENSG00000273628.1	28.0672	0.342361	0.784453	0.436433	0.662523	0.819088	AL354798.1
ENSG00000273619.1	101.593	-0.281057	0.314201	-0.894512	0.371048	0.602549	AL121832.2
ENSG00000273618.1	9.37027	0.157313	0.806497	0.195058	0.845348	0.924947	AL135999.2
ENSG00000178538.9	347.735	3.46331	0.333578	10.3823	2.99E-25	3.29e-22	CA8
ENSG00000273604.1	1249.25	-0.148933	0.284175	-0.524089	0.600217	0.778214	EPOP
ENSG00000273599.1	41.5476	-0.161829	0.379721	-0.426179	0.669978	0.822567	AL731571.1
ENSG00000273598.1	27.3508	1.11848	1.53512	0.728597	0.466248	0.682821	AC211486.3
ENSG00000273597.1	5.24316	1.17307	1.00051	1.17247	0.241008	0.472271	AL355377.1
ENSG00000273587.1	410.034	-0.875068	0.424472	-2.06155	0.0392511	0.166314	SNORA78
ENSG00000273576.1	32.3544	0.976833	0.44512	2.19454	0.0281967	0.135298	AC009283.1
ENSG00000273568.1	30.623	-0.0817893	0.431112	-0.189717	0.849531	0.926809	AC131009.3
ENSG00000273559.4	654.541	-0.264125	0.312357	-0.845587	0.397783	0.62405	CWC25
ENSG00000273541.1	37.9196	2.065	1.51032	1.36726	0.171545	0.389453	RF02104
ENSG00000273514.1	9.48063	-1.34991	2.00443	-0.673464	0.500652	0.708319	FOXD4L6
ENSG00000273486.1	26.4419	1.16598	0.560546	2.08008	0.0375182	0.161335	AC096992.2
ENSG00000273485.1	5.26894	2.23579	0.99287	2.25185	0.0243317	0.124583	AL139339.2
ENSG00000273483.1	8.6662	0.11492	0.7612	0.150972	0.879998	0.943946	AL354760.1
ENSG00000273473.1	5.81617	-0.0553442	0.874287	-0.063302	0.949526	0.976631	BX649601.1
ENSG00000273472.1	8.65454	-0.399871	0.699247	-0.57186	0.567417	0.756604	AC096733.2
ENSG00000273466.1	122.23	0.137189	0.308072	0.445316	0.656092	0.815397	AC012510.1
ENSG00000273451.1	23.413	0.361748	0.667623	0.541844	0.587926	0.769769	AL031666.3
ENSG00000273449.1	46.9784	0.17355	0.492258	0.352559	0.724419	0.857156	AC093788.1
ENSG00000273448.1	29.7326	0.718801	0.619419	1.16044	0.245868	0.477624	AC006480.2
ENSG00000273447.1	12.5143	0.999374	0.634775	1.57437	0.115401	0.308958	AC004067.1
ENSG00000273437.1	8.41704	1.04886	0.928915	1.12912	0.258846	0.491278	AC108673.3
ENSG00000104267.9	1794.53	3.23988	0.245178	13.2144	7.25E-40	2.17e-36	CA2
ENSG00000273432.1	9.13597	0.205752	0.967648	0.212631	0.831615	0.91828	AC004951.4
ENSG00000273428.3	7.90004	1.21023	0.797776	1.51701	0.129264	0.329597	AC004832.6
ENSG00000273420.1	565.263	-0.983908	0.512173	-1.92105	0.0547256	0.203239	AC008738.7
ENSG00000273419.1	59.8142	-0.207957	0.363031	-0.572836	0.566755	0.756204	AC004877.1
ENSG00000273416.1	8.5882	-0.478219	0.697318	-0.685797	0.492841	0.702733	AL732292.2
ENSG00000273398.6	13.9619	-0.0792901	0.865705	-0.0915902	0.927024	0.966048	AC017083.3
ENSG00000273391.1	87.1345	-0.437667	0.300888	-1.45459	0.145784	0.35276	AC083880.1
ENSG00000273382.1	102.751	-0.13668	0.319113	-0.428314	0.668423	0.821913	AL356488.3
ENSG00000273381.1	24.5567	0.703605	0.490771	1.43367	0.151666	0.361839	AL158071.4
ENSG00000273374.1	28.6561	1.30699	0.560185	2.33314	0.0196407	0.109256	AC069222.1
ENSG00000273373.1	221.147	0.582846	0.532196	1.09517	0.273441	0.507434	AL355488.1
ENSG00000273372.1	6.37812	1.90164	1.07452	1.76976	0.076767	0.247159	SFTPD-AS1
ENSG00000273366.1	17.0133	-0.323275	0.504209	-0.641153	0.521423	0.723024	Z83851.2
ENSG00000273363.1	5.6723	0.678956	0.929426	0.730511	0.465078	0.681775	AL353801.3
ENSG00000273356.1	20.5826	-0.228844	0.671348	-0.340873	0.733199	0.862471	LINC02019
ENSG00000273353.1	12.2571	0.566427	0.693721	0.816505	0.414211	0.638582	AL008718.3
ENSG00000273352.1	25.9745	1.08955	0.565458	1.92684	0.0539991	0.201507
ENSG00000273345.5	11.8758	-0.367862	0.888511	-0.414021	0.678859	0.827737	AC104109.4
ENSG00000273344.1	174.624	0.116225	0.287688	0.403998	0.686214	0.832637	PAXIP1-AS1
ENSG00000273343.1	48.5136	0.453967	0.495937	0.915373	0.359996	0.591537	AC007663.4
ENSG00000273340.1	11.7306	-0.0922539	0.775604	-0.118945	0.905319	0.955248	MICE
ENSG00000273329.1	338.713	0.470602	0.373142	1.26119	0.207242	0.434162	AC078846.1
ENSG00000273328.5	14.3188	0.509379	0.999146	0.509814	0.610182	0.785702	AC099329.2
ENSG00000273325.1	12.4652	0.260066	0.73982	0.351526	0.725194	0.857407	AL008723.3
ENSG00000273320.1	15.7441	0.0342198	0.65167	0.052511	0.958122	0.980596	AC007032.1
ENSG00000273314.1	132.962	0.0460844	0.284142	0.162188	0.871158	0.93904	AC005229.4
ENSG00000273313.1	12.115	-0.0653552	0.864358	-0.0756113	0.939728	0.972364	RBAKDN
ENSG00000273311.1	204.188	0.0907334	0.289367	0.313558	0.753856	0.8747	DGCR11
ENSG00000273306.1	21.7288	0.842837	0.549915	1.53267	0.125358	0.323647	AC018690.1
ENSG00000273300.1	10.4529	-0.548839	0.620457	-0.884573	0.376387	0.607119	AC000068.3
ENSG00000273297.1	72.6266	0.993073	0.340649	2.91524	0.00355421	0.0364768	AC009275.1
ENSG00000273294.1	227.716	0.0587345	0.337908	0.173818	0.862009	0.93346	C1QTNF3-AMACR
ENSG00000273289.1	5.78182	-0.0131304	0.918976	-0.014288	0.9886	0.994968	AL121672.3
ENSG00000273284.1	13.3963	0.583438	0.865813	0.673862	0.500399	0.708319	AP001033.2
ENSG00000273275.1	9.57048	2.6393	0.996114	2.6496	0.00805878	0.0633198	AC017083.2
ENSG00000273274.1	286.54	0.337332	0.305644	1.10368	0.269733	0.504168	ZBTB8B
ENSG00000273271.1	15.1415	1.29907	0.829708	1.5657	0.117419	0.311941	AP000254.1
ENSG00000273270.1	215.926	-0.49539	0.268439	-1.84545	0.064972	0.224747	AC090114.2
ENSG00000273254.1	16.0201	0.503307	0.582804	0.863596	0.38781	0.616151	AF129075.2
ENSG00000273253.2	223.746	-0.610007	0.258595	-2.35893	0.0183278	0.104568	AL022328.4
ENSG00000273249.1	13.422	-0.814289	0.609118	-1.33683	0.181278	0.40127	BX649632.1
ENSG00000273248.1	8.82112	-0.715032	0.7493	-0.954267	0.339949	0.571597	AC010997.5
ENSG00000273247.5	141.823	-0.207971	0.434216	-0.478956	0.63197	0.800235	AC097376.2
ENSG00000273245.1	19.7413	0.500819	0.738669	0.678002	0.497771	0.70632	AC092653.1
ENSG00000273243.1	16.8219	0.92985	0.550286	1.68976	0.0910742	0.271443	Z82243.1
ENSG00000273238.1	11.3255	0.594371	0.764364	0.777602	0.436804	0.657489	AC116565.1
ENSG00000273237.1	91.7676	1.37583	0.381428	3.60704	0.000309714	0.00667145	AC004520.1
ENSG00000273230.1	114.233	0.336759	0.29874	1.12727	0.25963	0.492309	AC102953.2
ENSG00000273216.1	5.66358	-0.509153	1.10808	-0.45949	0.645882	0.808213	AC002059.1
ENSG00000273212.1	8.02319	-1.92509	0.901817	-2.13467	0.0327876	0.148118	AC000068.2
ENSG00000273204.1	16.0227	-1.37399	0.597964	-2.29778	0.0215741	0.115736	AC104506.1
ENSG00000273199.1	61.8201	-0.915983	0.467654	-1.95868	0.0501506	0.193497	AP000692.2
ENSG00000273192.1	13.175	-0.21075	0.566254	-0.372183	0.709756	0.848315	AL671710.1
ENSG00000273186.1	7.72676	-0.0976292	0.764845	-0.127646	0.898429	0.952812	AL359091.5
ENSG00000273184.1	6.2921	0.109057	0.919888	0.118555	0.905628	0.955335	AC010655.4
ENSG00000273175.1	8.35125	-0.546075	0.815722	-0.669438	0.503216	0.710207	BX323046.1
ENSG00000273167.1	7.72476	0.0333827	1.15416	0.0289239	0.976925	0.98927	AL359736.1
ENSG00000273162.1	76.0312	0.239718	0.372809	0.643004	0.520222	0.722332	AL133215.2
ENSG00000273156.1	65.2874	0.818845	0.664372	1.23251	0.217759	0.446461	AC124016.2
ENSG00000273154.3	126.899	-0.0680446	0.286366	-0.237614	0.812181	0.907424	AL121845.3
ENSG00000273151.1	11.2095	0.273245	0.646009	0.422975	0.672314	0.823363	AC073957.3
ENSG00000273148.1	16.8457	1.00639	0.566457	1.77665	0.0756264	0.245084	AL035563.1
ENSG00000273145.1	82.8937	-0.335427	0.287778	-1.16557	0.243787	0.475398	BX537318.1
ENSG00000273142.1	336.058	0.332861	0.255304	1.30379	0.192306	0.415869	AC073335.2
ENSG00000273141.1	5.06819	-0.857557	0.913182	-0.939087	0.347686	0.579551	AP001269.4
ENSG00000273139.1	8.71373	-0.166141	0.729844	-0.227639	0.819927	0.911667	AC007663.3
ENSG00000273137.1	7.09675	-0.219483	0.795396	-0.275942	0.782593	0.890717	AL022328.2
ENSG00000273136.6	40.2972	0.698259	0.469906	1.48596	0.137291	0.340961	NBPF26
ENSG00000273117.1	96.3078	-0.61015	0.276679	-2.20527	0.0274355	0.133049	AC144652.1
ENSG00000273100.1	14.8628	-0.993372	0.547066	-1.81582	0.0693987	0.232636	AL596442.2
ENSG00000273096.1	6.71227	-0.221043	1.02085	-0.216529	0.828575	0.916479	AL021707.8
ENSG00000273088.1	215.23	-0.365016	0.332941	-1.09634	0.272931	0.507051	AL713999.1
ENSG00000273084.1	63.884	-2.04544	0.424025	-4.82388	1.41E-06	8.74e-05	AC092171.5
ENSG00000273080.1	38.6006	-0.348731	0.417367	-0.835548	0.403409	0.628827	AC009309.1
ENSG00000273079.5	14.7259	3.50665	1.12003	3.13084	0.00174305	0.0226042	GRIN2B
ENSG00000273066.5	171.855	-0.249941	0.273752	-0.91302	0.361232	0.592707	AL355987.4
ENSG00000273064.1	27.3601	-0.198727	0.498965	-0.398279	0.690425	0.835218	AC017083.1
ENSG00000273062.1	11.0144	-0.401409	0.724758	-0.553852	0.57968	0.764862	AL449106.1
ENSG00000273058.2	121.386	-0.59344	0.343504	-1.72761	0.084059	0.259468	AL359921.2
ENSG00000273056.1	7.07193	1.25859	0.780185	1.6132	0.106701	0.295207	AL354694.1
ENSG00000273055.1	5.04528	1.84382	1.10824	1.66373	0.0961658	0.279052	AC005046.1
ENSG00000273049.1	28.132	-1.12904	0.597099	-1.89088	0.0586409	0.212313	AC012531.3
ENSG00000273047.1	10.0218	2.71887	1.10494	2.46065	0.0138685	0.0881144	AL121845.2
ENSG00000273046.1	61.7077	-0.890676	0.545521	-1.63271	0.102531	0.289537	AC012531.2
ENSG00000273045.5	47.6733	-0.619562	0.474258	-1.30638	0.191422	0.414342	C2orf15
ENSG00000273038.2	45.2535	-0.113281	0.400283	-0.283001	0.777176	0.887595	AL365203.2
ENSG00000273036.2	253.27	0.259354	0.298358	0.869272	0.384698	0.613875	AL390726.5
ENSG00000273035.1	5.41528	1.3608	1.07814	1.26217	0.206886	0.433851	AC007684.1
ENSG00000273033.2	396.948	0.568797	0.298	1.90871	0.0562989	0.206769	LINC02035
ENSG00000273032.1	28.5923	0.0550282	0.473206	0.116288	0.907424	0.956107	DGCR9
ENSG00000273027.1	60.4487	-0.122405	0.343108	-0.356753	0.721276	0.85581	AL844908.2
ENSG00000273026.1	6.38891	0.494095	0.880754	0.560991	0.574803	0.761646	AL358472.3
ENSG00000273025.1	6.14314	-1.56875	1.52865	-1.02623	0.304784	0.537911	AC009690.3
ENSG00000273024.5	11.5726	0.555055	0.735708	0.754451	0.450579	0.669673	INTS4P2
ENSG00000273018.5	5.26524	-0.0389015	1.16025	-0.0335287	0.973253	0.987773	AC107983.2
ENSG00000273017.1	5.35932	1.01654	1.01072	1.00576	0.314532	0.547773	AP000240.1
ENSG00000273015.2	318.903	0.721814	0.419013	1.72265	0.084951	0.260839	AC008124.1
ENSG00000273014.1	38.5708	2.18519	0.702835	3.1091	0.00187657	0.0237163	AC018645.2
ENSG00000273010.1	9.90409	0.159331	0.673787	0.236471	0.813067	0.907573	AL360270.3
ENSG00000273008.1	25.8861	0.379066	0.457026	0.829417	0.406868	0.631685	AC010864.1
ENSG00000273007.1	12.8038	0.501023	1.00081	0.500616	0.616641	0.79025	AC021205.3
ENSG00000273004.1	14.2214	0.398977	0.685704	0.58185	0.560668	0.752148	AL078644.2
ENSG00000273002.1	13.1585	-0.171596	0.595675	-0.28807	0.773293	0.885218	AL355388.2
ENSG00000273000.5	485.843	-0.355044	0.335967	-1.05678	0.29061	0.524571	AP000347.2
ENSG00000272994.1	156.658	0.674003	0.314497	2.14311	0.0321042	0.146305	AC012360.3
ENSG00000272993.1	24.2789	1.09456	0.697226	1.56987	0.116444	0.310459	AC239868.3
ENSG00000272990.1	29.1428	0.925366	0.511381	1.80954	0.0703667	0.234586	AC084036.1
ENSG00000272986.1	26.9105	0.298943	0.498701	0.599443	0.548878	0.743605	AC009570.1
ENSG00000272983.1	57.7691	0.449967	0.485098	0.927578	0.353627	0.585456	AL117339.4
ENSG00000272980.4	56.846	0.701748	0.703018	0.998193	0.318186	0.551473	Z94721.2
ENSG00000272979.1	11.4357	1.38687	0.686132	2.02129	0.0432493	0.176164	AC093388.1
ENSG00000272977.1	269.194	0.411466	0.374346	1.09916	0.271699	0.505761	AL008721.2
ENSG00000272973.1	8.53257	0.737315	0.808391	0.912078	0.361728	0.593167	AP000350.5
ENSG00000272970.1	11.532	-1.18447	0.668922	-1.77072	0.0766074	0.246853	AC107294.2
ENSG00000272969.1	6.48135	-1.05086	0.801647	-1.31087	0.1899	0.412285	AC024243.1
ENSG00000272968.5	22.2192	-1.38068	0.500038	-2.76115	0.00575987	0.0506617	RBAK-RBAKDN
ENSG00000272953.1	12.874	0.956122	0.641026	1.49155	0.135817	0.338991	AC092171.4
ENSG00000272948.2	13.0812	0.321142	0.619611	0.518297	0.604251	0.78083	AP001412.1
ENSG00000272945.1	5.75692	0.77463	0.843962	0.917849	0.358698	0.590457	AL356299.2
ENSG00000272944.1	19.8121	-0.607174	0.497064	-1.22152	0.221888	0.450222	AC079834.2
ENSG00000272942.1	27.6957	-0.175763	0.457351	-0.384306	0.700751	0.842954	AL022324.3
ENSG00000272941.1	6.62377	0.322234	0.919958	0.35027	0.726136	0.857732	AC083862.2
ENSG00000272936.1	31.2172	1.1144	0.531655	2.09611	0.0360727	0.157286	AC096586.1
ENSG00000272933.1	19.4675	-0.448495	0.551493	-0.813238	0.416082	0.640267	AL391121.1
ENSG00000272921.1	298.849	0.345968	0.456135	0.758478	0.448165	0.667556	AC005832.4
ENSG00000272918.1	35.0852	0.599138	0.471303	1.27124	0.203644	0.429507	AC005070.3
ENSG00000272916.5	300.125	0.515791	0.346588	1.48819	0.1367	0.340358	AC022400.6
ENSG00000272909.1	10.3831	-0.391791	0.731238	-0.535791	0.592103	0.772867	AL122035.2
ENSG00000272906.1	10.083	-0.488443	0.762953	-0.640201	0.522042	0.723594	AL353708.3
ENSG00000272904.1	26.079	-0.352684	0.547555	-0.644106	0.519507	0.721562	AL390726.3
ENSG00000272902.2	21.8401	0.0298895	0.465247	0.0642443	0.948776	0.976316	TBC1D8-AS1
ENSG00000272899.3	67.4235	0.254883	0.316482	0.805364	0.42061	0.643749	AC025594.2
ENSG00000272894.5	21.0298	1.62522	1.01654	1.59878	0.10987	0.30012	AC004982.2
ENSG00000272892.1	64.824	-0.194507	0.333088	-0.583951	0.559253	0.751244	AL133551.1
ENSG00000272888.5	737.504	0.606465	0.386362	1.56968	0.116489	0.3105	LINC01578
ENSG00000272887.1	51.4441	-1.79227	2.308	-0.776549	0.437425	0.65778	CSPG4P5
ENSG00000272886.5	3840.6	-0.624332	0.263754	-2.3671	0.0179282	0.103168	DCP1A
ENSG00000272884.1	13.3991	-0.453417	2.92794	-0.154859	0.876933	0.941819	AC113189.4
ENSG00000272872.1	207.65	0.770594	0.442273	1.74235	0.0814475	0.255612	AP000525.1
ENSG00000272871.1	11.7612	0.933568	0.764291	1.22148	0.221904	0.450222	AL159169.2
ENSG00000272870.1	38.284	0.0736286	0.4651	0.158307	0.874215	0.940284	AC097534.2
ENSG00000272869.5	73.1052	0.192105	0.362996	0.52922	0.596653	0.775891
ENSG00000272858.1	11.9885	-0.726599	0.635956	-1.14253	0.253234	0.485151	Z93930.3
ENSG00000272853.1	34.0299	0.155057	0.428396	0.361947	0.717392	0.853292	AC069544.1
ENSG00000272851.1	6.82528	-0.37453	0.98272	-0.381115	0.703118	0.844143	AC096772.1
ENSG00000272844.1	7.47531	0.465575	1.05321	0.442051	0.658452	0.816759	AC074044.1
ENSG00000272843.1	11.5463	0.460123	0.716845	0.641873	0.520956	0.722644	AC211476.2
ENSG00000272842.1	6.1658	1.2307	0.853497	1.44196	0.149315	0.358233	AL391834.1
ENSG00000272841.1	147.859	-0.20508	0.244305	-0.839441	0.401222	0.626968	AL139393.2
ENSG00000272831.1	140.446	0.017372	0.249053	0.069752	0.944391	0.973864	AC027644.3
ENSG00000272829.1	19.1997	0.908021	0.636187	1.42729	0.153497	0.364669	AC002470.1
ENSG00000272822.1	53.5477	-0.199057	0.401414	-0.495891	0.619972	0.792608	AC073610.3
ENSG00000142549.9	165.551	3.20296	0.404152	7.92513	2.28E-15	8.22e-13	IGLON5
ENSG00000272812.1	14.4272	0.518651	0.752715	0.68904	0.490798	0.701389	AC004908.2
ENSG00000272807.1	34.0176	1.22697	0.608097	2.01772	0.0436207	0.177125	AC007038.2
ENSG00000178568.14	162.521	3.18515	0.532609	5.98029	2.23E-09	2.93e-07	ERBB4
ENSG00000272800.1	15.3487	0.746993	0.581893	1.28373	0.199237	0.424147	AC021851.1
ENSG00000272791.1	9.57824	1.57411	0.756817	2.0799	0.0375343	0.161339	AC073389.3
ENSG00000272787.1	66.0926	-0.112597	0.348996	-0.32263	0.746975	0.870694	AC253536.6
ENSG00000272780.5	31.8219	0.860114	3.07974	0.279281	0.780029	0.88959	AC233702.9
ENSG00000272779.1	887.795	0.371923	0.245958	1.51214	0.130499	0.331413	AC245060.4
ENSG00000272777.1	11.9189	0.934349	0.98665	0.94699	0.343644	0.575167	AC019131.2
ENSG00000272769.1	14.968	-0.048567	0.636718	-0.0762771	0.939199	0.972096	AC097532.2
ENSG00000272768.1	15.2554	-1.00566	0.599807	-1.67663	0.0936143	0.275175	AC004854.2
ENSG00000272767.1	22.8406	-0.509805	0.553618	-0.920861	0.357123	0.589038	JMJD1C-AS1
ENSG00000272763.1	238.224	-0.660779	0.328554	-2.01117	0.0443071	0.178717	AC103702.2
ENSG00000272760.1	40.4876	0.223955	0.524995	0.426585	0.669682	0.822379	AC093726.1
ENSG00000272758.5	76.8985	1.16307	0.372822	3.11964	0.00181071	0.0232348	AC083798.2
ENSG00000272755.1	5.95807	1.76124	1.02728	1.71446	0.0864436	0.263578	AC245297.2
ENSG00000272754.1	7.24981	-0.460036	0.912214	-0.504307	0.614046	0.788373	AL133245.1
ENSG00000183580.9	159.299	3.12875	0.392745	7.96634	1.63E-15	6.22e-13	FBXL7
ENSG00000272750.1	29.1466	0.521338	0.652988	0.798389	0.424645	0.64732	AL592148.3
ENSG00000272744.1	6.23042	1.06722	0.932834	1.14407	0.252597	0.484663	AC107214.2
ENSG00000272735.1	20.4588	-0.538324	0.563336	-0.955601	0.339274	0.571119	AC007881.3
ENSG00000272733.1	6.11786	0.661411	0.911546	0.725593	0.468088	0.684318	AP000345.2
ENSG00000272729.1	8.01502	-1.40569	0.801058	-1.75479	0.0792956	0.251867	AC009336.1
ENSG00000272720.1	34.0473	1.18163	0.476016	2.48233	0.0130525	0.0847317	AL022322.1
ENSG00000272717.1	15.4112	-1.72319	0.709886	-2.42742	0.0152066	0.0930818	AC112236.2
ENSG00000272716.1	22.4226	-0.279502	0.539114	-0.518447	0.604146	0.780743	AL121658.1
ENSG00000272711.1	143.169	-0.130781	0.313319	-0.417405	0.676382	0.826379	AC019069.1
ENSG00000272702.1	52.6427	-0.599664	0.631234	-0.949986	0.342119	0.57393	AC010913.1
ENSG00000272696.1	15.8619	-0.0351942	0.59133	-0.059517	0.95254	0.978351	AL359091.4
ENSG00000272692.1	121.394	-0.270778	0.380558	-0.711528	0.476757	0.690715	AC010997.4
ENSG00000272690.5	11.8693	1.8658	0.837743	2.22718	0.0259352	0.129404	LINC02018
ENSG00000272689.1	8.42329	2.23113	1.1018	2.02498	0.042869	0.175419	AC004832.4
ENSG00000272688.1	10.6437	0.101224	0.760768	0.133055	0.89415	0.95109	AP005329.3
ENSG00000272686.1	128.289	0.450583	0.277367	1.6245	0.104268	0.292177	AC006333.2
ENSG00000272682.1	5.69866	1.19651	1.00635	1.18896	0.234455	0.464546	AC004471.2
ENSG00000272677.1	28.6734	-0.754392	0.392397	-1.92252	0.0545404	0.202875	AC124016.1
ENSG00000272674.3	45.5458	-1.29827	0.374185	-3.46959	0.000521247	0.0097256	PCDHB16
ENSG00000272669.1	16.3233	-0.898063	0.620438	-1.44746	0.147767	0.355702	AL021707.6
ENSG00000272667.1	37.8839	0.0736473	0.500137	0.147254	0.882931	0.945594	AC012306.2
ENSG00000272663.1	10.1584	0.0730032	0.947059	0.0770841	0.938557	0.971632	AC093635.1
ENSG00000272661.1	19.7564	0.724325	0.474703	1.52585	0.127047	0.326292	AC021097.1
ENSG00000272655.2	129.99	0.907281	0.330561	2.74467	0.00605713	0.052722	POLR2J4
ENSG00000272654.1	71.029	0.0582894	0.306435	0.190218	0.849138	0.926719	AL358472.2
ENSG00000272647.2	14.986	0.136617	0.725904	0.188202	0.850718	0.927487	AC005020.2
ENSG00000272645.3	816.918	0.590118	0.307	1.92221	0.0545798	0.202986	GTF2IP20
ENSG00000272644.1	65.9132	0.28416	0.307256	0.92483	0.355054	0.586551	AC097468.3
ENSG00000272636.3	6.53555	0.0871267	0.933009	0.0933825	0.9256	0.965645	DOC2B
ENSG00000272631.1	142.47	0.340407	0.371125	0.91723	0.359022	0.590726	AC067750.1
ENSG00000272630.1	46.4615	0.904125	0.521535	1.73358	0.0829918	0.25789	AL731563.3
ENSG00000167232.13	434.405	3.12493	0.519102	6.01987	1.75E-09	2.34e-07	ZNF91
ENSG00000272610.1	23.7883	0.860339	0.573066	1.50129	0.13328	0.33514	MAGI1-IT1
ENSG00000272606.1	21.9707	-0.331548	0.632648	-0.524064	0.600234	0.778214	AC015982.1
ENSG00000272604.1	88.9583	0.344744	0.371213	0.928697	0.353046	0.585035	AC073073.2
ENSG00000156103.15	287.68	3.12225	0.941246	3.31714	0.000909425	0.0143667	MMP16
ENSG00000272599.2	89.8976	0.854904	0.343375	2.48971	0.0127846	0.083819	AC016394.2
ENSG00000272579.1	10.971	0.00959157	1.09108	0.00879089	0.992986	0.997009
ENSG00000272578.5	609.86	-0.681885	0.4632	-1.47212	0.140989	0.34628	AP000347.1
ENSG00000272573.5	22.356	0.364531	1.53278	0.237824	0.812018	0.907371	MUSTN1
ENSG00000272572.1	25.1914	0.153667	0.520636	0.295153	0.767877	0.882565	AL138762.1
ENSG00000272566.1	11.779	1.00312	0.911719	1.10025	0.271225	0.505243	AF250324.1
ENSG00000272563.1	11.2048	1.15529	0.736835	1.56791	0.116902	0.311085	AC016745.2
ENSG00000272556.2	1038.54	0.330273	0.232033	1.42339	0.154624	0.366058	GTF2IP13
ENSG00000272551.1	8.84618	0.0309307	0.752754	0.0410901	0.967224	0.984834	AC017048.3
ENSG00000272529.1	11.9159	0.480394	0.704416	0.681975	0.495255	0.704643	AC090948.3
ENSG00000272525.1	31.0221	-0.430993	0.406826	-1.0594	0.289417	0.523651	AC099522.2
ENSG00000272523.1	12.6501	-1.29805	0.771175	-1.68322	0.0923334	0.273234	LINC01023
ENSG00000272518.1	25.2178	0.875777	0.695736	1.25878	0.208111	0.435206	AC036214.2
ENSG00000272516.1	8.78568	0.42423	0.865009	0.490434	0.623827	0.79488	AL158211.4
ENSG00000272514.5	20.5345	0.0737956	0.549938	0.134189	0.893253	0.950701	CFAP206
ENSG00000140876.11	192.717	3.05954	0.553218	5.53043	3.19E-08	3.17e-06	NUDT7
ENSG00000272508.1	13.4043	0.79625	0.797125	0.998902	0.317842	0.551194	AL136982.6
ENSG00000272505.1	5.72444	1.21431	1.17129	1.03674	0.299859	0.532956	AC104964.4
ENSG00000272502.1	8.98939	-1.48553	0.821422	-1.80848	0.0705313	0.23491	AC104958.2
ENSG00000272501.1	47.7153	-1.27863	0.423404	-3.01988	0.00252878	0.0291576	AL662844.4
ENSG00000272498.1	33.1036	0.985121	0.50986	1.93214	0.0533421	0.200019	AC090948.2
ENSG00000272489.1	21.5512	0.782154	0.673069	1.16207	0.245207	0.476871	AL132656.3
ENSG00000272486.1	18.0931	0.282164	0.608467	0.463729	0.642842	0.806617	AC090922.1
ENSG00000272476.1	54.2746	-0.398678	0.376962	-1.05761	0.290234	0.524411	AL024507.2
ENSG00000272468.1	11.4571	-0.407951	0.655116	-0.622716	0.533471	0.732013	AL021807.1
ENSG00000272462.2	99.4571	-0.255773	0.345394	-0.740524	0.458982	0.676395	U91328.1
ENSG00000272455.1	112.049	-0.297869	0.256418	-1.16165	0.245376	0.476982	AL391244.3
ENSG00000272449.1	35.0283	-1.11545	0.596607	-1.86965	0.0615321	0.218124	AL139246.5
ENSG00000272447.1	240.116	-0.353124	0.315579	-1.11897	0.263152	0.49658	AL135925.1
ENSG00000272438.1	25.6143	-2.13249	0.62148	-3.43132	0.000600655	0.0107379	AL645608.7
ENSG00000272434.1	19.3285	0.815665	0.487408	1.67347	0.094234	0.27594	AC137630.3
ENSG00000272432.1	11.7881	-1.17177	0.758347	-1.54516	0.122308	0.319125	AL031432.3
ENSG00000272426.1	5.58544	0.166506	1.00383	0.165872	0.868258	0.937226	BX284668.6
ENSG00000272419.5	408.699	-0.273737	0.217484	-1.25865	0.208156	0.435206	AC241585.2
ENSG00000272417.1	5.57306	0.650354	0.976678	0.665884	0.505485	0.7116	AC034229.4
ENSG00000272416.1	7.58661	1.76125	0.949028	1.85585	0.0634749	0.221848	AC025175.1
ENSG00000272414.5	141.658	0.363436	0.299251	1.21448	0.224564	0.453201	FAM47E-STBD1
ENSG00000272410.5	1737.64	-0.465808	0.290221	-1.60501	0.108491	0.297757	AC022384.1
ENSG00000272405.1	6.03675	1.10696	0.989942	1.11821	0.263478	0.49688	AL365181.3
ENSG00000272398.5	44.1006	-0.0160259	0.557683	-0.0287366	0.977075	0.989299	CD24
ENSG00000272391.5	7885.82	-0.284105	0.203963	-1.39292	0.163643	0.378431	POM121C
ENSG00000272384.1	14.9217	0.254682	0.528591	0.481813	0.629938	0.799163	AC016405.3
ENSG00000272379.1	8.99041	1.15164	0.953965	1.20721	0.22735	0.456095	AL008729.2
ENSG00000272374.1	80.7801	0.207197	0.510713	0.405701	0.684963	0.831892	Z97832.2
ENSG00000272372.1	5.64713	0.292944	0.919594	0.318558	0.750061	0.872311	AC009102.2
ENSG00000272370.1	17.2652	0.122167	0.595283	0.205225	0.837396	0.921259	AC092354.2
ENSG00000272368.2	15.6728	0.343232	0.70916	0.483998	0.628387	0.798266	AC074032.1
ENSG00000272367.1	31.477	1.18809	0.672031	1.76791	0.0770764	0.247639
ENSG00000272360.1	6.23534	-0.0252317	0.879777	-0.0286796	0.97712	0.989299	AC116036.2
ENSG00000272356.1	60.5465	-0.0485831	0.369898	-0.131342	0.895505	0.951571	AL080317.3
ENSG00000272347.1	6.58288	-1.64096	1.02482	-1.60122	0.109328	0.29919	AC116351.2
ENSG00000272345.1	7.57957	0.549528	1.11284	0.493805	0.621444	0.793536	AL031775.1
ENSG00000272343.1	16.6727	0.853316	0.652911	1.30694	0.191233	0.414134	AC107952.2
ENSG00000272341.1	138.141	0.105892	0.454469	0.233002	0.81576	0.908917	AL137003.2
ENSG00000272338.2	17.1504	0.65098	0.743863	0.875134	0.381501	0.611161	AC067838.1
ENSG00000272335.1	207.38	0.871072	0.444497	1.95968	0.0500334	0.193224	AC093297.2
ENSG00000272333.5	6389.71	-0.533228	0.2222	-2.39976	0.0164058	0.0977132	KMT2B
ENSG00000272328.1	71.8868	0.365376	0.326622	1.11865	0.26329	0.496706	AC007128.2
ENSG00000272325.1	5620.95	-0.151592	0.262075	-0.57843	0.562974	0.75361	NUDT3
ENSG00000272323.1	33.7391	0.721369	0.434413	1.66056	0.0968016	0.279848	AC026801.2
ENSG00000272316.1	122.588	0.809813	0.38737	2.09054	0.0365691	0.158656	AL021368.2
ENSG00000272308.1	10.6538	1.26878	0.696788	1.8209	0.0686223	0.231091	AC104113.1
ENSG00000272305.5	14.3348	-0.551933	0.773388	-0.713656	0.47544	0.689538	AC096887.1
ENSG00000272304.1	5.38355	-0.837531	1.22892	-0.681516	0.495545	0.704755	AC096721.1
ENSG00000272301.1	7.68925	0.331018	0.919798	0.359881	0.718936	0.85439	AP002360.3
ENSG00000272288.5	92.6697	0.352878	0.387079	0.911643	0.361957	0.593314	AL451165.2
ENSG00000272282.1	7.46814	1.70596	1.02488	1.66455	0.096003	0.278896	LINC02084
ENSG00000272281.6	13.9147	4.53895	0.954307	4.75628	1.97E-06	0.000114889	TPTE2P2
ENSG00000272277.1	14.7978	-1.12105	0.679563	-1.64967	0.0990109	0.283468	AL031963.3
ENSG00000272275.1	19.9148	1.10966	0.602814	1.84081	0.0656495	0.226215	AC092687.3
ENSG00000272273.1	43.6271	0.205074	0.394201	0.520226	0.602906	0.780223	IER3-AS1
ENSG00000272269.1	21.4365	-1.62471	0.52275	-3.10801	0.00188352	0.0237466	AL138724.1
ENSG00000272267.2	8.55812	-0.860709	0.836513	-1.02892	0.303515	0.536702	AC021242.3
ENSG00000272264.1	13.2264	-1.76522	0.662852	-2.66307	0.00774318	0.0616832	AC009686.2
ENSG00000272263.1	31.1565	0.920934	0.516223	1.78399	0.074426	0.242968	AC034198.2
ENSG00000272247.1	8.03916	-0.286785	0.878217	-0.326554	0.744005	0.869058	AC080013.5
ENSG00000272221.1	62.7108	-0.708686	0.426745	-1.66068	0.0967785	0.27982	AL645933.2
ENSG00000272219.1	16.5438	0.219023	0.667765	0.327994	0.742916	0.868577	AC005072.1
ENSG00000272205.1	10.4551	0.262601	0.629412	0.417217	0.676519	0.826427	AL451050.2
ENSG00000272202.1	7.21667	-0.633745	0.881957	-0.718566	0.472408	0.687468	AC097358.2
ENSG00000272196.2	34355.8	-0.409559	0.259983	-1.57533	0.115181	0.30878	HIST2H2AA4
ENSG00000272195.1	63.5418	-0.359641	0.379685	-0.947209	0.343532	0.575167	AL356512.1
ENSG00000272183.1	9.4578	0.268515	0.747698	0.359123	0.719503	0.854627	AC005041.3
ENSG00000272182.1	10.421	2.0944	0.977686	2.14221	0.0321769	0.146434	AC135507.1
ENSG00000272173.1	23.8548	0.190207	0.441804	0.430524	0.666815	0.821094	U47924.2
ENSG00000272172.1	43.2428	-0.479835	0.452068	-1.06142	0.288498	0.522968	AC138696.2
ENSG00000272168.6	5.94809	-2.66601	0.925363	-2.88104	0.00396368	0.0393414	CASC15
ENSG00000272163.1	64.3679	-0.581951	0.343755	-1.69293	0.0904697	0.270826	AF106564.1
ENSG00000272157.1	17.0152	0.574705	0.599807	0.958151	0.337987	0.570429	AC107373.2
ENSG00000272156.1	12.2819	0.912737	0.793607	1.15011	0.250097	0.481857	AC008280.3
ENSG00000272155.1	9.60641	1.16938	0.903041	1.29494	0.195341	0.419482	AC055822.1
ENSG00000272150.5	47.3942	0.022551	0.354068	0.063691	0.949216	0.976568	NBPF25P
ENSG00000272148.1	5.52141	2.56882	1.28172	2.0042	0.045049	0.180507	AC013403.2
ENSG00000272146.5	44.2942	0.278602	0.344534	0.808633	0.418727	0.642384	ARF4-AS1
ENSG00000272145.1	141.864	-0.345916	0.324058	-1.06745	0.285769	0.520394	NFYC-AS1
ENSG00000272142.1	68.4557	0.550682	0.481635	1.14336	0.252889	0.485002	AL359643.3
ENSG00000272140.2	28.8508	0.530245	0.568238	0.93314	0.350748	0.582625	AC022400.5
ENSG00000272129.1	22.9791	0.0804979	0.51251	0.157066	0.875193	0.940844	AL359715.3
ENSG00000272108.1	5.33286	0.415629	1.03039	0.40337	0.686676	0.832851	AC244517.1
ENSG00000272106.1	84.3534	-0.661195	0.273476	-2.41775	0.015617	0.0947344	AL691432.2
ENSG00000272097.1	17.4898	-1.54712	0.618912	-2.49974	0.0124283	0.0825502	AL024498.1
ENSG00000272092.1	16.957	-0.693705	0.651106	-1.06543	0.286683	0.52078	AC087623.3
ENSG00000272086.1	36.0495	-0.0844464	0.385538	-0.219035	0.826623	0.915642	AC025181.2
ENSG00000272084.1	30.6183	-0.551202	0.455238	-1.2108	0.225972	0.454552	AL137127.1
ENSG00000272081.1	20.8589	0.183719	0.487127	0.377148	0.706064	0.846063	AC008972.2
ENSG00000272079.2	21.9599	-0.180796	0.568159	-0.318213	0.750323	0.872457	AC004233.3
ENSG00000272077.1	135.728	0.811278	0.418798	1.93716	0.052726	0.198634	AC124045.1
ENSG00000272072.1	23.0433	0.451605	0.557624	0.809873	0.418013	0.641977	AC004492.1
ENSG00000272070.1	21.5644	-0.504047	0.597351	-0.843805	0.398779	0.624783	AC005618.1
ENSG00000272054.1	23.5511	-0.10293	0.679833	-0.151405	0.879656	0.943775	AC007390.2
ENSG00000272047.1	729.722	0.565472	0.332062	1.70291	0.0885846	0.267674	GTF2H5
ENSG00000272040.1	21.2085	0.854479	0.568408	1.50329	0.132766	0.334569	AC010245.2
ENSG00000272033.1	24.3118	1.201	0.703219	1.70786	0.0876618	0.265741	AL136984.1
ENSG00000272031.2	213.079	-0.188258	0.316482	-0.594846	0.551947	0.745914	ANKRD34A
ENSG00000272030.1	76.3977	-0.195466	0.323367	-0.604472	0.54553	0.741266	AL162258.2
ENSG00000272010.1	40.5821	1.19163	0.649838	1.83373	0.0666944	0.227903	AC100814.1
ENSG00000272009.1	77.4219	0.376858	0.320027	1.17758	0.238964	0.469708	AL121944.1
ENSG00000272008.1	14.0697	0.146246	0.552951	0.264483	0.791407	0.896651	AL139274.2
ENSG00000272004.1	6.5643	1.10176	1.00193	1.09964	0.271488	0.505468	FO704657.1
ENSG00000271993.1	6.58793	1.67952	1.43934	1.16687	0.243263	0.474851	AC126118.1
ENSG00000271992.1	12.1358	0.496642	0.728243	0.681973	0.495256	0.704643	AL354872.2
ENSG00000271991.1	6.22733	0.33216	0.907519	0.366009	0.714358	0.851562	AC013400.1
ENSG00000271989.1	8.8824	-1.49586	0.735808	-2.03295	0.0420579	0.173505	AL139424.1
ENSG00000271978.1	11.1108	-0.848554	0.637677	-1.3307	0.183289	0.403828	AL359643.2
ENSG00000271976.1	197.175	0.91123	0.503014	1.81154	0.0700574	0.234077	AC012467.2
ENSG00000271971.1	9.4928	0.847463	0.87942	0.963661	0.335216	0.567493	AC120053.1
ENSG00000271966.1	9.84416	0.297208	0.76867	0.386653	0.699013	0.841907	AC021321.1
ENSG00000271964.1	30.5476	0.478638	0.490815	0.97519	0.329466	0.561715	AC090948.1
ENSG00000271959.1	7.78339	0.0698273	0.703398	0.0992714	0.920923	0.963242	AC100803.3
ENSG00000271936.1	127.649	-0.313638	0.344505	-0.910403	0.36261	0.593919	AC012073.1
ENSG00000271918.1	59.4088	-0.131062	0.364799	-0.359273	0.719391	0.85459	AC034236.2
ENSG00000271917.1	10.0219	1.37667	0.828349	1.66194	0.0965252	0.279513	AL357568.2
ENSG00000271913.5	21.5639	-0.562154	0.475438	-1.18239	0.237051	0.467662	AL035530.2
ENSG00000271895.2	109.297	0.217462	0.470245	0.462444	0.643763	0.807289	AL109811.3
ENSG00000271888.1	20.2765	-0.660589	0.47336	-1.39553	0.162856	0.377233	AL136162.1
ENSG00000271882.1	6.29204	1.79605	1.14527	1.56823	0.116828	0.310953	AP001330.5
ENSG00000271880.1	16.8821	0.999365	0.934999	1.06884	0.285142	0.519578	AGAP11
ENSG00000271871.1	14.1401	0.532114	0.638315	0.833622	0.404494	0.629963	AC005740.4
ENSG00000271870.1	8.69902	2.28887	1.05501	2.16953	0.0300427	0.140544	AC024060.1
ENSG00000271869.1	5.577	0.941607	0.965374	0.97538	0.329372	0.561709	AC026979.2
ENSG00000271862.1	29.2737	0.391972	0.560469	0.699365	0.484324	0.696409	AC104118.1
ENSG00000271858.5	33.3196	-0.422652	0.462931	-0.912992	0.361247	0.592707	Z84492.1
ENSG00000271857.1	5.2248	0.631496	1.0178	0.620453	0.53496	0.73345	AL096865.1
ENSG00000271855.1	37.4376	-0.906195	0.470553	-1.92581	0.0541286	0.201882	AC073195.1
ENSG00000271853.5	216.021	-0.350131	0.299979	-1.16718	0.243136	0.474697	AL162258.1
ENSG00000271851.1	38.9336	0.562949	0.476796	1.18069	0.237725	0.468278	AC087501.4
ENSG00000271843.1	10.5415	1.49681	0.655514	2.28342	0.0224058	0.118733	AC012557.1
ENSG00000271840.1	12.3425	0.38749	0.66233	0.585041	0.55852	0.750724	AL031281.2
ENSG00000271833.1	37.8835	0.156591	0.376585	0.415818	0.677543	0.826905	AL445222.1
ENSG00000271826.5	11.02	0.731156	0.918055	0.796419	0.425788	0.648496	PLS3-AS1
ENSG00000271816.1	127.932	0.268983	0.365245	0.736444	0.46146	0.678422	BMS1P4
ENSG00000271811.1	6.39335	-0.40707	0.829711	-0.490616	0.623698	0.79488	Z97200.1
ENSG00000271797.1	8.51965	0.39073	0.697798	0.559947	0.575515	0.762137	AC008494.3
ENSG00000271795.1	14.6336	0.895071	0.584876	1.53036	0.125927	0.324452	AC011337.1
ENSG00000271793.1	6.03458	0.302288	1.35896	0.22244	0.823972	0.914061	AL589666.1
ENSG00000271789.1	33.4272	0.418495	0.525751	0.795995	0.426035	0.648558	AL080317.2
ENSG00000271781.1	83.9892	-0.762634	0.357123	-2.13549	0.032721	0.147977	AC026740.1
ENSG00000271780.1	66.246	-0.782959	0.353037	-2.21778	0.0265698	0.131187	AL118558.3
ENSG00000271755.1	12.0012	-1.60541	0.679715	-2.36189	0.0181821	0.10398	AL031118.1
ENSG00000271754.1	18.1765	0.306176	0.58198	0.526094	0.598823	0.777515	AL355802.2
ENSG00000271751.1	8.86948	0.661001	0.717956	0.92067	0.357223	0.589156	AP003392.5
ENSG00000271746.1	16.974	-0.349131	0.519997	-0.67141	0.501959	0.709247	AL031848.2
ENSG00000271741.1	78.0321	0.420019	1.19441	0.351655	0.725097	0.857376	AC114490.2
ENSG00000271737.1	37.0555	0.279788	0.481594	0.580963	0.561266	0.752571	AC008608.2
ENSG00000271723.5	12.0388	-0.437169	1.08672	-0.402283	0.687476	0.833483	MROH7-TTC4
ENSG00000271714.1	9.64969	-0.470069	0.691755	-0.679531	0.496801	0.705533	AC010501.1
ENSG00000271698.1	9.92724	0.265821	0.655539	0.4055	0.68511	0.831917	AC233992.2
ENSG00000271687.1	15.5762	-0.323439	0.879514	-0.367748	0.713061	0.850387	MTND5P10
ENSG00000271659.1	8.03292	2.97586	1.00836	2.95118	0.00316558	0.0337813	AL161729.4
ENSG00000271646.1	17.5308	0.438762	0.605028	0.725193	0.468334	0.684581	AC099343.3
ENSG00000271643.1	32.3131	0.868978	0.526391	1.65082	0.0987748	0.28336	AC112220.4
ENSG00000271614.1	36.9136	-0.0885975	0.498489	-0.177732	0.858934	0.931495	ATP2B1-AS1
ENSG00000271601.3	2479.15	0.0302964	0.302967	0.0999991	0.920345	0.962935	LIX1L
ENSG00000100427.15	138.087	3.0499	0.425272	7.17164	7.41E-13	1.85e-10	MLC1
ENSG00000271553.1	11.8531	1.69644	1.02946	1.6479	0.0993723	0.284138	AC018638.7
ENSG00000271551.2	20.3539	0.394792	0.555195	0.711088	0.47703	0.69092	AL355297.4
ENSG00000143469.17	351.512	3.0003	0.419265	7.15609	8.30E-13	2.04e-10	SYT14
ENSG00000271525.1	5.80434	-0.491457	1.11253	-0.441748	0.658672	0.816886	ARF4P1
ENSG00000271474.1	6.49499	0.686702	0.766167	0.896283	0.370102	0.601854	AC106881.1
ENSG00000271452.1	6.81708	1.75725	0.916433	1.91749	0.0551755	0.20407	AC005034.5
ENSG00000271430.1	129.617	1.04387	0.407025	2.56463	0.0103285	0.073907
ENSG00000271427.1	8.02191	1.26132	0.820532	1.5372	0.124245	0.321941	AL358072.1
ENSG00000271425.6	929.713	0.117093	0.273038	0.428852	0.668031	0.821575	NBPF10
ENSG00000271387.1	22.9036	-1.34891	0.579439	-2.32795	0.0199147	0.110192	AL445228.2
ENSG00000271383.6	1058.27	0.513156	0.30047	1.70784	0.0876656	0.265741	NBPF19
ENSG00000271380.1	71.7663	-0.8601	0.416949	-2.06284	0.0391277	0.165902	AL451085.2
ENSG00000271361.1	6.78559	1.49073	1.0779	1.38299	0.166667	0.382821	HTATSF1P2
ENSG00000271344.1	5.43761	2.52917	1.12879	2.2406	0.0250521	0.127089	AC018638.6
ENSG00000271335.5	36.3243	-0.28943	0.443022	-0.653308	0.513558	0.717018	AL117336.3
ENSG00000271324.1	6.67743	0.773368	1.04236	0.741938	0.458125	0.675655	AC112220.3
ENSG00000271303.1	1277.63	-0.145391	0.215923	-0.673346	0.500727	0.708319	SRXN1
ENSG00000271270.5	242.166	0.66791	0.313943	2.12748	0.0333798	0.149726	TMCC1-AS1
ENSG00000271265.1	8.46623	0.803713	0.859846	0.934717	0.349934	0.581953	AL355297.3
ENSG00000271204.1	19.6595	0.492175	0.65957	0.746207	0.455543	0.673699	AC016831.5
ENSG00000271200.1	18.0688	-0.0483777	0.546718	-0.0884876	0.929489	0.96713	AC099791.2
ENSG00000271198.1	10.1887	-0.0479984	0.697506	-0.0688143	0.945137	0.974249	VDAC3P1
ENSG00000271180.1	5.67105	-0.192935	1.07095	-0.180152	0.857033	0.93077	AL158801.4
ENSG00000271155.1	71.1503	-0.321594	0.353623	-0.909427	0.363125	0.594577	AL161729.1
ENSG00000271151.1	10.9605	-0.356046	0.740919	-0.480547	0.630839	0.799687	AC016737.1
ENSG00000271147.7	217.024	0.413798	0.248669	1.66405	0.096102	0.279019	ARMCX5-GPRASP2
ENSG00000271141.1	26.8928	1.19563	0.738298	1.61943	0.105354	0.293185	AC010680.4
ENSG00000271138.1	24.2881	-0.100659	0.428881	-0.234701	0.814441	0.908186	IGLVIVOR22-1
ENSG00000271134.1	83.5133	0.0975978	0.384376	0.253912	0.799563	0.901448	AC012498.2
ENSG00000271127.1	55.6633	1.51853	1.20889	1.25613	0.209067	0.435999	AP000526.1
ENSG00000271122.1	434.91	0.0434093	0.264357	0.164207	0.869568	0.938003	AC018647.2
ENSG00000271121.2	200.352	-0.730479	1.35678	-0.538392	0.590307	0.771795	NUDT4P2
ENSG00000271109.1	11.7999	-3.6337	0.841315	-4.31907	1.57E-05	0.000629036	AC008555.5
ENSG00000271092.5	81.9688	0.529688	0.428488	1.23618	0.216391	0.444907	TMEM56-RWDD3
ENSG00000271078.1	15.599	0.00211437	0.610693	0.00346225	0.997238	0.998718	AC139426.3
ENSG00000271040.1	12.8219	0.15106	0.617754	0.244531	0.80682	0.905607	AL390955.2
ENSG00000271020.1	8.66298	0.0796644	0.829698	0.0960161	0.923508	0.964914	AC112220.2
ENSG00000271013.1	257.928	0.54326	0.26779	2.02868	0.0424911	0.1745	LRRC37A9P
ENSG00000271011.1	25.2534	0.661464	0.535861	1.23439	0.217056	0.445704	AC010680.3
ENSG00000271002.1	5.66161	-0.697539	0.947139	-0.73647	0.461445	0.678422	AC129492.5
ENSG00000270987.1	6.82778	-1.0053	0.96439	-1.04242	0.297219	0.530112	AL133338.2
ENSG00000270977.1	210.939	0.410155	0.38525	1.06465	0.287035	0.521148	AC015849.5
ENSG00000270964.1	42.3262	0.603291	0.447183	1.34909	0.177307	0.396489	AC016355.1
ENSG00000270959.1	27.5638	-0.0406427	0.451386	-0.0900398	0.928256	0.966421	LPP-AS2
ENSG00000270956.1	18.796	0.593796	0.924062	0.642593	0.520488	0.722589	AC009948.4
ENSG00000270933.1	21.2944	0.0523978	0.592165	0.088485	0.929491	0.96713	AC010719.1
ENSG00000270923.1	12.7957	-0.194796	0.7577	-0.257089	0.79711	0.900235	TAS2R6P
ENSG00000270898.5	66.6097	1.1214	0.377448	2.971	0.00296836	0.032421	GPR75-ASB3
ENSG00000270885.1	1591.18	0.355892	0.268441	1.32577	0.184915	0.406013	RASL10B
ENSG00000270882.2	35594.5	-0.292743	0.237768	-1.23121	0.218244	0.447047	HIST2H4A
ENSG00000270878.1	24.481	-0.205858	0.479596	-0.429233	0.667754	0.821428	AL136038.4
ENSG00000270872.2	860.045	-0.222711	0.290202	-0.767437	0.442822	0.662665	SRGAP2D
ENSG00000270863.1	10.6729	0.894534	0.673911	1.32738	0.184384	0.405273	DDX55P1
ENSG00000270823.1	9.16943	0.984752	0.858392	1.14721	0.251297	0.483233	AC007938.2
ENSG00000270820.5	16.3055	0.979724	0.709663	1.38055	0.167418	0.38375	AC016727.1
ENSG00000270813.2	7.0099	-0.535736	0.774402	-0.691806	0.489059	0.70004	NANOGNBP3
ENSG00000270804.1	156.473	0.112161	0.296626	0.378123	0.70534	0.845547	AC010326.4
ENSG00000270802.2	5.87452	0.488443	1.1339	0.430765	0.666639	0.821023	AC005776.1
ENSG00000270800.1	150.402	-0.708503	0.329117	-2.15274	0.0313392	0.144109	RPS10-NUDT3
ENSG00000270757.1	131.297	-0.050993	1.19581	-0.0426429	0.965986	0.98414	HSPE1-MOB4
ENSG00000270742.1	32.98	0.00444786	0.537544	0.0082744	0.993398	0.997154	AC096947.1
ENSG00000270722.1	544.954	-0.587736	0.511244	-1.14962	0.2503	0.481989	RF00003
ENSG00000270720.1	7.57841	0.436491	0.93568	0.466496	0.640861	0.805592	AC104785.1
ENSG00000270706.1	7.05165	-0.0378325	0.888212	-0.042594	0.966025	0.98414	PRMT1P1
ENSG00000270696.1	273.097	0.492522	0.396361	1.24261	0.214012	0.442271	AC005034.3
ENSG00000270681.1	37.5531	1.37615	0.572598	2.40335	0.0162457	0.0972791	AC095055.1
ENSG00000270673.1	24.2708	-0.250258	0.53708	-0.465959	0.641245	0.805832	YTHDF3-AS1
ENSG00000270647.5	3093.66	0.394866	0.225492	1.75113	0.0799237	0.253153	TAF15
ENSG00000270641.1	24.5442	1.01786	0.584613	1.74108	0.0816691	0.255742	TSIX
ENSG00000270638.1	12.8556	-0.293169	0.618147	-0.47427	0.635307	0.801792	AL023806.1
ENSG00000270629.5	1688.14	-0.0442458	0.184037	-0.240418	0.810006	0.906915	NBPF14
ENSG00000270617.1	5.91092	1.1182	1.55592	0.718674	0.472342	0.687468	URGCP-MRPS24
ENSG00000270605.1	82.7251	0.190424	0.414523	0.459383	0.64596	0.808261	AL353622.1
ENSG00000270580.5	224.228	-0.0526517	0.313622	-0.167883	0.866675	0.936677	AC139256.2
ENSG00000270574.1	114.271	0.275343	0.355859	0.773743	0.439083	0.658908	AC010680.2
ENSG00000270571.2	12.684	-0.250849	0.669157	-0.374872	0.707755	0.847071	AC007681.1
ENSG00000270562.1	21.7437	1.14258	0.753587	1.51619	0.129472	0.329967	AC097634.1
ENSG00000270558.1	11.4066	0.663552	0.818111	0.811079	0.41732	0.641277	AC025449.1
ENSG00000270540.1	15.2285	0.594458	0.854906	0.695349	0.486837	0.698253	AC093915.1
ENSG00000270532.1	16.0475	-0.328799	0.533463	-0.616348	0.537665	0.7355	PEBP1P2
ENSG00000188162.10	189.571	2.97277	1.01954	2.91579	0.00354787	0.0364297	OTOG
ENSG00000270441.1	17.4755	-0.112599	0.562052	-0.200335	0.841218	0.922843	AC135506.1
ENSG00000270426.1	5.41219	0.760066	0.97177	0.782146	0.434129	0.655708	AC099343.2
ENSG00000270419.1	8.72292	-1.24389	0.695504	-1.78847	0.0737005	0.241228	CAHM
ENSG00000270362.1	39.8919	0.270311	0.400678	0.674634	0.499908	0.708167	HMGN3-AS1
ENSG00000270361.1	5.4007	-0.217096	0.92199	-0.235465	0.813848	0.90784	AL451085.1
ENSG00000270344.2	159.673	0.751081	0.31499	2.38446	0.0171043	0.100358	POC1B-AS1
ENSG00000270332.1	22.1742	1.96996	0.620098	3.17685	0.00148882	0.0203132	SMC2-AS1
ENSG00000270316.1	128.455	0.00214251	0.345856	0.00619479	0.995057	0.99793	BORCS7-ASMT
ENSG00000270299.1	13.4566	-7.20565	2.59789	-2.77366	0.00554296	0.0493347	AL121758.1
ENSG00000270277.1	63.98	0.813285	0.559433	1.45377	0.146011	0.353141	AC009948.3
ENSG00000159167.11	245.276	2.90412	0.355183	8.1764	2.92E-16	1.25e-13	STC1
ENSG00000270265.1	11.8016	-0.263167	0.666996	-0.394556	0.693171	0.837184	AC104819.3
ENSG00000270249.1	6.1939	-1.44448	1.28305	-1.12582	0.260243	0.493047	AC093668.1
ENSG00000270236.1	6.47188	-0.3172	0.877108	-0.361642	0.717619	0.853407	AL162730.1
ENSG00000270231.3	980.326	-0.222111	0.24648	-0.901132	0.367518	0.598864	NBPF8
ENSG00000270195.1	52.7934	-0.841671	0.466392	-1.80464	0.0711307	0.236079	AC016773.1
ENSG00000270194.1	71.648	0.150932	0.33244	0.454012	0.64982	0.811158	AC097359.2
ENSG00000270189.1	69.3876	2.07989	0.505984	4.11059	3.95E-05	0.00133683
ENSG00000270182.1	63.8609	-1.38143	0.369473	-3.73893	0.000184806	0.00450513	AC004080.4
ENSG00000270181.1	230.171	0.0752967	0.30396	0.247719	0.804352	0.904216	BIVM-ERCC5
ENSG00000270179.1	11.6736	0.0108567	0.591737	0.0183472	0.985362	0.993484	AP002840.2
ENSG00000270177.1	47.7787	0.196151	0.325485	0.602643	0.546746	0.74234	AC104109.2
ENSG00000270175.1	94.4348	0.205899	0.324937	0.633657	0.526305	0.727283	AC023509.4
ENSG00000147606.8	142.759	2.86032	0.495639	5.77096	7.88E-09	9.31e-07	SLC26A7
ENSG00000270165.1	5.75535	1.33976	0.853283	1.57012	0.116387	0.310386	AC010530.1
ENSG00000270164.1	8.14453	2.0442	0.99479	2.05491	0.039888	0.168038	LINC01480
ENSG00000270157.1	45.0484	0.295215	0.492114	0.599892	0.548578	0.74344	AC004918.3
ENSG00000270154.1	11.3776	0.413381	0.794848	0.520075	0.603011	0.780223	AC130352.1
ENSG00000270149.5	248.36	-0.21937	0.30885	-0.710279	0.477531	0.69127	AL591806.3
ENSG00000270141.3	4620.52	0.0641484	0.310601	0.20653	0.836377	0.920622	TERC
ENSG00000270140.1	6.07015	-0.286345	0.859272	-0.333242	0.738952	0.866314	AC005520.3
ENSG00000270135.1	13.145	0.0452048	0.768901	0.0587914	0.953118	0.978415	AC078795.3
ENSG00000270127.2	50.748	0.395844	0.482468	0.820456	0.411956	0.636701	AC027020.2
ENSG00000270116.1	23.3584	0.678165	0.729853	0.92918	0.352796	0.584874	AP001429.1
ENSG00000270115.1	9.98717	-0.580282	0.895347	-0.648108	0.516915	0.71973	AL513327.3
ENSG00000270108.1	26.0581	0.667099	0.521798	1.27846	0.201087	0.426483	AL049840.5
ENSG00000270106.5	73.8214	0.642813	0.427102	1.50506	0.13231	0.333753	TSNAX-DISC1
ENSG00000270103.3	5.89406	1.32375	1.11549	1.18669	0.235348	0.4656	AL360012.1
ENSG00000270096.1	16.2904	1.30165	0.777977	1.67313	0.0943026	0.27594	AC078795.2
ENSG00000270091.1	16.7091	0.39362	0.577855	0.681174	0.495761	0.704781	AC015726.1
ENSG00000270084.1	16.1855	1.82465	0.835042	2.1851	0.0288814	0.137479	GAS5-AS1
ENSG00000270083.1	9.29855	0.0900122	0.682538	0.131879	0.89508	0.951548	AL021878.2
ENSG00000270074.1	72.273	0.111354	0.390617	0.285073	0.775588	0.886446	AC087203.3
ENSG00000106123.11	342.526	2.83084	0.51748	5.47043	4.49E-08	4.35e-06	EPHB6
ENSG00000270067.1	55.1347	0.543891	0.370301	1.46878	0.141892	0.34756
ENSG00000102195.9	257.915	2.81577	0.362371	7.77042	7.82E-15	2.64e-12	GPR50
ENSG00000270062.1	9.7225	1.88631	0.857093	2.20082	0.0277487	0.13408	AL606834.2
ENSG00000270061.1	17.3924	1.58067	0.756959	2.08819	0.0367807	0.159211	AC068790.5
ENSG00000270060.1	10.059	1.53406	0.927648	1.65371	0.0981863	0.282213	AC090589.3
ENSG00000270055.1	128.507	0.766151	0.446941	1.71421	0.0864902	0.263668	AC127502.2
ENSG00000270049.2	62.2107	0.0899438	0.38609	0.232961	0.815792	0.908917	AC009061.2
ENSG00000270048.1	7.47127	0.796608	0.910594	0.874822	0.381671	0.611305	AC068790.4
ENSG00000270039.1	13.8257	1.46985	0.725932	2.02478	0.0428902	0.175419	AC025165.5
ENSG00000270036.1	15.1632	1.15703	0.712768	1.6233	0.104526	0.292478	AC027243.2
ENSG00000270035.1	5.68603	0.109076	0.935854	0.116553	0.907214	0.955983	AL359881.2
ENSG00000270030.1	13.9911	1.20112	0.747036	1.60785	0.107867	0.296901	AC136475.7
ENSG00000270025.2	68.3975	1.09173	3.22867	0.338137	0.73526	0.863729	BMS1P7
ENSG00000270024.5	86.4423	1.35939	2.50801	0.542019	0.587806	0.769659
ENSG00000270022.3	189.646	0.348341	0.295437	1.17907	0.23837	0.46885	Z93241.1
ENSG00000270021.1	27.3865	0.450121	0.467014	0.963828	0.335132	0.567493	AC026691.1
ENSG00000270020.1	27.0308	-0.0132236	0.463456	-0.0285325	0.977237	0.989299	AC009108.3
ENSG00000270019.1	24.6168	0.278605	0.549569	0.506952	0.612188	0.786906	AC110769.2
ENSG00000270015.1	142.627	-0.426079	0.314623	-1.35425	0.175655	0.394449	AC087481.3
ENSG00000270012.1	69.8251	1.29222	0.42652	3.02969	0.00244807	0.0284782	AC232271.1
ENSG00000270011.6	68.9362	-0.023054	0.434957	-0.053003	0.95773	0.980584	ZNF559-ZNF177
ENSG00000270008.1	6.88908	1.33606	1.09892	1.2158	0.224063	0.452657	AL137247.1
ENSG00000270006.2	13.0976	0.458673	0.665421	0.689297	0.490636	0.701254	AC010531.6
ENSG00000270001.1	11.8599	0.761255	0.739997	1.02873	0.303608	0.536702	AL121894.2
ENSG00000269997.1	22.7295	0.320193	0.507406	0.631038	0.528016	0.728302	AC068790.3
ENSG00000269994.1	125.67	-0.372844	0.394324	-0.945527	0.34439	0.575984	AL513318.2
ENSG00000269993.1	16.7458	4.72452	0.873395	5.40938	6.32E-08	5.93e-06	KC877982.1
ENSG00000269984.1	16.9696	0.397441	0.732528	0.542561	0.587432	0.769363	AC078795.1
ENSG00000269983.1	68.1555	2.47598	1.09572	2.25968	0.023841	0.123247	AC146944.4
ENSG00000269982.1	7.23279	0.583516	0.822729	0.709245	0.478173	0.691865	AC018809.2
ENSG00000269974.1	18.1638	0.570769	0.884066	0.645617	0.518527	0.720584	AC091057.3
ENSG00000269973.1	217.538	0.197857	0.287579	0.688011	0.491446	0.701644	AC010969.2
ENSG00000269968.1	5.09954	-1.76687	1.12015	-1.57735	0.114715	0.308244	AC006064.4
ENSG00000269967.1	8.87926	1.94751	0.85862	2.26818	0.0233179	0.121521	AL136115.2
ENSG00000269964.2	12.6256	4.55268	0.925249	4.92049	8.63E-07	5.73e-05	MEI4
ENSG00000269961.1	11.3178	-0.430607	0.695024	-0.619557	0.53555	0.733999	AC010359.1
ENSG00000269959.1	6.92518	0.135755	0.807959	0.168022	0.866566	0.936677	SPACA6P-AS
ENSG00000269958.1	90.2174	-0.55376	0.31294	-1.76954	0.0768038	0.247181	AL049840.4
ENSG00000269955.2	2069.26	-0.445095	0.384009	-1.15908	0.246425	0.478307	C7orf55-LUC7L2
ENSG00000269954.1	6.42456	1.55172	0.876463	1.77043	0.0766559	0.246933	AC022239.1
ENSG00000269951.1	51.8814	0.584319	0.515228	1.1341	0.256753	0.488648	AC090181.2
ENSG00000269947.1	21.2002	0.0634686	0.499194	0.127142	0.898828	0.952906	AC135178.5
ENSG00000269941.1	26.3938	8.1492	1.16506	6.99468	2.66E-12	6.11e-10
ENSG00000269940.1	167.108	-0.329978	0.315829	-1.0448	0.296115	0.529273	AL049840.3
ENSG00000269939.1	14.1309	0.983982	0.834318	1.17939	0.238245	0.468792	PCF11-AS1
ENSG00000166501.12	583.368	2.81074	0.464943	6.04533	1.49E-09	2.05e-07	PRKCB
ENSG00000269935.1	9.10111	1.81182	0.723663	2.50368	0.0122909	0.0819496	AC092720.2
ENSG00000269934.1	18.8315	-0.0851886	0.554729	-0.153568	0.87795	0.942621	AL353593.2
ENSG00000269930.1	28.9958	1.63761	0.658419	2.48719	0.0128757	0.0840797	AC091057.2
ENSG00000269929.1	117.404	0.770637	0.466747	1.65108	0.0987218	0.283285	AL158152.1
ENSG00000269925.1	12.2937	0.0573434	0.888675	0.0645269	0.948551	0.976276	Z98884.2
ENSG00000269921.1	12.5074	-0.249711	0.640828	-0.389669	0.696781	0.840186	AC068620.1
ENSG00000269918.1	52.779	0.713917	0.421034	1.69563	0.0899562	0.270101	AF131215.6
ENSG00000269911.1	36.7011	0.697872	0.490153	1.42378	0.154509	0.36591	FAM226B
ENSG00000269906.1	38.5297	0.393244	0.470667	0.835504	0.403434	0.628827	AL606834.1
ENSG00000269904.2	66.6588	0.121759	0.389603	0.31252	0.754645	0.875002	MAP2K4P1
ENSG00000269902.1	23.9897	1.67731	0.856268	1.95886	0.0501293	0.193451	AC234772.3
ENSG00000079102.16	359.507	2.80813	0.376678	7.45497	8.99E-14	2.64e-11	RUNX1T1
ENSG00000269897.5	6.62233	2.17329	1.46611	1.48236	0.138246	0.34255	COMMD3-BMI1
ENSG00000269896.2	170.027	-0.543904	0.295408	-1.84119	0.065593	0.226169	AL513477.1
ENSG00000269894.1	5.0417	0.626174	0.963948	0.649593	0.515955	0.718969	AC018809.1
ENSG00000269893.6	973.033	0.312512	0.22255	1.40423	0.16025	0.373874	SNHG8
ENSG00000269892.1	14.0036	1.63191	0.704322	2.317	0.020504	0.112385	AC125494.2
ENSG00000269891.2	162.952	-1.24308	1.08998	-1.14046	0.254093	0.485707	ARHGAP19-SLIT1
ENSG00000269890.1	31.9452	-0.893513	0.462182	-1.93325	0.0532057	0.199579	AL353593.1
ENSG00000269889.1	8.10833	0.101805	0.738586	0.137838	0.890368	0.949747	AC078802.1
ENSG00000269887.1	7.93847	1.97892	1.12636	1.75691	0.0789325	0.25121	AL391001.1
ENSG00000269883.1	34.6303	-1.20236	0.406739	-2.9561	0.00311557	0.0334352	AC007375.3
ENSG00000269881.1	12.3506	-1.84033	0.719818	-2.55666	0.0105682	0.0748795	AC004754.1
ENSG00000269859.1	5.0706	0.161271	1.15959	0.139076	0.88939	0.949348	AC008735.3
ENSG00000269858.5	1751.31	-0.283759	0.281586	-1.00772	0.313591	0.546908	EGLN2
ENSG00000269846.1	19.1445	0.654497	0.492724	1.32832	0.184071	0.404798	AL136172.1
ENSG00000269837.1	438.044	-0.0911955	0.255058	-0.357548	0.720681	0.855338	IPO5P1
ENSG00000269834.5	9.4521	1.31171	1.00942	1.29947	0.193783	0.417766	ZNF528-AS1
ENSG00000269825.1	92.9016	-0.31785	0.399646	-0.795328	0.426423	0.648895	AC022150.4
ENSG00000269821.1	2598.69	1.00381	0.365712	2.74482	0.00605447	0.0527208	KCNQ1OT1
ENSG00000269814.1	10.2417	0.29377	0.644572	0.45576	0.648563	0.810403	AC008403.3
ENSG00000269800.1	5.27389	0.238678	0.95582	0.249711	0.802811	0.903357	PLEKHA3P1
ENSG00000269755.1	10.5521	0.331128	0.840681	0.393881	0.693669	0.837448	AC008758.6
ENSG00000269743.2	317.343	0.351601	0.226708	1.5509	0.120925	0.316872	SLC25A53
ENSG00000269713.7	1453.12	-0.0928708	0.214725	-0.432511	0.66537	0.82059	NBPF9
ENSG00000269707.1	39.328	-0.424079	0.394701	-1.07443	0.282629	0.516809	AC018730.2
ENSG00000269696.1	9.12867	1.53767	0.71943	2.13735	0.0325698	0.14758	AC005498.3
ENSG00000269693.1	425.053	0.319542	0.308097	1.03715	0.299668	0.532722	AC010422.6
ENSG00000269653.1	14.833	0.232062	0.624866	0.371379	0.710356	0.848758	AC011479.3
ENSG00000269609.5	822.285	0.289947	0.271991	1.06602	0.286415	0.520563	RPARP-AS1
ENSG00000269578.1	10.9923	-0.275499	0.758375	-0.363276	0.716399	0.852812	AC008764.7
ENSG00000269559.2	8.45069	0.458518	0.745243	0.61526	0.538383	0.73629	AC093677.2
ENSG00000126803.9	141.422	2.75254	0.487193	5.64979	1.61E-08	1.7e-06	HSPA2
ENSG00000269549.2	18.0047	-0.116965	0.613997	-0.190497	0.848919	0.926577
ENSG00000269533.5	15.3517	1.10391	1.06316	1.03833	0.299114	0.532177	AC003002.3
ENSG00000269524.1	5.88447	0.467723	0.897832	0.520947	0.602404	0.779937	AC245052.7
ENSG00000269514.1	69.7883	0.799075	0.379616	2.10496	0.0352949	0.15509	AC024257.3
ENSG00000269486.2	57.5399	1.30341	0.390148	3.34081	0.000835344	0.0135233	ERVK9-11
ENSG00000269476.1	5.33186	-0.889507	1.01326	-0.877863	0.380018	0.609782	AC010326.2
ENSG00000269473.1	90.7267	-0.398717	0.294342	-1.3546	0.175544	0.394422	AC012313.8
ENSG00000269446.2	11.0802	0.931539	0.721532	1.29106	0.196684	0.421069	AC006967.3
ENSG00000269439.5	15.4373	-0.390614	0.639294	-0.611008	0.541194	0.738489	AC010618.3
ENSG00000269425.1	37.9267	0.365495	0.488765	0.747794	0.454585	0.67348	AC104521.1
ENSG00000269404.6	5.4301	-0.121734	1.20455	-0.101061	0.919502	0.962674	SPIB
ENSG00000269399.2	126.978	-0.39131	0.323207	-1.21071	0.226008	0.454573	AC008764.6
ENSG00000269388.1	14.9998	0.375351	0.553438	0.678218	0.497634	0.706247	AC018755.3
ENSG00000269386.5	91.554	-0.649383	0.364744	-1.78038	0.0750143	0.243898	RAB11B-AS1
ENSG00000269378.1	99.9504	-0.615043	0.455354	-1.35069	0.176794	0.39578	ITGB1P1
ENSG00000269374.1	7.73945	-0.114998	0.830421	-0.138481	0.88986	0.949532	AC011497.2
ENSG00000165194.15	760.89	2.73689	0.475646	5.75405	8.71E-09	1.01e-06	PCDH19
ENSG00000269343.6	524.311	0.292112	0.200631	1.45597	0.145402	0.352278	ZNF587B
ENSG00000269335.5	717.273	-0.217774	0.280417	-0.776608	0.43739	0.65778	IKBKG
ENSG00000269318.1	18.124	0.356283	0.575303	0.619297	0.53572	0.734081	AC007292.2
ENSG00000269313.5	32.5951	-0.0409493	0.369738	-0.110752	0.911813	0.958077	MAGIX
ENSG00000269293.2	211.05	-0.412706	0.217624	-1.89642	0.0579045	0.210485	ZSCAN16-AS1
ENSG00000269242.1	150.754	-0.326449	0.291387	-1.12033	0.262574	0.495846	AC010422.3
ENSG00000269226.7	128.177	1.24412	0.459328	2.70857	0.00675738	0.0566256	TMSB15B
ENSG00000269190.5	1961.13	-0.177458	0.22929	-0.773947	0.438962	0.658874	FBXO17
ENSG00000269189.1	8.62307	0.440388	0.76613	0.574822	0.565412	0.755383	AL445223.1
ENSG00000269176.2	38.2005	-0.346119	0.441285	-0.784344	0.432838	0.6546	AP001160.3
ENSG00000269153.1	7.90518	-2.31928	1.07589	-2.15568	0.0311085	0.1436	LYPLA2P2
ENSG00000269139.2	5.57341	-1.82706	1.06952	-1.7083	0.087581	0.265639	AC010336.5
ENSG00000269113.3	323.457	-0.749434	0.405314	-1.84902	0.0644549	0.223684	TRABD2B
ENSG00000269107.1	35.2127	-1.50868	2.24462	-0.672133	0.501499	0.708884	AC092329.1
ENSG00000269106.1	16.9438	0.178224	0.585775	0.304254	0.760935	0.878544	AC012313.7
ENSG00000269069.1	59.911	0.616545	0.375268	1.64295	0.100394	0.286043	AC007842.1
ENSG00000269068.1	8.19294	0.773007	0.757459	1.02053	0.307479	0.540329	AC009955.4
ENSG00000269058.5	10.2381	-0.890755	0.813312	-1.09522	0.273421	0.507434	CALR3
ENSG00000269054.1	8.03169	0.00982409	0.844137	0.011638	0.990714	0.996124	AC012313.6
ENSG00000269053.1	5.54956	1.69358	1.07425	1.57652	0.114906	0.308427	AC010319.3
ENSG00000269044.2	164.019	0.0607035	0.273786	0.221718	0.824533	0.914322	AC024075.2
ENSG00000269038.1	12.0225	-0.894258	0.613466	-1.45772	0.144919	0.351557	AP001462.1
ENSG00000151702.16	265.501	2.72582	0.274457	9.93167	3.03E-23	2.88e-20	FLI1
ENSG00000268996.3	123.808	-0.390937	0.319192	-1.22477	0.220661	0.449139	MAN1B1-AS1
ENSG00000268947.1	20.4657	-0.386437	0.580892	-0.665248	0.505892	0.711945	AC002128.1
ENSG00000268942.2	21.6666	-0.0519297	0.597396	-0.0869268	0.93073	0.96784	CKS1BP3
ENSG00000268895.5	499.98	-0.461889	0.278393	-1.65913	0.0970901	0.280163	A1BG-AS1
ENSG00000268889.1	10.9796	0.607764	0.737035	0.824606	0.409595	0.634317	AC008750.7
ENSG00000268869.5	7.19417	-2.31254	0.937293	-2.46725	0.0136155	0.0868769	ESPNP
ENSG00000268861.6	322.138	1.24357	1.98248	0.62728	0.530476	0.729999	AC008878.3
ENSG00000268858.2	414.43	-0.265238	0.217122	-1.22161	0.221856	0.450222	AL118506.1
ENSG00000268836.1	15.1112	1.20095	0.624296	1.92368	0.0543945	0.202693	Z69706.1
ENSG00000268798.1	99.7963	0.060274	0.288915	0.208622	0.834743	0.91946	AC027307.3
ENSG00000268790.5	109.729	-1.46456	1.37232	-1.06722	0.285875	0.520394	AC008764.4
ENSG00000268784.1	12.1476	0.146918	3.23931	0.0453545	0.963825	0.983096
ENSG00000268751.1	11.9378	-0.233999	0.578892	-0.404218	0.686053	0.832637	SCGB1B2P
ENSG00000268750.6	116.646	-1.21505	0.456399	-2.66225	0.00776203	0.0616878	AC010522.1
ENSG00000268744.1	8.17812	-0.581937	1.21734	-0.478042	0.632621	0.800564	AC008758.4
ENSG00000268743.1	8.0773	0.867924	0.925258	0.938035	0.348227	0.580146	AC008737.1
ENSG00000268738.2	34.4511	0.203714	0.801338	0.254218	0.799328	0.901328	HSFX2
ENSG00000268713.1	153.756	0.090082	0.375565	0.239858	0.810441	0.907006	AC005261.3
ENSG00000268670.1	77.7975	-0.979747	0.393531	-2.48963	0.0127876	0.083819	AC016586.1
ENSG00000268660.1	29.1073	-1.82197	0.499969	-3.64416	0.000268265	0.0060269	LETM1P2
ENSG00000268655.2	15.1102	-2.24215	0.839344	-2.67132	0.00755539	0.0608973	AC008687.4
ENSG00000268649.4	8.23947	4.36418	1.11982	3.89721	9.73E-05	0.00273928	AL132655.2
ENSG00000268628.2	7.79502	0.0302417	0.807598	0.0374465	0.970129	0.986415	AL121761.2
ENSG00000268603.1	19.0461	0.393107	0.51279	0.766604	0.443317	0.662992	AC053503.5
ENSG00000268598.1	6.68514	1.18848	1.08425	1.09614	0.27302	0.507102	VN1R80P
ENSG00000268584.1	85.871	-0.0934688	0.334206	-0.279674	0.779728	0.889347	AC073389.1
ENSG00000268575.1	560.67	-0.117498	0.250731	-0.468623	0.639339	0.804386	AL031282.2
ENSG00000268573.1	359.937	-0.0525489	0.197138	-0.266559	0.789809	0.895568	AC011815.1
ENSG00000268543.1	48.8272	-0.0814435	0.419771	-0.194019	0.846161	0.925353	AC012313.4
ENSG00000268536.1	8.80203	-0.190395	0.695022	-0.273941	0.78413	0.891497	AC005523.1
ENSG00000268521.1	15.4792	0.937427	0.815627	1.14933	0.250419	0.482165	VN1R83P
ENSG00000268520.1	6.86276	0.24679	0.728198	0.338905	0.734681	0.863269	AC008750.5
ENSG00000170743.16	273.748	2.69207	0.399662	6.73588	1.63E-11	3.16e-09	SYT9
ENSG00000268509.2	6.99687	-0.8556	0.836301	-1.02308	0.306272	0.539633	AC026202.3
ENSG00000268471.5	148.049	-0.312291	0.323221	-0.966184	0.333952	0.566041	MIR4453HG
ENSG00000268460.1	7.73841	1.46125	0.784749	1.86206	0.0625941	0.220279	AC006262.1
ENSG00000268439.5	248.552	0.0841708	0.282926	0.297501	0.766084	0.881425	EMG1
ENSG00000268403.2	33.8606	0.393383	0.416704	0.944036	0.345151	0.576796	AC132192.2
ENSG00000139410.14	162.538	2.67454	0.343231	7.79223	6.58E-15	2.26e-12	SDSL
ENSG00000166257.8	102.492	2.66314	0.364334	7.30961	2.68E-13	7.18e-11	SCN3B
ENSG00000268379.1	11.4876	0.495928	0.668216	0.742168	0.457985	0.675497	AC025588.1
ENSG00000268364.1	37.7264	0.124461	0.375624	0.331346	0.740384	0.867118	SMC5-AS1
ENSG00000268362.5	175.688	0.175923	0.264693	0.66463	0.506287	0.711945	AC092279.1
ENSG00000268361.1	89.3576	0.222173	0.488701	0.45462	0.649383	0.81104	L34079.1
ENSG00000268357.1	62.1702	0.481324	0.434113	1.10875	0.267537	0.501686	VN1R81P
ENSG00000268350.7	820.785	-0.105307	0.330384	-0.31874	0.749923	0.872311	FAM156A
ENSG00000268333.1	11.5805	5.49251	1.23217	4.45758	8.29E-06	0.000373653	AL132655.1
ENSG00000268287.1	32.5192	-1.11163	0.512334	-2.16973	0.0300271	0.140519	AC008687.3
ENSG00000268262.1	334.132	-0.851303	0.365724	-2.32772	0.0199269	0.110204	AC011445.1
ENSG00000268231.1	12.8303	0.351175	0.708375	0.495747	0.620073	0.792608	AC008743.1
ENSG00000268220.1	12.3454	1.35155	0.799244	1.69103	0.0908305	0.271319	AC008040.5
ENSG00000268218.1	19.0269	-0.534616	0.583567	-0.916117	0.359605	0.591174	AC137932.3
ENSG00000268205.1	882.914	0.363333	0.320816	1.13253	0.257413	0.489504	AC005261.1
ENSG00000268204.1	11.5714	-0.657193	0.60413	-1.08783	0.276669	0.510886	AC008763.1
ENSG00000268193.5	7.18149	-0.474441	0.7854	-0.604076	0.545793	0.741383	AC002985.1
ENSG00000268189.2	12.0627	-1.31073	0.636267	-2.06003	0.0393961	0.166669	AC005785.1
ENSG00000268186.1	5.71532	2.09076	0.891168	2.34609	0.0189716	0.106944	AC008392.1
ENSG00000268182.5	9.08194	-1.46593	0.730349	-2.00717	0.0447315	0.179694	SMIM17
ENSG00000268163.1	24.4386	-0.943709	0.557038	-1.69416	0.0902357	0.270397	AC004076.1
ENSG00000268129.1	23.2345	-0.224819	0.48229	-0.46615	0.641108	0.805758	AC026304.1
ENSG00000268108.1	10.8479	-0.119984	0.72402	-0.165719	0.868378	0.937252	AC008687.2
ENSG00000268107.5	18.9604	0.529691	2.91519	0.1817	0.855818	0.930123	AC003005.1
ENSG00000065621.14	713.121	2.62473	0.252462	10.3965	2.57E-25	2.99e-22	GSTO2
ENSG00000268083.5	1967.72	-2.09661	0.986046	-2.12628	0.0334797	0.150078	AC008982.1
ENSG00000268069.2	8.6226	-0.0919798	0.672816	-0.136709	0.891261	0.950219	AC004466.1
ENSG00000268066.5	8.83012	-0.0402224	0.808256	-0.0497644	0.96031	0.98148	FMR1-AS1
ENSG00000268061.5	104.325	0.670105	0.359257	1.86525	0.0621465	0.219339	NAPA-AS1
ENSG00000268049.1	147.417	-0.622341	0.353917	-1.75844	0.0786724	0.250905	AC012313.2
ENSG00000268043.7	1412.48	0.00690235	0.189023	0.0365159	0.970871	0.986847	NBPF12
ENSG00000268041.1	10.445	0.563951	0.945692	0.596337	0.55095	0.744953	AC010616.1
ENSG00000268006.1	160.411	-0.398419	0.273188	-1.45841	0.144728	0.351298	PTOV1-AS1
ENSG00000268001.1	49.3	0.528109	0.381584	1.38399	0.166361	0.382359	CARD8-AS1
ENSG00000267980.1	36.0817	0.333561	0.378502	0.881266	0.378174	0.608661	AC007292.1
ENSG00000267940.1	15.3354	2.02378	0.913676	2.21498	0.0267613	0.131548	AC022762.2
ENSG00000267939.1	7.94292	0.95178	0.763659	1.24634	0.212639	0.440308	AC008946.1
ENSG00000267909.2	16.5095	0.501515	0.531587	0.94343	0.345461	0.577084	CCDC177
ENSG00000267904.1	26.3911	1.39182	0.573224	2.42805	0.0151801	0.0929931	AC024075.1
ENSG00000267898.1	5.12092	-1.60502	0.990662	-1.62015	0.105199	0.293134	AC026803.2
ENSG00000267892.1	8.45217	0.429198	0.71214	0.602688	0.546716	0.74234	AC022144.1
ENSG00000267890.1	47.9459	0.543844	0.370655	1.46725	0.142307	0.348292	AC010624.2
ENSG00000267871.5	7.08402	1.00316	0.960839	1.04404	0.296465	0.529445	ZNF460-AS1
ENSG00000267858.5	96.959	0.0321676	0.320449	0.100383	0.92004	0.962935	MZF1-AS1
ENSG00000267855.5	1331.44	-0.095338	0.217763	-0.437806	0.661527	0.818292	NDUFA7
ENSG00000267838.2	47.7814	0.29288	0.440957	0.664193	0.506567	0.711945	AC245884.8
ENSG00000267811.1	6.71742	0.456512	0.805146	0.566993	0.570719	0.758938	AP001160.2
ENSG00000267809.1	16.6214	0.233913	0.604223	0.387129	0.69866	0.841725	NDUFV2P1
ENSG00000267796.7	473.223	-0.230389	0.264995	-0.869408	0.384624	0.613872	LIN37
ENSG00000267787.5	95.3991	-0.10618	0.336893	-0.315173	0.75263	0.873944	AC027097.2
ENSG00000267778.1	5.41356	-1.18032	1.00881	-1.17002	0.241994	0.473041	AC004221.1
ENSG00000267769.1	6.79009	0.530603	1.12524	0.471548	0.63725	0.80314	AC011498.6
ENSG00000267767.2	24.5485	-3.6208	0.672201	-5.38649	7.18E-08	6.45e-06	LINC01801
ENSG00000267757.4	81.7134	0.0189229	0.383624	0.0493266	0.960659	0.981686	EML2-AS1
ENSG00000267751.5	17.5154	-1.00002	0.522475	-1.91401	0.0556188	0.205171	AC009005.1
ENSG00000152377.13	220.626	2.55504	0.462027	5.53007	3.20E-08	3.17e-06	SPOCK1
ENSG00000267749.1	7.27673	-0.515011	1.03143	-0.49932	0.617554	0.791032	AC092068.3
ENSG00000267742.1	6.88155	-0.710356	0.817442	-0.868999	0.384848	0.613906	FAM60CP
ENSG00000267740.5	70.0786	0.361898	0.304372	1.189	0.23444	0.464546	AC024592.3
ENSG00000267736.2	5.99289	0.515446	0.813042	0.633972	0.526099	0.727049	HMGB2P1
ENSG00000267733.5	9.79319	-1.18978	0.741908	-1.60367	0.108786	0.298332	AP005264.5
ENSG00000267731.1	5.03373	0.84744	1.02977	0.822939	0.410543	0.635174	AC005332.3
ENSG00000267707.2	11.8556	0.0915492	0.622643	0.147033	0.883106	0.945594	AC015961.2
ENSG00000267702.1	28.0335	0.392166	0.626121	0.626341	0.531091	0.730418	AP005131.6
ENSG00000267699.2	6.61855	0.486913	1.22972	0.395954	0.692139	0.836566	AC091551.1
ENSG00000267698.1	52.718	-0.398587	0.316302	-1.26015	0.207617	0.434599	AC002116.2
ENSG00000267697.1	211.421	1.17312	1.2597	0.931266	0.351716	0.583617	LUZP6
ENSG00000267680.5	560.448	-0.147071	0.25615	-0.574157	0.565861	0.755711	ZNF224
ENSG00000267679.1	82.662	-0.212169	0.444287	-0.47755	0.632971	0.800824	EIF5AP2
ENSG00000267673.6	542.108	-0.862463	0.316841	-2.72207	0.00648747	0.0550474	FDX2
ENSG00000267672.1	13.2919	0.919201	0.676452	1.35886	0.174192	0.392776	AC010632.2
ENSG00000267669.1	42.0402	-0.323525	0.412103	-0.78506	0.432418	0.654438	AC098847.1
ENSG00000267666.2	54.6796	-0.061399	0.341046	-0.180031	0.857128	0.930779	AC004156.1
ENSG00000267655.1	12.0097	0.382573	0.661276	0.578538	0.562901	0.753561	AC125437.1
ENSG00000267651.1	7.21262	0.523651	0.920205	0.569059	0.569316	0.757976	AC015961.1
ENSG00000267649.1	12.1591	0.0322143	0.664833	0.0484548	0.961354	0.981916	AC010327.4
ENSG00000267632.1	46.9479	0.304335	0.456276	0.666998	0.504774	0.711328	AC067852.3
ENSG00000267618.5	22.5273	0.594275	1.88444	0.315358	0.75249	0.873908	AC004223.3
ENSG00000267607.1	26.8601	-0.160766	0.557783	-0.288222	0.773177	0.885218	AC011511.5
ENSG00000267583.5	7.59519	-0.181142	0.733365	-0.247001	0.804908	0.9045	AC007998.3
ENSG00000267575.6	282.809	0.488816	0.216637	2.25638	0.0240467	0.123839	AC006504.5
ENSG00000267549.5	15.5773	0.00912337	0.584328	0.0156134	0.987543	0.994424	AC006116.8
ENSG00000267546.2	11.9956	1.71959	0.875501	1.96412	0.0495159	0.192005	AC015802.4
ENSG00000267544.1	14.4209	0.610261	0.59186	1.03109	0.302499	0.535647	AC007229.1
ENSG00000267534.2	677.509	0.165678	0.2561	0.646927	0.517679	0.720028	S1PR2
ENSG00000267533.1	21.2775	-1.03224	0.611301	-1.68859	0.091298	0.271866	AP002414.4
ENSG00000267532.4	28.2556	-0.249556	0.604527	-0.412813	0.679744	0.828527	MIR497HG
ENSG00000267526.1	12.8241	1.14362	0.706754	1.61813	0.105635	0.293527	AC005702.2
ENSG00000267519.4	21.4336	-0.169675	0.554802	-0.305829	0.759735	0.877644	AC020916.1
ENSG00000267508.5	47.9929	1.81251	0.412365	4.39541	1.11E-05	0.000477795	ZNF285
ENSG00000267506.5	29.8369	0.766486	0.457004	1.6772	0.0935039	0.275106	AC021683.2
ENSG00000267500.1	187.522	0.573738	0.449079	1.27759	0.201394	0.426929	ZNF887P
ENSG00000267493.3	206.215	0.0659023	0.357438	0.184374	0.85372	0.929053	CIRBP-AS1
ENSG00000267481.1	16.6085	2.95115	0.670955	4.39843	1.09E-05	0.000473149	AC011477.2
ENSG00000267475.1	25.7754	0.468274	0.55067	0.85037	0.395119	0.621973	AC008736.1
ENSG00000267459.1	7.26759	0.323122	0.946076	0.341539	0.732698	0.862123	AC006116.7
ENSG00000267454.5	57.8208	0.961459	0.321508	2.99047	0.00278546	0.0310063	ZNF582-AS1
ENSG00000267430.1	16.5399	0.158174	0.596073	0.26536	0.790732	0.896275	AC036176.2
ENSG00000267426.5	154.505	-0.409457	0.308523	-1.32715	0.184458	0.405296	AC087289.3
ENSG00000267422.1	25.2024	-0.19969	0.489243	-0.40816	0.683156	0.830798	AC016582.2
ENSG00000267419.2	32.6771	-0.629419	0.395835	-1.5901	0.111812	0.303209	AC011477.1
ENSG00000267412.1	5.57241	1.8681	0.950209	1.96599	0.0492999	0.191416	AC092068.2
ENSG00000267405.1	10.639	-0.155413	0.698237	-0.222579	0.823863	0.914061	AC005180.1
ENSG00000267404.1	11.7326	0.613817	0.801346	0.765982	0.443687	0.663342	AC023043.2
ENSG00000267397.1	30.2632	0.064915	0.573478	0.113195	0.909876	0.957245	AC090229.1
ENSG00000267395.5	20.8774	-0.89526	0.496735	-1.80229	0.0714997	0.236665	DM1-AS
ENSG00000267390.1	15.1931	-1.10528	0.612259	-1.80525	0.071035	0.235836	AC036176.1
ENSG00000267374.1	216.636	0.117637	0.443902	0.265006	0.791005	0.896438	AC016205.1
ENSG00000267370.1	5.12441	1.65128	1.13422	1.45587	0.145428	0.352301	AC008752.3
ENSG00000267368.1	1363.75	-0.161006	0.19373	-0.831089	0.405923	0.631295	UPK3BL1
ENSG00000267365.1	15.0002	0.0385926	0.559616	0.0689627	0.945019	0.974244	KCNJ2-AS1
ENSG00000267360.6	130.884	-0.482674	0.315979	-1.52755	0.126624	0.325564	AC012309.1
ENSG00000267343.2	11.5016	6.95247	2.4897	2.7925	0.00523033	0.0475228	ZNF833P
ENSG00000267342.1	10.2115	-0.484486	0.692118	-0.700005	0.483924	0.696248	AC087289.2
ENSG00000267334.1	10.1745	-0.161245	0.866296	-0.186131	0.852342	0.928278	AC015936.1
ENSG00000267327.1	9.65698	1.43122	0.853268	1.67734	0.0934763	0.275102	AC009271.1
ENSG00000267322.2	238.046	-0.0531605	0.285533	-0.18618	0.852304	0.928278	SNHG22
ENSG00000267321.1	133.712	0.847195	0.306593	2.76325	0.00572285	0.0504634	LINC02001
ENSG00000267318.1	5.90669	0.547329	0.919303	0.595373	0.551594	0.745582	AC005702.1
ENSG00000267317.2	266.317	0.37225	0.258811	1.43831	0.150346	0.359799	AC027307.2
ENSG00000267313.7	53.5789	0.391433	0.465934	0.840103	0.400851	0.626621	AC021504.1
ENSG00000267309.1	63.5401	-0.051766	0.313251	-0.165254	0.868744	0.93755	AC092295.2
ENSG00000267303.1	457.626	0.523318	2.07328	0.252411	0.800723	0.90227	AC011511.4
ENSG00000267301.1	37.0351	0.236728	0.406906	0.581775	0.560718	0.752148	RPL23AP77
ENSG00000152932.7	119.546	2.5324	0.52026	4.86756	1.13E-06	7.23e-05	RAB3C
ENSG00000267291.1	11.8071	-0.98359	0.732381	-1.343	0.179271	0.398728	AC008649.1
ENSG00000267287.1	5.93715	-3.51951	1.24682	-2.8228	0.00476061	0.0445422	AC068473.3
ENSG00000267284.1	35.6272	-0.122332	0.440535	-0.27769	0.781251	0.890093	AC022031.2
ENSG00000267283.1	21.2465	0.0941899	0.542593	0.173592	0.862186	0.933603	AC005306.1
ENSG00000267281.2	54.1556	-0.325442	0.577977	-0.563071	0.573386	0.760735	AC023509.3
ENSG00000267280.5	93.8249	0.429469	0.44584	0.963281	0.335406	0.567678	TBX2-AS1
ENSG00000267278.5	24.427	1.0913	0.46525	2.34562	0.0189957	0.106977	MAP3K14-AS1
ENSG00000267277.1	28.6086	-0.0359752	0.410084	-0.0877266	0.930094	0.967451	AC024575.1
ENSG00000267272.5	36.1363	-0.00300315	0.495786	-0.00605735	0.995167	0.997934	LINC01140
ENSG00000267270.5	63.8566	-0.720997	0.356152	-2.02441	0.0429279	0.175475	PARD6G-AS1
ENSG00000267265.5	5.39087	-0.865107	1.14863	-0.753162	0.451353	0.670201	AC011476.3
ENSG00000267264.1	6.70526	1.31306	0.925723	1.41842	0.156069	0.368054	AC006504.3
ENSG00000267260.1	146.209	-0.324036	0.387222	-0.836821	0.402693	0.628239	AC020928.2
ENSG00000267258.1	18.9367	0.587253	0.780753	0.752162	0.451954	0.670716	PPIAP58
ENSG00000267254.5	14.8826	4.68864	0.923835	5.07519	3.87E-07	2.83e-05	AC020928.1
ENSG00000267249.1	20.1765	0.149104	0.61433	0.242711	0.80823	0.90621	AP005482.3
ENSG00000267248.1	85.8417	1.14856	0.31776	3.61454	0.000300878	0.00657593	AC025048.2
ENSG00000267247.1	12.6056	0.337928	0.64036	0.527716	0.597697	0.776703	AP005264.3
ENSG00000267226.2	6.76607	0.527456	0.798113	0.66088	0.50869	0.713735	AC104971.1
ENSG00000267221.2	167.223	0.060491	0.252873	0.239215	0.810939	0.907009	C17orf113
ENSG00000267219.1	6.15206	-0.599751	0.989516	-0.606105	0.544445	0.740561	AC010504.1
ENSG00000267216.1	153.9	-0.710906	0.330873	-2.14858	0.0316678	0.144969	AC020915.1
ENSG00000267213.4	59.7551	-0.446483	0.337393	-1.32333	0.185725	0.406699	AC007773.1
ENSG00000267199.1	27.4266	-0.0784726	0.725285	-0.108196	0.913841	0.959292	AP001029.2
ENSG00000267198.1	40.321	0.78247	0.541397	1.44528	0.148379	0.356642	AC091132.5
ENSG00000267194.1	173.522	0.959809	0.372464	2.57692	0.00996861	0.072468
ENSG00000267169.1	74.7184	-1.12373	0.390974	-2.87419	0.00405066	0.0398887	AC022098.1
ENSG00000267160.1	48.3531	1.3535	0.574643	2.35538	0.0185039	0.105228	AC091152.2
ENSG00000267157.1	37.4178	-0.0900937	0.451229	-0.199663	0.841744	0.923178	AC011499.1
ENSG00000267153.1	16.8357	-0.459186	0.855554	-0.536712	0.591467	0.772647	CTBP2P3
ENSG00000267152.1	30.4617	1.1877	0.805816	1.47391	0.140505	0.345932	AC093227.1
ENSG00000267149.2	12.8724	1.48061	2.78306	0.532008	0.59472	0.774376	AC011476.2
ENSG00000267147.2	5.77458	2.55846	1.09974	2.32642	0.0199964	0.11053	LINC01842
ENSG00000267127.7	11.0869	0.0976771	0.634771	0.153878	0.877706	0.942408	AC090360.1
ENSG00000267121.5	33.3066	-0.848319	0.499601	-1.69799	0.0895091	0.269308	AC008105.3
ENSG00000267120.3	15.5526	-0.819017	1.77623	-0.461098	0.644728	0.807634	AD000671.2
ENSG00000267106.5	114.596	-0.122024	0.281419	-0.433604	0.664576	0.820141	ZNF561-AS1
ENSG00000267100.1	402.181	-0.333339	0.200977	-1.65859	0.097198	0.280318	ILF3-AS1
ENSG00000267096.1	5.11277	-1.10277	0.89189	-1.23644	0.216296	0.444799	AC008735.1
ENSG00000267083.1	10.7143	0.0144789	0.797433	0.0181569	0.985514	0.993589	KRT18P61
ENSG00000267080.5	655.742	-0.0782404	0.203329	-0.384797	0.700387	0.842689	ASB16-AS1
ENSG00000267078.1	25.4578	-0.114	0.48101	-0.237001	0.812656	0.907515	AC015802.1
ENSG00000267077.1	23.7104	-0.632463	0.532149	-1.18851	0.234634	0.464735	AC020663.2
ENSG00000267072.2	5.75715	0.388802	0.972302	0.399878	0.689247	0.834357	NAGPA-AS1
ENSG00000267064.1	10.6331	1.53597	1.00431	1.52938	0.126171	0.3248	UXT-AS1
ENSG00000267060.5	37.6826	0.339187	0.453204	0.748419	0.454207	0.6732	PTGES3L
ENSG00000267058.1	58.9297	-0.150711	0.363756	-0.414319	0.678641	0.8277	AC006213.2
ENSG00000267048.1	7.9563	0.569844	0.770528	0.739549	0.459574	0.67686	AC092143.3
ENSG00000267041.5	564.171	0.327457	0.25328	1.29287	0.196057	0.42029	ZNF850
ENSG00000267040.6	88.7164	-0.117326	0.283201	-0.414286	0.678665	0.8277	AC027097.1
ENSG00000267034.1	33.7661	-0.258064	0.514774	-0.501316	0.616149	0.78996	AC010980.2
ENSG00000267030.1	28.6169	0.0740458	0.452598	0.163602	0.870045	0.938372	AC011498.2
ENSG00000267022.1	10.7902	-6.88723	3.38701	-2.03342	0.0420097	0.173411	AC067968.1
ENSG00000267011.5	7.5965	-1.90345	0.865685	-2.19878	0.0278936	0.134491	AC011498.1
ENSG00000267009.6	13.6315	-0.934769	0.829026	-1.12755	0.25951	0.492148	AC007780.1
ENSG00000267002.2	579.933	0.598744	0.297675	2.0114	0.0442832	0.178704	AC060780.1
ENSG00000266998.1	12.127	-0.929513	0.718884	-1.293	0.196013	0.420277	AC111182.1
ENSG00000266993.3	14.1327	1.02027	0.768753	1.32718	0.184449	0.405296	AL050343.1
ENSG00000266992.1	7.42806	0.842515	0.975428	0.863739	0.387731	0.616151	DHX40P1
ENSG00000266967.6	521.552	-0.302731	0.259467	-1.16674	0.243315	0.474851	AARSD1
ENSG00000266965.1	31.2647	0.431559	0.686268	0.628849	0.529448	0.729191	AC090220.1
ENSG00000266964.5	55.9905	-0.295712	0.507629	-0.582536	0.560206	0.751974	FXYD1
ENSG00000266962.2	1264.81	-0.495253	0.262044	-1.88996	0.0587635	0.212536	AC067852.2
ENSG00000266953.6	64.8229	-0.543583	1.23772	-0.43918	0.660531	0.817689	AC092073.1
ENSG00000266947.1	15.1293	1.59872	0.616819	2.59188	0.00954519	0.0703727	AC022916.1
ENSG00000266946.1	7.93653	0.336221	0.770915	0.436133	0.66274	0.819163	MRPL37P1
ENSG00000266934.1	11.4468	-0.940389	0.596464	-1.57661	0.114886	0.308427	AC005746.1
ENSG00000266933.2	21.9563	-0.111307	0.461368	-0.241254	0.809358	0.906544	AC005775.1
ENSG00000266921.1	27.8605	0.553136	0.563749	0.981173	0.326507	0.558914	AC006213.1
ENSG00000266920.1	136.207	0.110966	0.346545	0.320206	0.748812	0.871707	ACTBP9
ENSG00000266918.1	100.183	0.844601	0.538891	1.56729	0.117046	0.311305	AC091132.4
ENSG00000266910.1	24.1839	0.805463	0.658764	1.22269	0.221447	0.449876	AC008507.1
ENSG00000266904.5	62.5996	0.673096	0.377994	1.78071	0.0749604	0.243804	LINC00663
ENSG00000266900.1	11.356	1.36267	0.866596	1.57244	0.11585	0.309504	AC027514.1
ENSG00000266899.2	11.1013	-0.0621587	0.975869	-0.0636958	0.949212	0.976568	AKR1B1P7
ENSG00000266896.1	8.16022	0.360354	0.81938	0.439789	0.66009	0.817589	AL354892.3
ENSG00000266885.2	8.21025	6.32585	1.64362	3.84874	0.000118726	0.00319599	AC132825.4
ENSG00000266865.6	64.9689	-0.265727	0.34697	-0.765849	0.443766	0.663365	AC138207.8
ENSG00000266820.1	40.8718	0.385552	0.716784	0.537891	0.590652	0.771985	KPNA2P3
ENSG00000266805.1	11.7496	0.946481	1.08983	0.868465	0.38514	0.61408	AP005432.1
ENSG00000266783.1	7.59994	1.3677	0.954801	1.43245	0.152015	0.362453	AP005136.2
ENSG00000266777.1	98.6431	-0.316017	0.347459	-0.909507	0.363082	0.594553	SH3GL1P1
ENSG00000266744.1	5.49974	0.963429	0.854757	1.12714	0.259684	0.492328	AC005304.3
ENSG00000266733.5	5.33528	-0.052885	1.00452	-0.0526472	0.958013	0.980589	TBC1D29
ENSG00000266714.6	364.306	0.100176	0.500017	0.200345	0.841211	0.922843	MYO15B
ENSG00000266709.1	108.27	0.710145	0.278921	2.54604	0.0108952	0.0764452	AC005224.4
ENSG00000266707.1	8.72855	0.466699	0.754148	0.618843	0.53602	0.734354	PSMD7P1
ENSG00000266680.1	23.4892	-0.58657	0.800042	-0.733174	0.463452	0.680277	AL135905.1
ENSG00000266677.1	5.21644	0.174042	0.991105	0.175604	0.860605	0.932616	AC087164.1
ENSG00000266648.1	30.5998	0.668298	0.554188	1.2059	0.227854	0.456757	SETP3
ENSG00000266644.1	12.7675	0.264395	0.636554	0.415354	0.677883	0.827167	AC103810.5
ENSG00000266602.1	24.9017	1.54396	0.491127	3.14371	0.00166823	0.0219562	AC008109.1
ENSG00000266575.1	11.0054	-0.309029	0.623813	-0.495388	0.620327	0.792738	BOLA2P1
ENSG00000266524.2	44.2203	-0.203597	0.471051	-0.43222	0.665582	0.82059	GDF10
ENSG00000266501.1	8.59217	0.394015	0.861734	0.457235	0.647502	0.809562	AC025198.1
ENSG00000266498.1	12.1431	0.885526	0.68565	1.29151	0.196526	0.42085	AC055811.3
ENSG00000266495.1	6.21439	-0.559884	0.852978	-0.656387	0.511575	0.71563	AC011731.1
ENSG00000266490.1	33.118	1.04209	0.658127	1.58342	0.113326	0.305478	AC127024.5
ENSG00000266473.1	9.37316	0.608544	0.778495	0.781693	0.434395	0.655881	AC007448.3
ENSG00000266472.5	2071.93	0.0330446	0.192639	0.171536	0.863802	0.934579	MRPS21
ENSG00000266469.1	12.1704	2.25744	0.636901	3.54441	0.000393492	0.00788356	AC005288.1
ENSG00000266446.1	15.382	-0.258546	0.629744	-0.410557	0.681397	0.82951	AL449423.1
ENSG00000266412.5	8145.99	0.275191	0.229335	1.19995	0.230158	0.459393	NCOA4
ENSG00000266405.3	5.25754	-0.0605361	0.975509	-0.0620559	0.950518	0.97734	CBX3P2
ENSG00000266402.3	17.1681	-0.660238	0.8469	-0.779593	0.435631	0.656979	SNHG25
ENSG00000266385.1	5.16648	1.15004	1.06106	1.08386	0.278428	0.512595	AC005899.5
ENSG00000266378.1	11.2042	1.43854	0.677911	2.12201	0.0338365	0.151025	AC005224.3
ENSG00000266371.1	17.3989	1.34193	0.739228	1.81531	0.0694765	0.232768	AC079915.1
ENSG00000266338.6	1787.15	0.303257	0.191525	1.58338	0.113335	0.305478	NBPF15
ENSG00000266306.1	6.50662	0.495613	0.973805	0.508945	0.610791	0.786124	AC061975.5
ENSG00000266289.1	18.2827	1.211	0.596727	2.0294	0.0424177	0.174447	AC012213.3
ENSG00000266265.2	42.8613	-1.10207	0.33834	-3.25728	0.00112485	0.0167932	KLF14
ENSG00000266258.1	5.39472	-0.133291	1.00994	-0.131979	0.895001	0.951548	LINC01909
ENSG00000266256.1	12.0221	0.0645186	0.578465	0.111534	0.911193	0.957909	LINC00683
ENSG00000266237.1	9.75101	2.02347	0.923012	2.19225	0.0283614	0.135801	AC121320.1
ENSG00000266236.1	10.1832	0.274209	0.866648	0.316402	0.751697	0.873278	NARF-IT1
ENSG00000266208.1	123.424	-0.256804	0.361558	-0.71027	0.477537	0.69127	AC080112.1
ENSG00000266173.5	1246.81	-0.280141	0.245347	-1.14181	0.253532	0.485433	STRADA
ENSG00000266145.1	15.7034	-0.324972	0.533271	-0.609393	0.542264	0.739263	RHOT1P1
ENSG00000266094.7	458.349	-0.433367	0.354348	-1.223	0.22133	0.449729	RASSF5
ENSG00000266086.1	125.856	0.0839155	0.340679	0.246319	0.805436	0.904809	AC015813.2
ENSG00000266079.4	60.4596	3.28734	1.1582	2.83831	0.00453532	0.0430403	SNORA59B
ENSG00000266074.8	3642.1	-0.664148	0.291541	-2.27806	0.0227231	0.119599	BAHCC1
ENSG00000266066.1	16.1044	-1.00167	0.611295	-1.63861	0.101295	0.287398	POLRMTP1
ENSG00000266053.2	19.1018	0.104441	0.622108	0.167882	0.866676	0.936677	NDUFV2-AS1
ENSG00000127947.15	1666.96	2.51967	0.312579	8.06091	7.57E-16	3.05e-13	PTPN12
ENSG00000266010.1	17.9443	2.16787	0.664062	3.26456	0.00109636	0.0165093	GATA6-AS1
ENSG00000265972.5	1532.97	-0.761937	0.294253	-2.5894	0.0096144	0.0706587	TXNIP
ENSG00000265962.1	21.7664	0.998889	0.602488	1.65794	0.0973295	0.28056	GACAT2
ENSG00000265943.1	8.88145	0.4677	0.736425	0.635094	0.525367	0.726471	AC090912.1
ENSG00000265939.1	12.3224	-0.115538	0.571757	-0.202076	0.839858	0.922366	UBE2CP2
ENSG00000265916.1	21.5435	-0.810642	0.633614	-1.27939	0.200758	0.425997	AC015818.6
ENSG00000265817.1	61.3193	1.38639	0.585065	2.36963	0.0178058	0.102816	FSBP
ENSG00000265813.2	10.7094	-1.10788	0.813486	-1.3619	0.173231	0.391573	RN7SL300P
ENSG00000265808.3	1935.93	0.356435	0.362333	0.983722	0.325252	0.557758	SEC22B
ENSG00000265800.1	5.71404	1.20306	1.09822	1.09547	0.273312	0.50742	AC022211.3
ENSG00000265787.2	6.23287	0.0313694	0.864129	0.0363018	0.971042	0.986847	CYP4F35P
ENSG00000265778.2	45.3919	-0.147297	0.603538	-0.244055	0.807188	0.90567	AC018413.1
ENSG00000265763.3	292.403	-0.448947	0.225128	-1.99419	0.0461315	0.183021	ZNF488
ENSG00000265750.1	8.87952	0.168536	0.661571	0.254752	0.798915	0.901057	AC090772.3
ENSG00000265735.2	12.7763	-0.944544	0.882295	-1.07055	0.28437	0.518651	RN7SL5P
ENSG00000265728.1	8.27656	-0.515363	0.873071	-0.590288	0.554998	0.748056	AP001099.1
ENSG00000265727.2	7.52603	-0.13757	1.0993	-0.125143	0.90041	0.95372	RN7SL648P
ENSG00000265713.1	10.7152	1.84853	0.866081	2.13437	0.0328128	0.14812	AC023389.2
ENSG00000265692.1	21.7942	-0.249315	0.542245	-0.459784	0.645672	0.808111	LINC01970
ENSG00000265690.7	79.3249	-0.384753	0.381382	-1.00884	0.313051	0.546468	AC074143.1
[truncated: 18,901 more rows]

## Sheet: Top Upregulated Genes
	baseMean	log2FoldChange	lfcSE	stat	pvalue	padj	Gene
ENSG00000139219.17	521.987	6.88182	0.395445	17.4027	7.86E-68	1.64e-63	COL2A1
ENSG00000272602.5	196.996	6.53419	1.46252	4.46777	7.90E-06	0.000360177	ZNF595
ENSG00000206052.10	119.135	6.36293	0.527192	12.0695	1.53E-33	2.67e-30	DOK6
ENSG00000147027.3	461.414	5.74787	0.337467	17.0324	4.72E-65	4.94e-61	TMEM47
ENSG00000176049.15	265.218	5.71848	0.539292	10.6037	2.87E-26	3.99e-23	JAKMIP2
ENSG00000183778.17	127.4	5.40399	0.487463	11.086	1.47E-28	2.19e-25	B3GALT5
ENSG00000120451.10	289.7	5.17378	0.50327	10.2803	8.64E-25	9.04e-22	SNX19
ENSG00000117122.13	243.961	5.12084	0.335999	15.2407	1.90E-52	6.62e-49	MFAP2
ENSG00000129682.14	287.403	5.0761	0.852493	5.95442	2.61E-09	3.41e-07	FGF13
ENSG00000185070.10	459.85	5.052	0.31878	15.8479	1.45E-56	7.6e-53	FLRT2
ENSG00000277775.1	811.401	4.76286	0.298523	15.9548	2.64E-57	1.84e-53	HIST1H3F
ENSG00000125845.6	758.714	4.66242	0.305444	15.2644	1.32E-52	5.53e-49	BMP2
ENSG00000152092.15	210.606	4.55291	0.531602	8.56451	1.09E-17	5.82e-15	ASTN1
ENSG00000103460.16	316.882	4.53622	0.873629	5.19239	2.08E-07	1.65e-05	TOX3
ENSG00000174080.10	182.314	4.41875	0.447531	9.87362	5.42E-23	4.93e-20	CTSF
ENSG00000153707.16	444.72	4.35467	0.546286	7.97141	1.57E-15	6.08e-13	PTPRD
ENSG00000103489.11	246.252	4.11726	0.31586	13.0351	7.73E-39	2.02e-35	XYLT1
ENSG00000109956.12	220.379	4.10513	0.325388	12.6161	1.72E-36	3.6e-33	B3GAT1
ENSG00000157423.17	155.698	4.06203	0.488555	8.31439	9.22E-17	4.19e-14	HYDIN
ENSG00000077713.18	125.629	3.6852	0.367307	10.033	1.09E-23	1.09e-20	SLC25A43
ENSG00000179242.15	276.914	3.55784	0.391909	9.07824	1.10E-19	7.45e-17	CDH4
ENSG00000130844.16	219.24	3.53209	0.84126	4.19857	2.69E-05	0.000989127	ZNF331
ENSG00000100979.14	665.961	3.48256	0.283844	12.2693	1.32E-34	2.52e-31	PLTP
ENSG00000178538.9	347.735	3.46331	0.333578	10.3823	2.99E-25	3.29e-22	CA8
ENSG00000104267.9	1794.53	3.23988	0.245178	13.2144	7.25E-40	2.17e-36	CA2
ENSG00000142549.9	165.551	3.20296	0.404152	7.92513	2.28E-15	8.22e-13	IGLON5
ENSG00000178568.14	162.521	3.18515	0.532609	5.98029	2.23E-09	2.93e-07	ERBB4
ENSG00000183580.9	159.299	3.12875	0.392745	7.96634	1.63E-15	6.22e-13	FBXL7
ENSG00000167232.13	434.405	3.12493	0.519102	6.01987	1.75E-09	2.34e-07	ZNF91
ENSG00000156103.15	287.68	3.12225	0.941246	3.31714	0.000909425	0.0143667	MMP16
ENSG00000140876.11	192.717	3.05954	0.553218	5.53043	3.19E-08	3.17e-06	NUDT7
ENSG00000100427.15	138.087	3.0499	0.425272	7.17164	7.41E-13	1.85e-10	MLC1
ENSG00000143469.17	351.512	3.0003	0.419265	7.15609	8.30E-13	2.04e-10	SYT14
ENSG00000188162.10	189.571	2.97277	1.01954	2.91579	0.00354787	0.0364297	OTOG
ENSG00000159167.11	245.276	2.90412	0.355183	8.1764	2.92E-16	1.25e-13	STC1
ENSG00000147606.8	142.759	2.86032	0.495639	5.77096	7.88E-09	9.31e-07	SLC26A7
ENSG00000106123.11	342.526	2.83084	0.51748	5.47043	4.49E-08	4.35e-06	EPHB6
ENSG00000102195.9	257.915	2.81577	0.362371	7.77042	7.82E-15	2.64e-12	GPR50
ENSG00000166501.12	583.368	2.81074	0.464943	6.04533	1.49E-09	2.05e-07	PRKCB
ENSG00000079102.16	359.507	2.80813	0.376678	7.45497	8.99E-14	2.64e-11	RUNX1T1
ENSG00000126803.9	141.422	2.75254	0.487193	5.64979	1.61E-08	1.7e-06	HSPA2
ENSG00000165194.15	760.89	2.73689	0.475646	5.75405	8.71E-09	1.01e-06	PCDH19
ENSG00000151702.16	265.501	2.72582	0.274457	9.93167	3.03E-23	2.88e-20	FLI1
ENSG00000170743.16	273.748	2.69207	0.399662	6.73588	1.63E-11	3.16e-09	SYT9
ENSG00000139410.14	162.538	2.67454	0.343231	7.79223	6.58E-15	2.26e-12	SDSL
ENSG00000166257.8	102.492	2.66314	0.364334	7.30961	2.68E-13	7.18e-11	SCN3B
ENSG00000065621.14	713.121	2.62473	0.252462	10.3965	2.57E-25	2.99e-22	GSTO2
ENSG00000152377.13	220.626	2.55504	0.462027	5.53007	3.20E-08	3.17e-06	SPOCK1
ENSG00000152932.7	119.546	2.5324	0.52026	4.86756	1.13E-06	7.23e-05	RAB3C
ENSG00000127947.15	1666.96	2.51967	0.312579	8.06091	7.57E-16	3.05e-13	PTPN12
ENSG00000081665.13	188.027	2.49549	0.339281	7.35524	1.91E-13	5.25e-11	ZNF506
ENSG00000196569.11	373.631	2.44319	0.261444	9.34496	9.19E-21	6.63e-18	LAMA2
ENSG00000137727.12	159.719	2.4402	0.453238	5.38394	7.29E-08	6.51e-06	ARHGAP20
ENSG00000104112.8	161.442	2.40576	0.315636	7.62194	2.50E-14	8.17e-12	SCG3
ENSG00000072832.14	215.125	2.40566	0.288664	8.33375	7.83E-17	3.64e-14	CRMP1
ENSG00000158427.14	500.417	2.385	0.484504	4.92255	8.54E-07	5.69e-05	TMSB15B
ENSG00000198626.15	690.447	2.33974	0.378094	6.18824	6.08E-10	8.96e-08	RYR2
ENSG00000106031.7	7501.78	2.33914	0.294765	7.93561	2.09E-15	7.69e-13	HOXA13
ENSG00000113657.12	1351.96	2.33899	0.523074	4.47163	7.76E-06	0.000355281	DPYSL3
ENSG00000145794.16	198.008	2.33425	0.332605	7.0181	2.25E-12	5.29e-10	MEGF10
ENSG00000104332.11	595.03	2.32693	0.35885	6.48439	8.91E-11	1.55e-08	SFRP1
ENSG00000125355.15	267.076	2.30307	0.430627	5.34817	8.88E-08	7.74e-06	TMEM255A
ENSG00000079482.12	467.781	2.28736	0.484523	4.72085	2.35E-06	0.000133848	OPHN1
ENSG00000102362.15	303.597	2.2838	0.520323	4.3892	1.14E-05	0.000487617	SYTL4
ENSG00000127152.17	214.103	2.24604	0.341996	6.56744	5.12E-11	9.07e-09	BCL11B
ENSG00000145087.12	154.894	2.2344	0.619362	3.60759	0.000309057	0.00666456	STXBP5L
ENSG00000105750.14	327.795	2.22513	0.30872	7.2076	5.69E-13	1.44e-10	ZNF85
ENSG00000104321.10	132.526	2.21549	0.451878	4.90286	9.44E-07	6.21e-05	TRPA1
ENSG00000253508.1	332.084	2.16959	0.261162	8.30746	9.78E-17	4.35e-14	AC004080.2
ENSG00000250644.3	127.572	2.15024	0.296386	7.25485	4.02E-13	1.04e-10	AC068580.4
ENSG00000271533.1	104.222	2.07259	0.573671	3.61285	0.000302849	0.00659833	Z83843.1
ENSG00000170961.6	202.34	2.03968	0.513882	3.96915	7.21E-05	0.00216136	HAS2
ENSG00000172318.5	263.936	2.0282	0.400373	5.06578	4.07E-07	2.95e-05	B3GALT1
ENSG00000232671.5	127.232	2.02255	0.321573	6.28956	3.18E-10	5e-08	AL391069.2
ENSG00000223414.2	1348.46	2.02021	0.248404	8.13277	4.20E-16	1.72e-13	LINC00473
ENSG00000106804.7	153.692	1.99452	0.525224	3.79747	0.000146183	0.00377012	C5
ENSG00000147082.17	133.837	1.96629	0.587156	3.34884	0.000811507	0.0132813	CCNB3
ENSG00000181291.6	365.731	1.95749	0.329429	5.94205	2.81E-09	3.63e-07	TMEM132E
ENSG00000166446.14	468.54	1.936	0.505987	3.82619	0.000130143	0.00343262	CDYL2
ENSG00000149089.12	434.964	1.93526	0.25762	7.51207	5.82E-14	1.79e-11	APIP
ENSG00000189136.8	120.798	1.91735	0.480525	3.99013	6.60E-05	0.00202528	UBE2Q2P1
ENSG00000130224.14	634.805	1.91413	0.386677	4.95022	7.41E-07	5.03e-05	LRCH2
ENSG00000170745.11	162.594	1.89979	0.410235	4.63097	3.64E-06	0.000190309	KCNS3
ENSG00000159753.13	762.786	1.89877	0.464332	4.08925	4.33E-05	0.00143679	CARMIL2
ENSG00000270069.1	503.805	1.88943	0.470911	4.01229	6.01E-05	0.00187165	MIR222HG
ENSG00000103381.11	109.09	1.88636	0.513996	3.66998	0.000242571	0.00559503	CPPED1
ENSG00000133138.19	273.902	1.88239	0.376291	5.00248	5.66E-07	4e-05	TBC1D8B
ENSG00000108932.11	117.052	1.87726	0.359434	5.22282	1.76E-07	1.43e-05	SLC16A6
ENSG00000156042.17	121.499	1.86548	0.345551	5.39856	6.72E-08	6.16e-06	CFAP70
ENSG00000130558.19	281.806	1.84563	0.334915	5.51076	3.57E-08	3.53e-06	OLFM1
ENSG00000121690.10	112.576	1.84535	0.518176	3.56124	0.000369105	0.00749535	DEPDC7
ENSG00000166292.11	220.268	1.84231	0.265609	6.9362	4.03E-12	8.87e-10	TMEM100
ENSG00000081803.15	536.381	1.82752	0.301534	6.06075	1.35E-09	1.89e-07	CADPS2
ENSG00000115252.18	106.962	1.82138	0.390122	4.66873	3.03E-06	0.000163374	PDE1A
ENSG00000139220.16	137.234	1.81961	0.347709	5.23314	1.67E-07	1.37e-05	PPFIA2
ENSG00000184831.13	366.878	1.80833	0.366961	4.92786	8.31E-07	5.57e-05	APOO
ENSG00000186104.10	277.516	1.79991	0.260803	6.90143	5.15E-12	1.09e-09	CYP2R1
ENSG00000137720.7	424.089	1.79361	0.489737	3.66239	0.000249877	0.00569327	C11orf1
ENSG00000025423.11	133.906	1.79296	0.610669	2.93605	0.00332417	0.0349648	HSD17B6
ENSG00000139915.18	268.942	1.78138	0.28682	6.21078	5.27E-10	7.88e-08	MDGA2
ENSG00000183691.4	266.826	1.77745	0.333804	5.32484	1.01E-07	8.66e-06	NOG
ENSG00000160229.11	135.113	1.76658	0.394136	4.48218	7.39E-06	0.000340397	ZNF66
ENSG00000171634.16	17305.3	1.7613	0.1877	9.38361	6.38E-21	5.13e-18	BPTF
ENSG00000158445.9	116.433	1.75786	0.475914	3.69365	0.00022106	0.00521274	KCNB1
ENSG00000278771.1	25488.7	1.7434	0.469983	3.70951	0.000207661	0.00493013	RN7SL3
ENSG00000206530.9	383.099	1.73755	0.513099	3.38638	0.000708212	0.0121617	CFAP44
ENSG00000171714.10	532.304	1.73347	0.410159	4.22633	2.38E-05	0.000888777	ANO5
ENSG00000156466.9	200.99	1.73342	0.341477	5.07623	3.85E-07	2.83e-05	GDF6
ENSG00000176463.13	213.205	1.72937	0.502169	3.44381	0.000573585	0.0104413	SLCO3A1
ENSG00000158164.6	493.673	1.72537	0.414864	4.15888	3.20E-05	0.00112991	TMSB15A
ENSG00000048392.11	1711.32	1.72496	0.496947	3.47112	0.000518298	0.00968786	RRM2B
ENSG00000149575.5	133.331	1.71339	0.289496	5.91853	3.25E-09	4.14e-07	SCN2B
ENSG00000112964.13	357.526	1.70682	0.340086	5.0188	5.20E-07	3.7e-05	GHR
ENSG00000197020.10	485.214	1.68887	0.243955	6.92285	4.43E-12	9.54e-10	ZNF100
ENSG00000171100.14	321.09	1.68585	0.364212	4.62876	3.68E-06	0.000191119	MTM1
ENSG00000151876.12	214.85	1.684	0.353718	4.76086	1.93E-06	0.000112939	FBXO4
ENSG00000251129.1	238.078	1.68388	0.260398	6.46654	1.00E-10	1.73e-08	LINC02506
ENSG00000256546.1	116.833	1.67346	0.308615	5.42248	5.88E-08	5.56e-06	AC156455.1
ENSG00000280798.1	546.313	1.66825	0.365399	4.56555	4.98E-06	0.000245753	LINC00294
ENSG00000080503.21	1853.1	1.66607	0.287773	5.78952	7.06E-09	8.39e-07	SMARCA2
ENSG00000080561.13	985.877	1.65743	0.30799	5.38142	7.39E-08	6.56e-06	MID2
ENSG00000134056.11	191.19	1.64739	0.553225	2.9778	0.00290323	0.0318949	MRPS36
ENSG00000123178.14	614.789	1.64647	0.457831	3.59625	0.000322841	0.00686933	SPRYD7
ENSG00000172878.13	452.263	1.64478	0.408439	4.02699	5.65E-05	0.00177917	METAP1D
ENSG00000155816.19	880.903	1.6414	0.25417	6.45791	1.06E-10	1.82e-08	FMN2
ENSG00000241472.6	156.264	1.63831	0.360782	4.54099	5.60E-06	0.000272975	PTPRG-AS1
ENSG00000171522.5	100.799	1.62893	0.455778	3.57395	0.00035164	0.00726568	PTGER4
ENSG00000102038.15	1019.24	1.62795	0.33524	4.85606	1.20E-06	7.61e-05	SMARCA1
ENSG00000144642.21	313.214	1.61053	0.365258	4.40929	1.04E-05	0.000453803	RBMS3
ENSG00000170379.19	194.966	1.60932	0.348881	4.61282	3.97E-06	0.000204652	TCAF2
ENSG00000047644.18	670.865	1.59092	0.264309	6.01919	1.75E-09	2.34e-07	WWC3
ENSG00000115738.9	1926.51	1.58376	0.258282	6.1319	8.68E-10	1.26e-07	ID2
ENSG00000102755.10	260.13	1.58288	0.397381	3.98329	6.80E-05	0.00206071	FLT1
ENSG00000165169.10	447.817	1.57299	0.428617	3.66992	0.000242623	0.00559503	DYNLT3
ENSG00000165195.15	752.885	1.57132	0.338345	4.64414	3.42E-06	0.000180831	PIGA
ENSG00000184226.14	3097.51	1.56993	0.275235	5.70398	1.17E-08	1.29e-06	PCDH9
ENSG00000147231.13	3565.84	1.56082	0.305889	5.10258	3.35E-07	2.49e-05	CXorf57
ENSG00000110042.7	242.08	1.54951	0.430464	3.59962	0.000318682	0.00681061	DTX4
ENSG00000005249.12	1312.62	1.54749	0.394404	3.92361	8.72E-05	0.0025062	PRKAR2B
ENSG00000168952.15	536.57	1.54612	0.256416	6.02971	1.64E-09	2.23e-07	STXBP6
ENSG00000077943.7	1208.09	1.53294	0.283793	5.40162	6.60E-08	6.09e-06	ITGA8
ENSG00000188419.13	809.94	1.5304	0.440615	3.47333	0.000514042	0.00963414	CHM
ENSG00000109929.9	915.584	1.52889	0.368711	4.14658	3.37E-05	0.00118036	SC5D
ENSG00000197748.12	100.821	1.52803	0.454834	3.35953	0.00078076	0.013064	CFAP43
ENSG00000177054.13	510.546	1.5231	0.335973	4.5334	5.80E-06	0.000280948	ZDHHC13
ENSG00000138411.10	601.358	1.509	0.330003	4.57267	4.82E-06	0.000238852	HECW2
ENSG00000103599.19	257.848	1.49999	0.407288	3.68286	0.000230628	0.00537772	IQCH
ENSG00000198088.10	279.61	1.49981	0.34658	4.32745	1.51E-05	0.000610332	NUP62CL
ENSG00000198331.10	213.763	1.497	0.367745	4.07076	4.69E-05	0.00152193	HYLS1
ENSG00000239704.10	152.421	1.49549	0.517183	2.8916	0.00383287	0.0385054	CDRT4
ENSG00000145675.14	1133.99	1.48873	0.255483	5.82711	5.64E-09	6.9e-07	PIK3R1
ENSG00000156313.12	230.68	1.48778	0.361413	4.11655	3.85E-05	0.00131308	RPGR
ENSG00000131831.17	123.385	1.48371	0.313195	4.73733	2.17E-06	0.000124433	RAI2
ENSG00000197779.13	762.036	1.47773	0.287436	5.14109	2.73E-07	2.09e-05	ZNF81
ENSG00000268388.5	705.103	1.47733	0.230986	6.39575	1.60E-10	2.65e-08	FENDRR
ENSG00000185201.16	503.281	1.47585	0.306007	4.82291	1.41E-06	8.75e-05	IFITM2
ENSG00000005187.11	138.562	1.46945	0.320471	4.5853	4.53E-06	0.000226302	ACSM3
ENSG00000166750.9	330.215	1.46714	0.343294	4.27372	1.92E-05	0.000748755	SLFN5
ENSG00000170439.6	303.013	1.46567	0.232698	6.29859	3.00E-10	4.76e-08	METTL7B
ENSG00000204130.12	581.057	1.46297	0.397753	3.67809	0.000234989	0.00545509	RUFY2
ENSG00000123570.3	247.75	1.46189	0.4052	3.60784	0.00030876	0.00666456	RAB9B
ENSG00000122176.10	164.023	1.46019	0.390617	3.73816	0.000185371	0.00450635	FMOD
ENSG00000268089.2	186.432	1.45674	0.390314	3.73222	0.000189797	0.00458936	GABRQ
ENSG00000158089.14	357.657	1.4544	0.499401	2.91229	0.00358787	0.0367061	GALNT14
ENSG00000151657.11	578.663	1.4499	0.389809	3.71951	0.000199608	0.00477689	KIN
ENSG00000102218.5	438.971	1.44912	0.312598	4.63574	3.56E-06	0.000187382	RP2
ENSG00000043039.6	333.556	1.44819	0.333639	4.3406	1.42E-05	0.000587372	BARX2
ENSG00000130477.15	214.229	1.44678	0.3564	4.05943	4.92E-05	0.00159026	UNC13A
ENSG00000184515.10	544.559	1.43816	0.288486	4.98521	6.19E-07	4.29e-05	BEX5
ENSG00000136960.12	149.446	1.43641	0.314141	4.57251	4.82E-06	0.000238852	ENPP2
ENSG00000198814.12	374.646	1.43578	0.354733	4.04749	5.18E-05	0.00165566	GK
ENSG00000120509.10	680.79	1.43252	0.327894	4.36886	1.25E-05	0.000527746	PDZD11
ENSG00000163637.11	245.717	1.43042	0.331467	4.31542	1.59E-05	0.000637937	PRICKLE2
ENSG00000231764.8	172.776	1.42781	0.474095	3.01166	0.00259823	0.0295672	DLX6-AS1
ENSG00000079335.18	335.549	1.42126	0.298907	4.75484	1.99E-06	0.000115389	CDC14A
ENSG00000152495.10	1184.26	1.41927	0.256483	5.53357	3.14E-08	3.14e-06	CAMK4
ENSG00000188153.12	803.89	1.41836	0.287135	4.93968	7.83E-07	5.28e-05	COL4A5
ENSG00000080709.14	105.467	1.4147	0.324751	4.35627	1.32E-05	0.000554547	KCNN2
ENSG00000069509.5	234.809	1.41078	0.410911	3.4333	0.00059629	0.0107159	FUNDC1
ENSG00000185222.7	1768.65	1.41021	0.375232	3.75824	0.000171115	0.00424475	TCEAL9
ENSG00000174804.3	568.576	1.40146	0.278073	5.0399	4.66E-07	3.36e-05	FZD4
ENSG00000164830.18	1202.65	1.39505	0.388336	3.59236	0.000327694	0.00695843	OXR1
ENSG00000135452.9	473.287	1.39428	0.390626	3.56936	0.000357852	0.00734527	TSPAN31
ENSG00000137038.7	1064.39	1.39083	0.284115	4.8953	9.82E-07	6.4e-05	DMAC1
ENSG00000130962.17	362.261	1.38588	0.331948	4.175	2.98E-05	0.00106544	PRRG1
ENSG00000147650.11	723.444	1.37975	0.25542	5.40191	6.59E-08	6.09e-06	LRP12
ENSG00000102003.10	271.24	1.37541	0.278033	4.94694	7.54E-07	5.1e-05	SYP
ENSG00000182518.13	274.563	1.37461	0.367478	3.74066	0.000183537	0.00448464	FAM104B
ENSG00000171262.11	1619.41	1.37448	0.465028	2.95569	0.00311968	0.0334622	FAM98B
ENSG00000169372.12	127.299	1.36329	0.337378	4.04084	5.33E-05	0.0016956	CRADD
ENSG00000214279.12	102.059	1.35729	0.35362	3.83827	0.000123904	0.00331403	SCART1
ENSG00000171385.9	102.556	1.35708	0.302244	4.49001	7.12E-06	0.000330299	KCND3
ENSG00000182195.7	634.25	1.35632	0.301591	4.49722	6.88E-06	0.000322875	LDOC1
ENSG00000272617.2	1126.1	1.35092	0.365906	3.69199	0.000222509	0.0052366	COG8
ENSG00000158560.14	111.986	1.34993	0.416127	3.24402	0.00117854	0.0173209	DYNC1I1
ENSG00000165240.18	678.28	1.34364	0.371202	3.6197	0.000294944	0.00650744	ATP7A
ENSG00000180479.13	203.314	1.34232	0.473254	2.83637	0.00456292	0.0431738	ZNF571
ENSG00000100196.10	443.145	1.34088	0.399465	3.35669	0.000788827	0.0131332	KDELR3
ENSG00000181544.13	445.138	1.33827	0.387816	3.45079	0.000558951	0.0102105	FANCB
ENSG00000140612.13	702.949	1.33642	0.478423	2.79339	0.00521595	0.0474128	SEC11A
ENSG00000105792.19	104.194	1.3351	0.363914	3.66872	0.000243769	0.00560911	CFAP69
ENSG00000156384.14	308.13	1.33024	0.367132	3.62332	0.000290844	0.00643055	SFR1
ENSG00000067992.12	695.321	1.32403	0.300797	4.40173	1.07E-05	0.000467951	PDK3
ENSG00000157625.15	1275.35	1.32392	0.265459	4.98731	6.12E-07	4.27e-05	TAB3
ENSG00000083290.19	728.848	1.32248	0.3179	4.16005	3.18E-05	0.00112604	ULK2
ENSG00000267750.5	101.12	1.32075	0.331247	3.98722	6.69E-05	0.00204132	RUNDC3A-AS1
ENSG00000132256.18	196.037	1.31953	0.452787	2.91424	0.00356554	0.0365573	TRIM5
ENSG00000174370.9	121.142	1.31705	0.368347	3.57557	0.000349467	0.00725143	C11orf45
ENSG00000067715.13	548.478	1.31336	0.288378	4.55428	5.26E-06	0.00025869	SYT1
ENSG00000260822.1	1073.06	1.30595	0.3239	4.03197	5.53E-05	0.0017502	AC004656.1
ENSG00000068885.14	922.924	1.30538	0.278269	4.69106	2.72E-06	0.00014882	IFT80
ENSG00000145623.12	241.968	1.30499	0.34548	3.77733	0.00015852	0.00400436	OSMR
ENSG00000128513.14	920.574	1.30151	0.442497	2.94129	0.00326846	0.0344746	POT1
ENSG00000165359.14	944.696	1.30033	0.374807	3.46933	0.000521751	0.00972634	INTS6L
ENSG00000203930.10	233.491	1.29739	0.38928	3.3328	0.000859763	0.0137564	LINC00632
ENSG00000147592.8	267.952	1.29107	0.435689	2.96328	0.0030438	0.0329695	LACTB2
ENSG00000184347.14	1018.67	1.28933	0.40674	3.16991	0.00152488	0.020657	SLIT3
ENSG00000064763.10	620.006	1.28764	0.221803	5.80534	6.42E-09	7.73e-07	FAR2
ENSG00000004961.14	470.641	1.28594	0.286591	4.487	7.22E-06	0.000334254	HCCS
ENSG00000141030.12	2546.92	1.28551	0.438465	2.93184	0.00336965	0.0352401	COPS3
ENSG00000246273.6	107.514	1.28497	0.453613	2.83274	0.00461516	0.0434823	SBF2-AS1
ENSG00000119965.12	369.599	1.28474	0.429058	2.99432	0.00275057	0.0308268	C10orf88
ENSG00000140937.13	354.758	1.28237	0.33261	3.85549	0.000115496	0.00312916	CDH11
ENSG00000126756.11	1118.16	1.2795	0.26719	4.78871	1.68E-06	0.000100024	UXT
ENSG00000146021.14	284.501	1.27858	0.312528	4.09109	4.29E-05	0.00142773	KLHL3
ENSG00000176809.10	481.681	1.27546	0.377552	3.37824	0.00072952	0.0124227	LRRC37A3
ENSG00000074527.11	170.954	1.27318	0.421976	3.01719	0.00255132	0.0293367	NTN4
ENSG00000269556.7	898.515	1.27239	0.305857	4.16007	3.18E-05	0.00112604	TMEM185A
ENSG00000104447.11	1701.77	1.2696	0.237564	5.34424	9.08E-08	7.88e-06	TRPS1
ENSG00000137502.9	231.89	1.2646	0.326541	3.87271	0.000107634	0.00296219	RAB30
ENSG00000165626.16	1127.25	1.26442	0.238112	5.31018	1.10E-07	9.27e-06	BEND7
ENSG00000046653.14	601.243	1.26398	0.263925	4.78917	1.67E-06	0.000100024	GPM6B
ENSG00000088340.15	120.514	1.26227	0.423898	2.97777	0.00290352	0.0318949	FER1L4
ENSG00000181804.14	181.878	1.26145	0.362188	3.48288	0.000496059	0.00937269	SLC9A9
ENSG00000151422.12	2563.39	1.26044	0.267464	4.71255	2.45E-06	0.000137551	FER
ENSG00000102230.13	129.324	1.25961	0.297343	4.23623	2.27E-05	0.000858176	PCYT1B
ENSG00000181704.11	1091.51	1.25521	0.272731	4.60236	4.18E-06	0.000212584	YIPF6
ENSG00000186792.16	276.707	1.25222	0.263255	4.75669	1.97E-06	0.000114889	HYAL3
ENSG00000128512.19	1175.37	1.24981	0.279699	4.46843	7.88E-06	0.000359846	DOCK4
ENSG00000107890.16	671.211	1.24965	0.288584	4.3303	1.49E-05	0.000605939	ANKRD26
ENSG00000147894.14	468.788	1.24724	0.432555	2.88343	0.00393368	0.0391795	C9orf72
ENSG00000103241.6	966.543	1.23982	0.234756	5.2813	1.28E-07	1.08e-05	FOXF1
ENSG00000172062.16	796.939	1.23954	0.395948	3.13057	0.00174466	0.0226092	SMN1
ENSG00000160588.9	163.171	1.23742	0.443965	2.78721	0.00531633	0.0480064	MPZL3
ENSG00000107104.18	724.333	1.2369	0.215532	5.73881	9.53E-09	1.1e-06	KANK1
ENSG00000197565.15	500.246	1.23665	0.237118	5.21535	1.83E-07	1.49e-05	COL4A6
ENSG00000114405.10	422.331	1.23574	0.229638	5.38125	7.40E-08	6.56e-06	C3orf14
ENSG00000118181.10	19118.5	1.2337	0.395174	3.12192	0.00179676	0.0230984	RPS25
ENSG00000139508.14	125.706	1.23056	0.421136	2.92201	0.00347783	0.0359398	SLC46A3
ENSG00000105784.15	287.543	1.23016	0.369135	3.33256	0.000860506	0.0137564	RUNDC3B
ENSG00000163191.5	355.227	1.22989	0.416017	2.95635	0.00311301	0.0334352	S100A11
ENSG00000214413.7	405.35	1.22873	0.389952	3.15097	0.00162731	0.0216519	BBIP1
ENSG00000155957.17	428.859	1.22764	0.404309	3.0364	0.00239421	0.0280297	TMBIM4
ENSG00000184584.12	124.502	1.22726	0.373943	3.28195	0.00103092	0.0157443	TMEM173
ENSG00000099822.2	968.455	1.22587	0.308442	3.97439	7.06E-05	0.00212047	HCN2
ENSG00000082497.11	546.909	1.22503	0.338133	3.62292	0.000291296	0.00643373	SERTAD4
ENSG00000237863.2	299.319	1.2244	0.28537	4.29058	1.78E-05	0.000704598	AL035425.1
ENSG00000121350.15	360.811	1.22331	0.4202	2.91125	0.00359989	0.0367832	PYROXD1
ENSG00000147164.11	1151.18	1.22202	0.200759	6.08698	1.15E-09	1.63e-07	SNX12
ENSG00000259820.1	373.443	1.21706	0.421091	2.89026	0.00384919	0.0386138	AC083843.3
ENSG00000147180.16	800.434	1.21621	0.357786	3.39928	0.000675647	0.0117179	ZNF711
ENSG00000075213.10	152.607	1.2135	0.429094	2.82805	0.00468324	0.0440245	SEMA3A
ENSG00000154783.10	234.273	1.20922	0.428704	2.82063	0.00479289	0.0447536	FGD5
ENSG00000260230.2	271.595	1.20753	0.363537	3.32161	0.000894992	0.0141708	FRRS1L
ENSG00000142046.14	132.666	1.20734	0.377194	3.20085	0.00137021	0.0192345	TMEM91
ENSG00000260966.1	348.654	1.2046	0.348601	3.45552	0.000549229	0.01007	AP001486.2
ENSG00000186687.15	1760	1.2043	0.310087	3.88376	0.000102852	0.00286835	LYRM7
ENSG00000146574.15	573.345	1.20314	0.382507	3.1454	0.00165862	0.0218868	CCZ1B
ENSG00000107105.14	556.21	1.20308	0.31739	3.79054	0.000150318	0.0038259	ELAVL2
ENSG00000101132.9	146.543	1.20269	0.366794	3.27892	0.00104206	0.0158515	PFDN4
ENSG00000108599.14	659.034	1.20212	0.295198	4.07225	4.66E-05	0.00151931	AKAP10
ENSG00000154240.16	419.198	1.20172	0.220903	5.44003	5.33E-08	5.09e-06	CEP112
ENSG00000152422.15	240.665	1.20129	0.295857	4.06037	4.90E-05	0.00158635	XRCC4
ENSG00000114166.7	987.7	1.19562	0.331226	3.60968	0.000306579	0.00665188	KAT2B
ENSG00000173275.12	607.48	1.19373	0.353058	3.38111	0.000721934	0.0123265	ZNF449
ENSG00000135698.9	439.694	1.1936	0.357835	3.33561	0.000851123	0.0137143	MPHOSPH6
ENSG00000011260.13	1137.87	1.19062	0.349019	3.41132	0.000646488	0.0113439	UTP18
ENSG00000101230.5	392.189	1.18939	0.210748	5.64368	1.66E-08	1.75e-06	ISM1
ENSG00000032742.17	178.879	1.18698	0.324822	3.65425	0.000257931	0.00584494	IFT88
ENSG00000171757.15	322.474	1.18649	0.341795	3.47136	0.000517832	0.00968782	LRRC34
ENSG00000089006.16	4849.5	1.18446	0.179975	6.58123	4.67E-11	8.34e-09	SNX5
ENSG00000263528.7	145.518	1.18279	0.273347	4.32704	1.51E-05	0.000610332	IKBKE
ENSG00000185875.12	457.59	1.18115	0.372483	3.17101	0.0015191	0.0206188	THNSL1
ENSG00000124279.11	313.801	1.18078	0.382521	3.08685	0.0020229	0.0251104	FASTKD3
ENSG00000148444.15	826.403	1.18037	0.363583	3.24648	0.0011684	0.01721	COMMD3
ENSG00000204116.11	362.164	1.17371	0.393386	2.98361	0.00284865	0.0314585	CHIC1
ENSG00000171928.13	311.253	1.17341	0.335042	3.50226	0.00046133	0.00887689	TVP23B
ENSG00000102098.17	940.2	1.1734	0.286383	4.09732	4.18E-05	0.00140003	SCML2
ENSG00000113742.12	1206.64	1.1727	0.242508	4.83569	1.33E-06	8.28e-05	CPEB4
ENSG00000148143.12	2298.56	1.17026	0.254572	4.59695	4.29E-06	0.000216593	ZNF462
ENSG00000179750.15	358.113	1.16848	0.270788	4.31512	1.60E-05	0.000637937	APOBEC3B
ENSG00000185437.13	107.823	1.16305	0.285941	4.06743	4.75E-05	0.00154145	SH3BGR
ENSG00000130150.11	477.961	1.1578	0.257549	4.49547	6.94E-06	0.000324817	MOSPD2
ENSG00000109944.10	164.182	1.15662	0.256234	4.5139	6.36E-06	0.000303246	JHY
ENSG00000086848.14	752.9	1.15545	0.34627	3.33686	0.000847291	0.0136849	ALG9
ENSG00000173418.11	437.559	1.15345	0.354929	3.24979	0.00115489	0.0170762	NAA20
ENSG00000173221.13	222.926	1.14967	0.272776	4.21472	2.50E-05	0.000930772	GLRX
ENSG00000132950.18	148.073	1.14956	0.388484	2.9591	0.00308536	0.0332148	ZMYM5
ENSG00000155099.7	227.392	1.14807	0.31067	3.69548	0.000219473	0.00518114	PIP4P2
ENSG00000108582.11	4976.76	1.14725	0.26316	4.35952	1.30E-05	0.00054747	CPD
ENSG00000104427.11	305.912	1.14376	0.256437	4.46019	8.19E-06	0.000369933	ZC2HC1A
ENSG00000091262.14	228.677	1.14302	0.282355	4.04818	5.16E-05	0.00165332	ABCC6
ENSG00000012174.11	1603.77	1.1385	0.257014	4.42972	9.44E-06	0.000419898	MBTPS2
ENSG00000095739.10	304.296	1.13622	0.231507	4.90791	9.21E-07	6.07e-05	BAMBI
ENSG00000127585.11	1756.79	1.1357	0.321493	3.5326	0.000411502	0.00813774	FBXL16
ENSG00000005893.15	3268.95	1.13304	0.394857	2.86949	0.00411128	0.0403716	LAMP2
ENSG00000050030.13	102.392	1.13113	0.316224	3.57698	0.000347588	0.00723399	NEXMIF
ENSG00000070540.12	370.861	1.13103	0.214758	5.26654	1.39E-07	1.16e-05	WIPI1
ENSG00000083799.17	1032.11	1.13069	0.30998	3.64763	0.000264671	0.00596537	CYLD
ENSG00000109854.13	339.792	1.1302	0.28961	3.90251	9.52E-05	0.00269448	HTATIP2
ENSG00000169122.11	572.165	1.13015	0.243065	4.64958	3.33E-06	0.000176567	FAM110B
ENSG00000164647.8	145.532	1.12933	0.331682	3.40486	0.00066199	0.0115385	STEAP1
ENSG00000123575.8	3891.93	1.12802	0.3082	3.66001	0.000252201	0.00573374	FAM199X
ENSG00000143669.13	897.176	1.12679	0.369858	3.04656	0.00231478	0.0274623	LYST
ENSG00000061987.14	2775.57	1.12585	0.402188	2.79931	0.00512126	0.046837	MON2
ENSG00000204271.11	302.607	1.12443	0.296255	3.79549	0.000147352	0.00378626	SPIN3
ENSG00000198001.13	466.699	1.11934	0.322836	3.46722	0.000525879	0.00978448	IRAK4
ENSG00000083720.12	1266.8	1.11906	0.342418	3.2681	0.00108272	0.0163348	OXCT1
ENSG00000135111.15	1781.17	1.11743	0.222556	5.02087	5.14E-07	3.68e-05	TBX3
ENSG00000196711.8	161.897	1.11649	0.363083	3.07503	0.00210478	0.0257734	ALKAL1
ENSG00000159921.14	1291.95	1.11617	0.203876	5.47477	4.38E-08	4.26e-06	GNE
ENSG00000101888.11	431.886	1.11557	0.277817	4.01548	5.93E-05	0.00185199	NXT2
ENSG00000166352.15	415.669	1.11483	0.290793	3.83376	0.000126199	0.00334972	C11orf74
ENSG00000047634.14	2199.87	1.11426	0.2737	4.07109	4.68E-05	0.00152193	SCML1
ENSG00000151366.12	2406.47	1.11345	0.24178	4.60524	4.12E-06	0.000210171	NDUFC2
ENSG00000183718.5	975.071	1.11148	0.31838	3.49104	0.000481152	0.00914058	TRIM52
ENSG00000153071.14	602.834	1.11105	0.241582	4.59908	4.24E-06	0.000215437	DAB2
ENSG00000171735.18	1323.94	1.11082	0.380223	2.92151	0.00348337	0.0359465	CAMTA1
ENSG00000154114.12	579.501	1.11023	0.31229	3.55513	0.000377791	0.00764204	TBCEL
ENSG00000071575.11	639.468	1.10803	0.350989	3.15689	0.0015946	0.0213526	TRIB2
ENSG00000110693.16	428.397	1.10661	0.331751	3.33567	0.000850939	0.0137143	SOX6
ENSG00000120868.13	1416.89	1.1035	0.308881	3.57258	0.000353486	0.00728425	APAF1
ENSG00000186310.9	350.808	1.09958	0.256734	4.28293	1.84E-05	0.000721092	NAP1L3
ENSG00000149292.16	520.425	1.0983	0.293175	3.74623	0.000179515	0.00440697	TTC12
ENSG00000188739.14	717.53	1.09203	0.392845	2.7798	0.00543916	0.0487427	RBM34
ENSG00000104412.7	504.268	1.09202	0.303404	3.59924	0.00031915	0.00681061	EMC2
ENSG00000182827.8	3013.52	1.092	0.390793	2.79431	0.00520108	0.0473599	ACBD3
ENSG00000107614.21	608.091	1.09195	0.37514	2.91078	0.00360529	0.0368025	TRDMT1
ENSG00000185442.12	115.477	1.09168	0.387074	2.82034	0.00479723	0.0447741	FAM174B
ENSG00000138496.16	215.694	1.08748	0.336524	3.23151	0.00123139	0.0178287	PARP9
ENSG00000149054.15	267.614	1.08488	0.313724	3.45808	0.00054404	0.00999047	ZNF215
ENSG00000115423.18	284.452	1.08219	0.373428	2.89797	0.00375584	0.037932	DNAH6
ENSG00000008086.11	466.217	1.08203	0.294532	3.67373	0.000239037	0.00553677	CDKL5
ENSG00000082996.19	895.217	1.08189	0.388505	2.78475	0.00535696	0.0482126	RNF13
ENSG00000151117.8	168.41	1.08178	0.32658	3.31244	0.00092486	0.0145228	TMEM86A
ENSG00000105419.17	1069.15	1.07993	0.258188	4.18273	2.88E-05	0.0010387	MEIS3
ENSG00000164543.5	531.996	1.07929	0.258265	4.17899	2.93E-05	0.00105404	STK17A
ENSG00000164187.6	886.644	1.07841	0.257432	4.18911	2.80E-05	0.00101893	LMBRD2
ENSG00000230797.2	104.397	1.07372	0.296067	3.62663	0.000287143	0.00636609	YY2
ENSG00000243244.5	520.087	1.07366	0.383174	2.802	0.00507864	0.0466103	STON1
ENSG00000121236.20	247.118	1.07214	0.304198	3.52447	0.000424325	0.0083335	TRIM6
ENSG00000168876.8	283.35	1.07149	0.35257	3.03908	0.00237301	0.0279184	ANKRD49
ENSG00000162980.16	1495.59	1.0661	0.349985	3.04612	0.00231812	0.0274863	ARL5A
ENSG00000103723.12	355.036	1.06584	0.336441	3.16799	0.00153498	0.0207008	AP3B2
ENSG00000184634.15	2596.83	1.06569	0.280481	3.79949	0.000144994	0.00374868	MED12
ENSG00000197798.8	468.425	1.06535	0.333095	3.19832	0.00138231	0.0193471	FAM118B
ENSG00000110013.12	806.927	1.0615	0.19772	5.36872	7.93E-08	7e-06	SIAE
ENSG00000244687.11	4903.03	1.06069	0.269575	3.93469	8.33E-05	0.00241909	UBE2V1
ENSG00000134207.14	221.569	1.06003	0.346068	3.06307	0.00219081	0.0263805	SYT6
ENSG00000128692.8	111.865	1.05908	0.33805	3.13291	0.00173083	0.0224997	EIF2S2P4
ENSG00000258986.6	119.991	1.05867	0.363994	2.90847	0.00363197	0.0370567	TMEM179
ENSG00000155008.13	1522.89	1.05841	0.277722	3.81102	0.000138393	0.0035958	APOOL
ENSG00000144061.12	192.546	1.05813	0.335059	3.15803	0.00158841	0.0212858	NPHP1
ENSG00000198963.10	534.478	1.05613	0.315308	3.34951	0.000809543	0.0132731	RORB
ENSG00000102409.9	2306.64	1.0561	0.354689	2.97754	0.0029057	0.0318949	BEX4
ENSG00000155961.4	323.535	1.05459	0.233924	4.50827	6.54E-06	0.00030999	RAB39B
ENSG00000146233.7	159.328	1.05384	0.371802	2.83441	0.00459098	0.0433717	CYP39A1
ENSG00000253250.2	352.297	1.05222	0.229592	4.58299	4.58E-06	0.000228268	C8orf88
ENSG00000147133.15	1811.89	1.05211	0.291938	3.60387	0.000313513	0.00672558	TAF1
ENSG00000079257.7	159.613	1.05181	0.252453	4.16637	3.09E-05	0.00110087	LXN
ENSG00000187984.12	520.003	1.05106	0.344232	3.05335	0.00226302	0.0269705	ANKRD19P
ENSG00000077721.15	1961.84	1.04891	0.360793	2.90723	0.00364645	0.0371139	UBE2A
ENSG00000108100.17	1399.73	1.04693	0.296861	3.52666	0.00042083	0.00828041	CCNY
ENSG00000047230.14	862.097	1.04526	0.263543	3.96618	7.30E-05	0.00217602	CTPS2
ENSG00000101464.10	764.534	1.04399	0.24105	4.33103	1.48E-05	0.000605939	PIGU
ENSG00000075239.13	1142.76	1.04163	0.230557	4.51789	6.25E-06	0.000298265	ACAT1
ENSG00000273611.4	342.456	1.04162	0.315428	3.30225	0.000959121	0.0149933	ZNHIT3
ENSG00000141337.12	363.136	1.04093	0.293683	3.54441	0.0003935	0.00788356	ARSG
ENSG00000104325.6	458.461	1.04081	0.282332	3.68649	0.000227368	0.00532521	DECR1
ENSG00000164182.10	260.926	1.04052	0.375072	2.77419	0.00553391	0.0493171	NDUFAF2
ENSG00000137842.6	205.466	1.04023	0.345132	3.01399	0.00257836	0.0295074	TMEM62
ENSG00000129675.15	654.417	1.0396	0.332026	3.13109	0.00174161	0.0226042	ARHGEF6
ENSG00000167333.12	426.273	1.03824	0.222214	4.67225	2.98E-06	0.000161848	TRIM68
ENSG00000102078.15	433.713	1.03793	0.317478	3.2693	0.00107815	0.016282	SLC25A14
ENSG00000123095.5	450.099	1.03703	0.225099	4.60697	4.09E-06	0.000209458	BHLHE41
ENSG00000174010.9	2009.74	1.03671	0.35991	2.88049	0.00397063	0.0393414	KLHL15
ENSG00000171155.7	662.311	1.0318	0.332762	3.10072	0.0019305	0.0242335	C1GALT1C1
ENSG00000125868.15	1440.26	1.03152	0.254595	4.0516	5.09E-05	0.0016394	DSTN
ENSG00000090263.15	698.657	1.03029	0.367752	2.8016	0.00508501	0.046642	MRPS33
ENSG00000131174.4	1746.45	1.02936	0.245725	4.18906	2.80E-05	0.00101893	COX7B
ENSG00000186976.14	103.487	1.0278	0.358356	2.8681	0.00412952	0.0404557	EFCAB6
ENSG00000044524.10	218.774	1.02405	0.278732	3.67397	0.000238813	0.00553677	EPHA3
ENSG00000101955.14	159.282	1.02332	0.269051	3.80345	0.000142695	0.00369841	SRPX
ENSG00000164346.9	3179.29	1.02174	0.364713	2.8015	0.00508655	0.046642	NSA2
ENSG00000273820.1	217.592	1.02084	0.28637	3.56475	0.000364201	0.00743908	USP27X
ENSG00000181458.10	437.984	1.01984	0.357634	2.85162	0.00434976	0.0418489	TMEM45A
ENSG00000134352.19	3341.16	1.01978	0.358846	2.84184	0.00448543	0.0427803	IL6ST
ENSG00000151116.16	203.083	1.01883	0.323292	3.15141	0.00162483	0.0216465	UEVLD
ENSG00000186871.6	644.624	1.01611	0.318893	3.18635	0.00144078	0.0198389	ERCC6L
ENSG00000205133.11	557.303	1.01409	0.299596	3.38487	0.000712129	0.0122057	TRIQK
ENSG00000117020.16	4190.15	1.01059	0.327444	3.08629	0.00202673	0.025128	AKT3
ENSG00000214941.7	182.283	1.01032	0.329726	3.0641	0.00218323	0.0263347	ZSWIM7
ENSG00000123131.12	2462.44	1.00904	0.192281	5.24774	1.54E-07	1.28e-05	PRDX4
ENSG00000256463.8	574.419	1.00901	0.360635	2.79788	0.00514396	0.046983	SALL3
ENSG00000163710.7	726.982	1.00885	0.238124	4.23665	2.27E-05	0.000858113	PCOLCE2
ENSG00000074266.18	464.852	1.00876	0.343727	2.93477	0.00333792	0.0350658	EED
ENSG00000172201.11	1010.48	1.0077	0.202012	4.98832	6.09E-07	4.26e-05	ID4
ENSG00000165675.16	849.692	1.00693	0.245168	4.10711	4.01E-05	0.00134942	ENOX2
ENSG00000152402.10	224.013	1.00652	0.33338	3.01913	0.00253503	0.0291975	GUCY1A2
ENSG00000177098.8	227.783	1.0058	0.259367	3.8779	0.000105363	0.00291504	SCN4B
ENSG00000168671.9	179.95	1.00571	0.301329	3.33758	0.000845125	0.0136605	UGT3A2
ENSG00000065665.20	632.811	1.00565	0.313508	3.20775	0.00133777	0.0189059	SEC61A2
ENSG00000066382.16	215.5	1.00528	0.296651	3.38876	0.000702106	0.0120767	MPPED2
ENSG00000205423.11	263.178	1.00299	0.335069	2.99338	0.00275902	0.0308268	CNEP1R1
ENSG00000176731.11	1013	1.00204	0.278987	3.59171	0.000328519	0.00696886	C8orf59
ENSG00000115295.19	508.865	1.00006	0.273567	3.65563	0.000256548	0.00581991	CLIP4
ENSG00000030419.16	176.152	0.997105	0.345612	2.88504	0.00391364	0.039017	IKZF2
ENSG00000076685.18	1034.28	0.991664	0.318624	3.11233	0.00185616	0.0235252	NT5C2
ENSG00000156172.5	138.466	0.991094	0.340309	2.91233	0.00358738	0.0367061	C8orf37
ENSG00000156052.10	3004.24	0.98997	0.317433	3.11867	0.00181667	0.0232964	GNAQ
ENSG00000250120.6	319.668	0.988074	0.249886	3.9541	7.68E-05	0.00226	PCDHA10
ENSG00000167920.8	486.071	0.987309	0.226793	4.35335	1.34E-05	0.000559188	TMEM99
ENSG00000074319.12	1236.79	0.986004	0.322013	3.06201	0.00219859	0.0263831	TSG101
ENSG00000005302.17	1044.8	0.984905	0.191843	5.1339	2.84E-07	2.16e-05	MSL3
ENSG00000147400.8	1169.29	0.984031	0.319119	3.08359	0.00204522	0.0253274	CETN2
ENSG00000153015.15	469.842	0.983539	0.304074	3.23453	0.00121841	0.0177097	CWC27
ENSG00000196632.10	649.174	0.982842	0.311224	3.15799	0.0015886	0.0212858	WNK3
ENSG00000132718.8	100.908	0.982334	0.31516	3.11694	0.00182739	0.0233958	SYT11
ENSG00000102317.17	4233.74	0.982184	0.214905	4.57031	4.87E-06	0.000240807	RBM3
ENSG00000163512.13	1251.92	0.981494	0.317792	3.08848	0.00201184	0.0250027	AZI2
ENSG00000175175.5	1289.93	0.980531	0.252558	3.8824	0.000103429	0.00287677	PPM1E
ENSG00000136098.16	488.644	0.97975	0.308512	3.17572	0.00149463	0.0203792	NEK3
ENSG00000166747.12	3950.62	0.979647	0.258303	3.79262	0.000149065	0.00381828	AP1G1
ENSG00000176148.15	950.457	0.979433	0.184028	5.32221	1.03E-07	8.75e-06	TCP11L1
ENSG00000147654.14	439.582	0.978796	0.330449	2.96201	0.00305634	0.033048	EBAG9
ENSG00000123130.16	624.954	0.978126	0.226042	4.3272	1.51E-05	0.000610332	ACOT9
ENSG00000145725.19	2050.73	0.977016	0.26241	3.72324	0.000196683	0.00472309	PPIP5K2
ENSG00000165983.14	774.564	0.976253	0.281196	3.47179	0.000516996	0.00968083	PTER
ENSG00000166436.15	390.174	0.975926	0.26261	3.71626	0.000202197	0.0048223	TRIM66
ENSG00000091317.7	2266.04	0.975335	0.32637	2.98844	0.00280407	0.0311305	CMTM6
ENSG00000185842.14	1114.34	0.973968	0.337408	2.88662	0.00389404	0.0388772	DNAH14
ENSG00000214654.6	238.691	0.972643	0.271644	3.58058	0.000342836	0.00716359	B3GNT10
ENSG00000113810.15	12001.7	0.971674	0.301152	3.22652	0.00125304	0.0180805	SMC4
ENSG00000132122.11	388.321	0.971594	0.341191	2.84766	0.00440426	0.0421571	SPATA6
ENSG00000110756.17	790.201	0.971278	0.23178	4.19051	2.78E-05	0.00101691	HPS5
ENSG00000006611.15	238.924	0.971221	0.26071	3.7253	0.000195087	0.00470638	USH1C
ENSG00000110031.12	108.617	0.970746	0.282804	3.43257	0.000597889	0.0107159	LPXN
ENSG00000127328.21	782.529	0.970389	0.336085	2.88733	0.00388526	0.0388266	RAB3IP
ENSG00000176788.8	671.34	0.968126	0.256968	3.7675	0.000164891	0.00412544	BASP1
ENSG00000137714.2	473.952	0.96655	0.272566	3.54611	0.000390969	0.0078479	FDX1
ENSG00000166669.13	232.415	0.964668	0.315088	3.06158	0.00220169	0.0264051	ATF7IP2
ENSG00000150459.12	1882.66	0.963572	0.32926	2.92648	0.00342822	0.0355854	SAP18
ENSG00000101868.10	2231.73	0.958047	0.280667	3.41347	0.000641418	0.0112739	POLA1
ENSG00000232119.7	538.919	0.957899	0.314381	3.04693	0.00231189	0.0274435	MCTS1
ENSG00000164209.16	1955.55	0.957281	0.341219	2.80547	0.00502431	0.0463149	SLC25A46
ENSG00000056998.18	630.218	0.955451	0.247714	3.85707	0.000114755	0.00311717	GYG2
ENSG00000110628.13	195.79	0.955354	0.287571	3.32215	0.000893273	0.014165	SLC22A18
ENSG00000179988.13	164.931	0.954031	0.294771	3.23651	0.00121	0.0175997	PSTK
ENSG00000164695.4	255.447	0.953533	0.223426	4.26779	1.97E-05	0.000764675	CHMP4C
ENSG00000239407.5	301.433	0.953138	0.303579	3.13967	0.0016914	0.0221385	Z68871.1
ENSG00000136052.9	342.502	0.952819	0.306296	3.11078	0.00186595	0.0236249	SLC41A2
ENSG00000131171.12	1150.85	0.952742	0.278554	3.42032	0.000625484	0.0110589	SH3BGRL
ENSG00000126858.16	1316.81	0.949909	0.277938	3.4177	0.00063152	0.0111092	RHOT1
ENSG00000087253.12	496.102	0.947849	0.325013	2.91635	0.00354158	0.036383	LPCAT2
ENSG00000167720.12	539.906	0.946106	0.242353	3.90384	9.47E-05	0.00269059	SRR
ENSG00000166004.14	1719.93	0.944833	0.272689	3.46487	0.000530481	0.00981906	CEP295
ENSG00000047056.14	903.136	0.944559	0.249061	3.79249	0.000149146	0.00381828	WDR37
ENSG00000183340.6	213.923	0.94447	0.338627	2.78911	0.00528528	0.0478351	JRKL
ENSG00000196177.12	1292.25	0.94314	0.301244	3.13082	0.00174319	0.0226042	ACADSB
ENSG00000167562.11	211.02	0.943083	0.3219	2.92973	0.00339253	0.0353906	ZNF701
ENSG00000102699.5	1234.12	0.942454	0.312756	3.01339	0.00258349	0.0295119	PARP4
ENSG00000129317.14	2720.38	0.941531	0.24574	3.83142	0.000127406	0.00336893	PUS7L
ENSG00000198258.10	2026.77	0.941441	0.307708	3.05953	0.00221686	0.0265327	UBL5
ENSG00000073711.10	898.311	0.939846	0.305025	3.08121	0.00206161	0.0254534	PPP2R3A
ENSG00000182220.14	1288.79	0.939464	0.226008	4.15677	3.23E-05	0.0011385	ATP6AP2
ENSG00000247271.6	175.853	0.936179	0.302725	3.09251	0.00198472	0.0247418	ZBED5-AS1
ENSG00000102158.19	4400.96	0.935481	0.228142	4.10043	4.12E-05	0.0013845	MAGT1
ENSG00000114805.16	644.879	0.935232	0.281334	3.32428	0.000886476	0.0140893	PLCH1
ENSG00000025434.18	322.167	0.934588	0.319315	2.92685	0.00342414	0.0355729	NR1H3
ENSG00000145808.8	272.46	0.932975	0.285491	3.26797	0.00108321	0.0163348	ADAMTS19
ENSG00000131269.15	1197.79	0.932764	0.235702	3.95739	7.58E-05	0.00223851	ABCB7
ENSG00000204381.11	398.261	0.931133	0.226271	4.11512	3.87E-05	0.00131822	LAYN
ENSG00000145022.4	831.528	0.929823	0.217093	4.28306	1.84E-05	0.000721092	TCTA
ENSG00000197603.13	1846.43	0.927882	0.330277	2.8094	0.00496335	0.0459148	C5orf42
ENSG00000112874.9	592.671	0.927165	0.297907	3.11226	0.00185662	0.0235252	NUDT12
ENSG00000131263.12	3861.36	0.927012	0.284778	3.25521	0.00113308	0.0168774	RLIM
ENSG00000023697.12	324.284	0.926038	0.304986	3.03633	0.00239478	0.0280297	DERA
ENSG00000133131.14	1759.81	0.925388	0.207176	4.46668	7.94E-06	0.000361231	MORC4
ENSG00000087495.16	117.33	0.924971	0.270191	3.42339	0.000618449	0.0109655	PHACTR3
ENSG00000155966.13	1574.68	0.923748	0.232036	3.98106	6.86E-05	0.00207673	AFF2
ENSG00000031003.10	1445.95	0.923272	0.283857	3.2526	0.00114355	0.0169515	FAM13B
ENSG00000244115.1	577.826	0.920871	0.293388	3.13875	0.0016967	0.0221801	DNAJC25-GNG10
ENSG00000008513.14	810.601	0.920151	0.315245	2.91885	0.0035133	0.036128	ST3GAL1
ENSG00000070961.15	3503.35	0.917945	0.259165	3.54194	0.000397199	0.00795007	ATP2B1
ENSG00000165288.10	1822.49	0.916391	0.262441	3.49179	0.000479791	0.0091313	BRWD3
ENSG00000145147.19	9542.67	0.916381	0.276388	3.31556	0.0009146	0.0144267	SLIT2
ENSG00000105971.14	725.039	0.915257	0.303689	3.0138	0.00257996	0.0295074	CAV2
ENSG00000104814.12	178.544	0.912907	0.317456	2.8757	0.00403133	0.0397732	MAP4K1
ENSG00000277161.1	394.115	0.912729	0.316655	2.88241	0.00394646	0.039232	PIGW
ENSG00000122824.10	287.791	0.911314	0.232293	3.92312	8.74E-05	0.00250794	NUDT10
ENSG00000130449.5	1647.45	0.911016	0.261472	3.48418	0.000493653	0.00933567	ZSWIM6
ENSG00000018236.14	974.934	0.910541	0.182422	4.99139	5.99E-07	4.21e-05	CNTN1
ENSG00000221818.8	328.268	0.908491	0.271056	3.35167	0.000803264	0.0132587	EBF2
ENSG00000157890.17	245.234	0.908292	0.298972	3.03806	0.0023811	0.0279792	MEGF11
ENSG00000152270.8	1190.82	0.905798	0.285462	3.17309	0.00150826	0.0204983	PDE3B
ENSG00000165259.13	212.209	0.90391	0.255564	3.53693	0.000404813	0.00807156	HDX
ENSG00000136738.14	1093.14	0.9037	0.248385	3.63831	0.000274435	0.00613258	STAM
ENSG00000188917.14	921.502	0.903374	0.227081	3.97821	6.94E-05	0.00209543	TRMT2B
ENSG00000151640.12	2169.95	0.90336	0.29494	3.06286	0.00219234	0.0263814	DPYSL4
ENSG00000185015.7	235.301	0.901275	0.320614	2.81109	0.00493744	0.0456953	CA13
ENSG00000151388.10	128.614	0.900122	0.291838	3.08432	0.00204021	0.0252802	ADAMTS12
ENSG00000176623.11	1146.29	0.899759	0.267435	3.3644	0.000767101	0.0128873	RMDN1
ENSG00000113013.12	9611	0.899307	0.295767	3.04059	0.00236114	0.0278228	HSPA9
ENSG00000111052.7	816.203	0.898512	0.23406	3.83882	0.000123629	0.00331091	LIN7A
ENSG00000278023.4	204.212	0.894185	0.237118	3.77106	0.000162556	0.00409149	RDM1
ENSG00000110723.11	749.7	0.893531	0.263808	3.38706	0.000706471	0.0121418	EXPH5
ENSG00000147010.17	1123.63	0.893072	0.23703	3.76776	0.000164717	0.00412544	SH3KBP1
ENSG00000120029.12	1001.66	0.892745	0.307261	2.9055	0.00366671	0.0371996	C10orf76
ENSG00000170584.10	390.389	0.892368	0.227855	3.91639	8.99E-05	0.00257542	NUDCD2
ENSG00000119139.17	1209.31	0.891393	0.236446	3.76997	0.000163266	0.00409949	TJP2
ENSG00000106399.11	1784.86	0.889589	0.298593	2.97927	0.00288934	0.0318071	RPA3
ENSG00000107518.16	507.219	0.88617	0.234313	3.782	0.000155574	0.00394422	ATRNL1
ENSG00000180354.15	1801.78	0.885409	0.27209	3.25411	0.00113749	0.0168975	MTURN
ENSG00000102144.13	10745	0.884823	0.208322	4.24739	2.16E-05	0.000826981	PGK1
ENSG00000141179.13	763.294	0.88452	0.250052	3.53735	0.000404166	0.00806635	PCTP
ENSG00000170542.5	109.794	0.884511	0.316357	2.79592	0.00517515	0.0471629	SERPINB9
ENSG00000110675.12	134.305	0.884209	0.296777	2.97937	0.00288845	0.0318071	ELMOD1
ENSG00000173915.13	653.754	0.884076	0.30288	2.9189	0.00351271	0.036128	ATP5MD
ENSG00000147119.3	122.53	0.884017	0.309262	2.85847	0.00425684	0.0413595	CHST7
ENSG00000168701.18	294.428	0.882908	0.237219	3.72192	0.000197717	0.00474248	TMEM208
ENSG00000120860.10	466.548	0.879482	0.291058	3.02167	0.00251381	0.0290491	WASHC3
ENSG00000113319.11	159.439	0.879019	0.273508	3.21387	0.00130958	0.0186462	RASGRF2
ENSG00000230844.2	135.534	0.878724	0.292026	3.00906	0.00262057	0.0297244	ZNF674-AS1
ENSG00000180964.16	2725.91	0.877099	0.299967	2.92399	0.00345578	0.0357827	TCEAL8
ENSG00000163617.10	139.316	0.873925	0.292047	2.99241	0.00276786	0.030876	CCDC191
ENSG00000182621.17	1142.11	0.873739	0.257314	3.39562	0.00068474	0.0118364	PLCB1
ENSG00000197296.5	435.341	0.872272	0.231623	3.76591	0.000165941	0.00414674	FITM2
ENSG00000107798.17	1815.32	0.87189	0.253087	3.44502	0.000571014	0.0104036	LIPA
ENSG00000070214.15	2208.34	0.869766	0.293729	2.96111	0.0030653	0.0330995	SLC44A1
ENSG00000165698.15	556.05	0.868967	0.213321	4.07352	4.63E-05	0.00151341	SPACA9
ENSG00000253873.5	445.463	0.867957	0.242869	3.57376	0.00035189	0.00726568	PCDHGA11
ENSG00000132199.18	712.203	0.867025	0.221547	3.91351	9.10E-05	0.00259564	ENOSF1
ENSG00000264920.1	117.98	0.864759	0.303071	2.85332	0.00432649	0.0417018	AC018521.5
ENSG00000086289.11	346.37	0.864647	0.297552	2.90587	0.00366238	0.0371856	EPDR1
ENSG00000149294.16	2743.46	0.863434	0.250878	3.44164	0.00057819	0.0104978	NCAM1
ENSG00000166046.10	485.407	0.862209	0.22978	3.75233	0.0001752	0.00431624	TCP11L2
ENSG00000127863.15	174.32	0.861383	0.294379	2.9261	0.00343238	0.0355936	TNFRSF19
ENSG00000132664.11	549.188	0.858394	0.304283	2.82104	0.0047868	0.0447168	POLR3F
ENSG00000000419.12	449.022	0.857594	0.245019	3.50011	0.000465068	0.00889434	DPM1
ENSG00000048342.15	790.331	0.854416	0.276288	3.09248	0.00198493	0.0247418	CC2D2A
ENSG00000135378.3	205.295	0.853602	0.288124	2.96262	0.00305032	0.0330224	PRRG4
ENSG00000152465.17	699.217	0.852089	0.271501	3.13844	0.00169852	0.02219	NMT2
ENSG00000121274.12	725.584	0.84841	0.254612	3.33217	0.000861712	0.0137584	PAPD5
ENSG00000149212.11	3635.45	0.846727	0.178387	4.74658	2.07E-06	0.000119209	SESN3
ENSG00000177272.8	110.378	0.843238	0.298387	2.82599	0.00471349	0.0441898	KCNA3
ENSG00000064651.13	1669.49	0.841795	0.287138	2.93168	0.00337136	0.0352401	SLC12A2
ENSG00000280237.2	174.88	0.841419	0.30184	2.78763	0.00530949	0.0479712	MIR4697HG
ENSG00000155849.15	343.144	0.839779	0.234439	3.58207	0.000340876	0.00713691	ELMO1
ENSG00000134480.13	1132.69	0.839708	0.294071	2.85545	0.00429753	0.0415375	CCNH
ENSG00000124313.12	711.966	0.839029	0.246301	3.40652	0.000657971	0.0115078	IQSEC2
ENSG00000094841.13	259.864	0.838424	0.222238	3.77264	0.000161532	0.00407061	UPRT
ENSG00000021645.18	784.403	0.834729	0.23751	3.5145	0.000440576	0.00858016	NRXN3
ENSG00000125871.13	1454.64	0.834501	0.242054	3.44758	0.000565635	0.0103146	MGME1
ENSG00000115993.12	1083.82	0.832695	0.251222	3.31458	0.000917822	0.0144497	TRAK2
ENSG00000135048.13	977.881	0.832029	0.257809	3.22731	0.00124961	0.0180503	TMEM2
ENSG00000153933.9	1370.3	0.830863	0.252703	3.2879	0.00100939	0.0155467	DGKE
ENSG00000147854.16	1240.5	0.830394	0.292633	2.83767	0.00454444	0.0430558	UHRF2
ENSG00000110768.11	867.04	0.829256	0.293507	2.82534	0.00472309	0.0442599	GTF2H1
ENSG00000131828.13	1703.67	0.8281	0.217016	3.81586	0.000135711	0.00353491	PDHA1
ENSG00000151093.7	362.175	0.827984	0.257931	3.2101	0.0013269	0.018765	OXSM
ENSG00000151150.21	1812.18	0.826798	0.219862	3.76054	0.000169549	0.00422386	ANK3
ENSG00000116991.10	1536.14	0.826409	0.178428	4.63162	3.63E-06	0.000190193	SIPA1L2
ENSG00000102390.10	396.235	0.82486	0.212566	3.8805	0.000104242	0.00289064	PBDC1
ENSG00000204650.13	1373.3	0.823719	0.268548	3.06731	0.00215997	0.0261901	LINC02210
ENSG00000147121.15	287.953	0.823385	0.241948	3.40315	0.000666139	0.0115915	KRBOX4
ENSG00000133858.15	2130.93	0.821786	0.294167	2.79361	0.0052124	0.0474128	ZFC3H1
ENSG00000132589.15	3061.09	0.821041	0.250635	3.27585	0.00105346	0.0159784	FLOT2
ENSG00000164327.12	1334.46	0.818423	0.272055	3.0083	0.00262711	0.0297825	RICTOR
ENSG00000087510.6	278.845	0.815084	0.288707	2.82322	0.00475434	0.0445129	TFAP2C
ENSG00000198270.12	255.003	0.814981	0.270419	3.01377	0.00258027	0.0295074	TMEM116
ENSG00000148459.15	659.882	0.81311	0.261838	3.10539	0.0019003	0.0239294	PDSS1
ENSG00000109861.15	921.746	0.811412	0.247498	3.27845	0.00104378	0.015866	CTSC
ENSG00000085224.21	3105.85	0.811156	0.191643	4.23263	2.31E-05	0.000868884	ATRX
ENSG00000198919.12	1541.88	0.810862	0.26374	3.07448	0.0021087	0.0257734	DZIP3
ENSG00000076043.9	720.242	0.810567	0.284418	2.84991	0.00437316	0.0419968	REXO2
ENSG00000067955.13	1188.24	0.807373	0.28301	2.85281	0.00433351	0.041731	CBFB
ENSG00000121542.11	396.721	0.807177	0.289774	2.78554	0.00534384	0.048136	SEC22A
ENSG00000129292.20	2236.68	0.800231	0.272388	2.93783	0.00330515	0.0348089	PHF20L1
ENSG00000163659.12	888.538	0.799404	0.266875	2.99543	0.00274058	0.0307687	TIPARP
ENSG00000152620.12	778.843	0.799392	0.238953	3.34539	0.000821656	0.013395	NADK2
ENSG00000165629.19	4106.75	0.797957	0.278547	2.86471	0.00417391	0.0407761	ATP5F1C
ENSG00000158813.17	397.231	0.79582	0.248803	3.19859	0.00138102	0.0193471	EDA
ENSG00000044446.11	1272.77	0.795629	0.207192	3.84006	0.000123006	0.00329846	PHKA2
ENSG00000170791.17	699.832	0.795457	0.279161	2.84946	0.00437941	0.0420182	CHCHD7
ENSG00000132170.19	592.402	0.794565	0.274147	2.89832	0.00375168	0.0379083	PPARG
ENSG00000196712.16	4398.25	0.793669	0.209349	3.79113	0.000149961	0.0038251	NF1
ENSG00000205352.10	2815.32	0.791333	0.240771	3.28666	0.00101382	0.0155956	PRR13
ENSG00000196116.7	986.373	0.790066	0.25997	3.03907	0.0023731	0.0279184	TDRD7
ENSG00000241058.3	501.377	0.789707	0.263623	2.99559	0.00273911	0.0307687	NSUN6
ENSG00000150054.18	597.142	0.789629	0.22146	3.56555	0.000363088	0.00742445	MPP7
ENSG00000060749.14	5202.63	0.789376	0.248768	3.17314	0.00150799	0.0204983	QSER1
ENSG00000123124.13	1224.16	0.788914	0.219163	3.59967	0.00031862	0.00681061	WWP1
ENSG00000077585.13	353.241	0.78675	0.227134	3.46382	0.000532567	0.00984895	GPR137B
ENSG00000143797.11	2697.67	0.786368	0.276875	2.84016	0.00450912	0.042889	MBOAT2
ENSG00000164300.15	758.254	0.785616	0.222399	3.53245	0.000411724	0.00813774	SERINC5
ENSG00000187118.12	497.781	0.785306	0.220434	3.56255	0.000367266	0.00747251	CMC1
ENSG00000152359.14	461.752	0.780876	0.266455	2.93061	0.00338292	0.0353225	POC5
ENSG00000172586.7	216.707	0.779209	0.281183	2.77118	0.00558536	0.0496066	CHCHD1
ENSG00000154310.16	1918.9	0.779006	0.189012	4.12146	3.76E-05	0.00129513	TNIK
ENSG00000006125.16	10073.8	0.776922	0.207751	3.73968	0.000184255	0.00449693	AP2B1
ENSG00000148481.13	2098.52	0.775663	0.24557	3.15863	0.00158515	0.021269	MINDY3
ENSG00000165895.17	308.061	0.775487	0.244027	3.17787	0.00148359	0.0202815	ARHGAP42
ENSG00000114126.17	3997.25	0.774671	0.24808	3.12267	0.00179219	0.023056	TFDP2
ENSG00000101945.16	1000.85	0.77461	0.25316	3.05976	0.00221513	0.0265327	SUV39H1
ENSG00000136010.13	2178.91	0.773258	0.273562	2.82663	0.00470413	0.044178	ALDH1L2
ENSG00000175348.10	318.42	0.773173	0.250841	3.08232	0.00205393	0.0253901	TMEM9B
ENSG00000198794.11	876.132	0.77211	0.270619	2.85312	0.00432923	0.041709	SCAMP5
ENSG00000078114.18	1243.63	0.771898	0.249744	3.09075	0.00199651	0.0248565	NEBL
ENSG00000134910.12	3434.76	0.770374	0.276709	2.78406	0.00536829	0.0482731	STT3A
ENSG00000080200.9	1726.58	0.770135	0.22992	3.34957	0.00080936	0.0132731	CRYBG3
ENSG00000198265.11	4687.77	0.770018	0.252116	3.05422	0.00225648	0.0269233	HELZ
ENSG00000103021.9	681.083	0.768027	0.240497	3.1935	0.00140561	0.0195088	CCDC113
ENSG00000136531.14	268.388	0.766923	0.243626	3.14795	0.00164422	0.0217524	SCN2A
ENSG00000153363.12	304.87	0.766653	0.240311	3.19026	0.00142145	0.0196764	LINC00467
ENSG00000125124.11	890.232	0.766079	0.255209	3.00177	0.00268417	0.0303143	BBS2
ENSG00000141034.9	927.161	0.765762	0.261309	2.93049	0.00338431	0.0353225	GID4
ENSG00000175395.15	136.747	0.765305	0.266169	2.87526	0.00403694	0.0398098	ZNF25
ENSG00000164292.12	3196.09	0.76205	0.255065	2.98766	0.00281118	0.0311598	RHOBTB3
ENSG00000213468.4	606.283	0.759899	0.221375	3.43263	0.000597755	0.0107159	FIRRE
ENSG00000148690.11	608.51	0.759588	0.22786	3.33357	0.000857384	0.0137523	FRA10AC1
ENSG00000102221.13	748.639	0.759366	0.247014	3.07418	0.00211081	0.0257734	JADE3
ENSG00000174206.12	708.135	0.758677	0.191513	3.96148	7.45E-05	0.00220983	C12orf66
ENSG00000156026.14	969.416	0.755844	0.254171	2.97376	0.00294171	0.0321635	MCU
ENSG00000148798.10	1156.04	0.755771	0.215918	3.50027	0.000464781	0.00889434	INA
ENSG00000131398.13	490.14	0.755608	0.227114	3.327	0.000877875	0.0139632	KCNC3
ENSG00000072422.16	821.588	0.754068	0.270075	2.79207	0.00523719	0.0475439	RHOBTB1
ENSG00000261115.5	1012.83	0.753092	0.270291	2.78623	0.00533258	0.048076	TMEM178B
ENSG00000101901.11	1545.2	0.752695	0.245435	3.06678	0.00216376	0.026201	ALG13
ENSG00000125691.12	12486.2	0.748937	0.185907	4.02856	5.61E-05	0.00177041	RPL23
ENSG00000133706.17	5686.65	0.747148	0.250938	2.97742	0.00290687	0.0318949	LARS
ENSG00000168038.10	265.803	0.745987	0.249967	2.98435	0.00284183	0.0313998	ULK4
ENSG00000170017.12	1436.63	0.74529	0.254447	2.92906	0.00339989	0.0353968	ALCAM
ENSG00000147202.17	1154.19	0.745042	0.221968	3.35653	0.000789273	0.0131332	DIAPH2
ENSG00000128487.16	1496.28	0.743859	0.21625	3.43981	0.00058213	0.0105564	SPECC1
ENSG00000156925.11	2203.94	0.742955	0.208009	3.57175	0.000354603	0.00729435	ZIC3
ENSG00000149289.10	468.096	0.740312	0.236129	3.1352	0.00171736	0.0223524	ZC3H12C
ENSG00000107290.13	2878.8	0.739002	0.248286	2.97641	0.00291643	0.0319539	SETX
ENSG00000158079.14	768.94	0.737649	0.240077	3.07254	0.00212242	0.0258446	PTPDC1
ENSG00000091129.19	840.402	0.735808	0.204721	3.5942	0.000325388	0.00691649	NRCAM
ENSG00000102780.16	1360.04	0.73509	0.255166	2.88083	0.00396635	0.0393414	DGKH
ENSG00000164902.13	1390.67	0.733794	0.255439	2.87268	0.00407	0.0400038	PHAX
ENSG00000134333.13	19308.6	0.732521	0.249737	2.93317	0.0033552	0.0351627	LDHA
ENSG00000173258.12	498.306	0.731084	0.209437	3.49071	0.000481746	0.00914356	ZNF483
ENSG00000068400.13	940.241	0.731003	0.250063	2.92327	0.00346376	0.0358476	GRIPAP1
ENSG00000154330.12	250.132	0.728038	0.217114	3.35325	0.000798699	0.0132269	PGM5
ENSG00000147100.10	1419.15	0.726823	0.198331	3.6647	0.000247631	0.00566821	SLC16A2
ENSG00000136783.9	1131.46	0.725483	0.21603	3.35825	0.000784386	0.0130831	NIPSNAP3A
ENSG00000046647.13	265.227	0.724899	0.232625	3.11616	0.0018322	0.0234055	GEMIN8
ENSG00000126970.15	524.815	0.724506	0.214136	3.3834	0.000715951	0.0122443	ZC4H2
ENSG00000176896.8	186.934	0.722862	0.238049	3.03661	0.00239256	0.0280297	TCEANC
ENSG00000103479.15	2091.17	0.72187	0.221605	3.25746	0.00112413	0.0167932	RBL2
ENSG00000127870.16	598.724	0.720019	0.245956	2.92743	0.00341774	0.0355334	RNF6
ENSG00000184384.13	251.326	0.71999	0.234492	3.07042	0.00213756	0.0259635	MAML2
ENSG00000183943.5	768.308	0.716756	0.227074	3.1565	0.00159677	0.021368	PRKX
ENSG00000103018.16	2098.52	0.713564	0.231749	3.07904	0.00207666	0.025549	CYB5B
ENSG00000141376.21	2290.83	0.712671	0.24754	2.87901	0.00398921	0.0394557	BCAS3
ENSG00000127540.11	2326.35	0.710923	0.212546	3.3448	0.000823432	0.0134135	UQCR11
ENSG00000149328.14	1164.56	0.71018	0.210641	3.37152	0.000747534	0.0126705	GLB1L2
ENSG00000196368.4	872.031	0.709834	0.211817	3.35117	0.000804719	0.0132601	NUDT11
ENSG00000087842.10	318.871	0.708582	0.204499	3.46496	0.000530311	0.00981906	PIR
ENSG00000182568.16	1468.82	0.706957	0.232637	3.03888	0.00237459	0.0279184	SATB1
ENSG00000078403.16	2264.66	0.705235	0.243248	2.89925	0.0037406	0.0378511	MLLT10
ENSG00000156500.14	217.39	0.705031	0.243535	2.89499	0.00379169	0.0382019	FAM122C
ENSG00000138821.12	794.047	0.701601	0.205943	3.40678	0.000657348	0.0115078	SLC39A8
ENSG00000107537.13	642.394	0.701321	0.245716	2.85419	0.00431464	0.0416532	PHYH
ENSG00000076716.8	2154.52	0.700286	0.188317	3.71865	0.000200289	0.00478223	GPC4
ENSG00000116574.5	751.395	0.697665	0.209272	3.33376	0.000856793	0.0137523	RHOU
ENSG00000108651.9	1332.41	0.691141	0.226936	3.04553	0.00232268	0.027523	UTP6
ENSG00000204852.15	1246.26	0.690996	0.186655	3.70199	0.000213918	0.00506717	TCTN1
ENSG00000089177.18	593.665	0.685074	0.216202	3.16867	0.00153136	0.0206778	KIF16B
ENSG00000244045.11	549.227	0.681315	0.207748	3.27952	0.00103983	0.0158421	TMEM199
ENSG00000157510.13	428.417	0.680553	0.22507	3.02374	0.00249675	0.0288838	AFAP1L1
ENSG00000101350.7	2125.95	0.679594	0.199781	3.4017	0.000669693	0.011634	KIF3B
ENSG00000148834.12	1400.26	0.677282	0.214602	3.15599	0.00159952	0.021391	GSTO1
ENSG00000130772.13	745.463	0.675929	0.241764	2.79582	0.00517682	0.0471629	MED18
ENSG00000116106.11	1474.74	0.673259	0.230215	2.92448	0.00345029	0.0357436	EPHA4
ENSG00000108830.9	1584.69	0.672895	0.217008	3.10079	0.00193006	0.0242335	RND2
ENSG00000204856.11	764.828	0.670855	0.218871	3.06507	0.00217616	0.0262646	FAM216A
ENSG00000181191.11	1001.95	0.669982	0.212114	3.1586	0.00158531	0.021269	PJA1
ENSG00000003096.13	393.055	0.668083	0.213607	3.12763	0.00176223	0.0228087	KLHL13
ENSG00000089876.11	863.943	0.667935	0.225606	2.96063	0.00307014	0.0331347	DHX32
ENSG00000148842.17	1662.04	0.666882	0.231214	2.88427	0.00392327	0.0390943	CNNM2
ENSG00000086065.13	1056.65	0.663618	0.234213	2.83339	0.00460567	0.0434712	CHMP5
ENSG00000198825.12	633.861	0.662361	0.235069	2.81773	0.0048364	0.0450254	INPP5F
ENSG00000182253.14	442.967	0.658866	0.215129	3.06266	0.0021938	0.0263814	SYNM
ENSG00000213889.10	264.894	0.658565	0.226579	2.90656	0.00365428	0.0371214	PPM1N
ENSG00000125356.6	2047.08	0.656705	0.222862	2.94669	0.00321191	0.0341537	NDUFA1
ENSG00000130119.15	1314.67	0.654159	0.201376	3.24845	0.00116036	0.0171156	GNL3L
ENSG00000107863.17	6153.95	0.65278	0.170176	3.83591	0.0001251	0.0033375	ARHGAP21
ENSG00000161057.10	3179.39	0.650851	0.209353	3.10887	0.00187801	0.0237201	PSMC2
ENSG00000166199.12	738.648	0.649917	0.20813	3.12264	0.00179236	0.023056	ALKBH3
ENSG00000149218.4	656.629	0.647817	0.179025	3.61859	0.000296215	0.00651309	ENDOD1
ENSG00000147118.11	319.793	0.64715	0.225564	2.86903	0.00411728	0.0403926	ZNF182
ENSG00000064309.14	1088.52	0.646269	0.212496	3.04132	0.00235542	0.0278017	CDON
ENSG00000106772.17	701.688	0.641851	0.21875	2.93417	0.00334438	0.035116	PRUNE2
ENSG00000125870.10	2027.27	0.637503	0.215962	2.95192	0.00315804	0.0337424	SNRPB2
ENSG00000198873.11	238.209	0.636978	0.215647	2.9538	0.00313885	0.0335989	GRK5
ENSG00000176834.13	895.829	0.635677	0.200269	3.17411	0.00150295	0.0204793	VSIG10
ENSG00000131848.9	272.108	0.630202	0.220759	2.8547	0.00430774	0.0416169	ZSCAN5A
ENSG00000142687.17	3310.81	0.628717	0.202271	3.1083	0.0018817	0.0237466	KIAA0319L
ENSG00000196199.13	678.953	0.625505	0.205498	3.04385	0.00233572	0.0276167	MPHOSPH8
ENSG00000158526.7	999.854	0.623666	0.214558	2.90675	0.00365205	0.0371214	TSR2
ENSG00000116266.10	1109.66	0.62115	0.198029	3.13667	0.00170881	0.0222549	STXBP3
ENSG00000133812.15	1579.77	0.620432	0.223658	2.77401	0.00553691	0.0493229	SBF2
ENSG00000119421.6	803.028	0.619492	0.196652	3.15019	0.00163162	0.0216713	NDUFA8
ENSG00000119979.16	650.597	0.611715	0.215049	2.84454	0.00444763	0.0425167	FAM45A
ENSG00000118058.20	8528.63	0.609178	0.199167	3.05862	0.00222356	0.0265911	KMT2A
ENSG00000164944.11	3290.41	0.605897	0.210332	2.88066	0.00396838	0.0393414	VIRMA
ENSG00000101413.11	2076.65	0.604386	0.216168	2.79591	0.00517541	0.0471629	RPRD1B
ENSG00000166136.15	1400.08	0.600154	0.215506	2.78485	0.0053552	0.0482126	NDUFB8
ENSG00000125971.16	3990.85	0.599201	0.204287	2.93314	0.00335556	0.0351627	DYNLRB1
ENSG00000068489.12	2544.38	0.594506	0.204033	2.91377	0.00357088	0.0365941	PRR11
ENSG00000126267.8	11781.9	0.593985	0.212189	2.79932	0.00512105	0.046837	COX6B1
ENSG00000110427.14	673.763	0.591886	0.203301	2.91137	0.00359843	0.0367832	KIAA1549L
ENSG00000188706.12	2384.78	0.591484	0.184061	3.21352	0.00131118	0.0186463	ZDHHC9
ENSG00000001497.16	2103.55	0.588587	0.179743	3.2746	0.00105813	0.0160375	LAS1L
ENSG00000150593.16	1368.96	0.588189	0.199958	2.94157	0.00326558	0.0344615	PDCD4
ENSG00000101871.14	8651.82	0.586863	0.179228	3.27439	0.00105889	0.0160375	MID1
ENSG00000203950.6	2078.66	0.584231	0.2051	2.84851	0.00439244	0.0420853	RTL8A
ENSG00000258890.6	1571.24	0.577991	0.17761	3.25427	0.00113686	0.0168975	CEP95
ENSG00000171456.16	4656.74	0.577538	0.190045	3.03895	0.00237401	0.0279184	ASXL1
ENSG00000133134.11	1225.97	0.577357	0.20605	2.80203	0.00507823	0.0466103	BEX2
ENSG00000101843.18	2099.11	0.57108	0.202599	2.81877	0.00482079	0.0449139	PSMD10
ENSG00000158290.16	5331.49	0.562717	0.177511	3.17003	0.00152423	0.020657	CUL4B
ENSG00000110536.13	827.828	0.556212	0.20015	2.77898	0.00545306	0.0488254	PTPMT1
ENSG00000138193.15	1127.65	0.553102	0.195232	2.83306	0.00461053	0.0434816	PLCE1
ENSG00000278845.4	1569.95	0.549875	0.1973	2.787	0.00531979	0.0480064	MRPL45
ENSG00000138650.8	3259.68	0.549745	0.183356	2.99823	0.00271549	0.0305854	PCDH10
ENSG00000185753.12	845.399	0.529186	0.182575	2.89845	0.00375014	0.0379083	CXorf38
ENSG00000111229.15	2882.27	0.528785	0.177128	2.98532	0.00283279	0.031333	ARPC3
ENSG00000236824.2	5848.56	0.508254	0.178808	2.84245	0.00447679	0.0427174	BCYRN1

## Sheet: Top Downregulated Genes
	baseMean	log2FoldChange	lfcSE	stat	pvalue	padj	Gene
ENSG00000283430.1	193.313	-25.3409	3.38358	-7.48938	6.92E-14	2.07e-11	AL513122.2
ENSG00000104722.13	2102.16	-7.19778	0.757538	-9.50154	2.07E-21	1.73e-18	NEFM
ENSG00000269900.3	203588	-4.11951	1.17633	-3.50199	0.000461806	0.00887743	RMRP
ENSG00000253161.5	358.697	-3.80491	0.447481	-8.50296	1.85E-17	9.43e-15	LINC01605
ENSG00000006638.11	104.774	-3.55485	0.423921	-8.38563	5.05E-17	2.4e-14	TBXA2R
ENSG00000181418.7	394.505	-3.28047	0.311596	-10.5279	6.42E-26	8.4e-23	DDN
ENSG00000162105.17	388.457	-3.2589	0.474607	-6.86652	6.58E-12	1.35e-09	SHANK2
ENSG00000253414.2	166.439	-3.07678	0.478153	-6.43472	1.24E-10	2.09e-08	AC124067.2
ENSG00000160161.9	482.296	-3.05016	0.343272	-8.88554	6.36E-19	4.03e-16	CILP2
ENSG00000162576.16	674.12	-2.97104	0.23129	-12.8455	9.11E-38	2.12e-34	MXRA8
ENSG00000180828.2	110.732	-2.94049	0.567884	-5.17797	2.24E-07	1.76e-05	BHLHE22
ENSG00000170421.12	1362.43	-2.73074	0.260867	-10.4679	1.21E-25	1.49e-22	KRT8
ENSG00000135423.12	103.098	-2.68199	0.469862	-5.70804	1.14E-08	1.27e-06	GLS2
ENSG00000036448.9	476.691	-2.6271	0.508366	-5.16774	2.37E-07	1.84e-05	MYOM2
ENSG00000101204.16	154.798	-2.57799	0.536469	-4.80548	1.54E-06	9.39e-05	CHRNA4
ENSG00000198576.3	482.258	-2.558	0.854435	-2.9938	0.00275531	0.0308268	ARC
ENSG00000167964.12	249.101	-2.53996	0.371231	-6.842	7.81E-12	1.56e-09	RAB26
ENSG00000173110.7	1482.55	-2.4941	0.388556	-6.41889	1.37E-10	2.3e-08	HSPA6
ENSG00000188536.12	235.44	-2.48527	0.390965	-6.35676	2.06E-10	3.34e-08	HBA2
ENSG00000187867.8	132.438	-2.45054	0.34565	-7.08965	1.34E-12	3.23e-10	PALM3
ENSG00000261150.2	2972.09	-2.43653	0.260124	-9.36683	7.47E-21	5.79e-18	EPPK1
ENSG00000157514.16	8386.04	-2.43651	0.287265	-8.48175	2.22E-17	1.1e-14	TSC22D3
ENSG00000109846.7	133.579	-2.41838	0.586278	-4.12496	3.71E-05	0.00127981	CRYAB
ENSG00000188176.11	135.206	-2.41632	0.493748	-4.89384	9.89E-07	6.42e-05	SMTNL2
ENSG00000167771.5	532.801	-2.41197	0.784559	-3.0743	0.00210998	0.0257734	RCOR2
ENSG00000167642.12	294.404	-2.36553	0.345476	-6.84715	7.53E-12	1.52e-09	SPINT2
ENSG00000204389.9	137.834	-2.35064	0.367648	-6.39374	1.62E-10	2.67e-08	HSPA1A
ENSG00000058404.19	180.155	-2.33111	0.367333	-6.34602	2.21E-10	3.56e-08	CAMK2B
ENSG00000168135.4	241.812	-2.32349	0.309972	-7.49582	6.59E-14	2e-11	KCNJ4
ENSG00000171219.8	277.767	-2.22787	0.354265	-6.28871	3.20E-10	5e-08	CDC42BPG
ENSG00000223756.6	120.122	-2.13961	0.336068	-6.36658	1.93E-10	3.16e-08	TSSC2
ENSG00000162714.12	1596.3	-2.08272	0.277057	-7.51728	5.59E-14	1.75e-11	ZNF496
ENSG00000116014.9	329.463	-2.03457	0.419187	-4.85361	1.21E-06	7.66e-05	KISS1R
ENSG00000038295.7	103.156	-2.03199	0.357794	-5.6792	1.35E-08	1.48e-06	TLL1
ENSG00000100968.13	1471.75	-2.02728	0.276396	-7.33467	2.22E-13	6.04e-11	NFATC4
ENSG00000128342.4	130.943	-1.99771	0.476038	-4.19654	2.71E-05	0.000996249	LIF
ENSG00000184351.7	154.873	-1.99496	0.428621	-4.65437	3.25E-06	0.000173396	KRTAP19-1
ENSG00000171163.15	1148.49	-1.98999	0.287192	-6.9291	4.24E-12	9.23e-10	ZNF692
ENSG00000179981.9	4382.52	-1.97334	0.297603	-6.63078	3.34E-11	6.07e-09	TSHZ1
ENSG00000009694.13	477.069	-1.97292	0.439166	-4.49243	7.04E-06	0.000328016	TENM1
ENSG00000196104.10	333.786	-1.96083	0.324966	-6.03395	1.60E-09	2.19e-07	SPOCK3
ENSG00000244270.1	256.686	-1.94829	0.324115	-6.01111	1.84E-09	2.44e-07	RPL32P29
ENSG00000158856.17	738.377	-1.93152	0.330085	-5.85158	4.87E-09	5.99e-07	DMTN
ENSG00000099377.13	756.366	-1.91663	0.273592	-7.00544	2.46E-12	5.72e-10	HSD3B7
ENSG00000189409.13	322.614	-1.91653	0.293084	-6.5392	6.19E-11	1.09e-08	MMP23B
ENSG00000241945.7	128.356	-1.91324	0.413666	-4.62507	3.74E-06	0.000193869	PWP2
ENSG00000178445.8	630.133	-1.90521	0.328187	-5.80526	6.43E-09	7.73e-07	GLDC
ENSG00000162882.14	121.486	-1.87307	0.341495	-5.4849	4.14E-08	4.04e-06	HAAO
ENSG00000180448.10	264.45	-1.87043	0.483748	-3.86653	0.000110394	0.00301831	ARHGAP45
ENSG00000162931.11	112.944	-1.87016	0.396539	-4.7162	2.40E-06	0.000136204	TRIM17
ENSG00000136997.15	6638.08	-1.86005	0.324759	-5.72748	1.02E-08	1.15e-06	MYC
ENSG00000198467.13	1167.72	-1.85655	0.273504	-6.78802	1.14E-11	2.22e-09	TPM2
ENSG00000142449.12	150.961	-1.8562	0.414702	-4.47599	7.61E-06	0.000348859	FBN3
ENSG00000168765.15	326.257	-1.84185	0.247106	-7.4537	9.08E-14	2.64e-11	GSTM4
ENSG00000116741.7	1001.85	-1.83612	0.298727	-6.14647	7.92E-10	1.16e-07	RGS2
ENSG00000196369.10	1774.94	-1.81013	0.47651	-3.79873	0.00014544	0.00375559	SRGAP2B
ENSG00000257335.8	111.938	-1.78454	0.42415	-4.20732	2.58E-05	0.000956048	MGAM
ENSG00000043143.20	554.458	-1.78446	0.346361	-5.15202	2.58E-07	1.99e-05	JADE2
ENSG00000171462.14	253.555	-1.76859	0.290084	-6.09681	1.08E-09	1.54e-07	DLK2
ENSG00000168743.12	314.073	-1.76843	0.316935	-5.5798	2.41E-08	2.46e-06	NPNT
ENSG00000171956.6	1670.52	-1.76753	0.25694	-6.87913	6.02E-12	1.26e-09	FOXB1
ENSG00000161958.10	365.977	-1.75032	0.27785	-6.29951	2.99E-10	4.76e-08	FGF11
ENSG00000117013.14	182.382	-1.74647	0.254096	-6.87328	6.27E-12	1.3e-09	KCNQ4
ENSG00000265185.5	2441.56	-1.74483	0.409393	-4.26199	2.03E-05	0.000780448	SNORD3B-1
ENSG00000253123.3	966.613	-1.74443	0.245867	-7.095	1.29E-12	3.15e-10	AC091182.1
ENSG00000165655.16	18145.1	-1.74282	0.293034	-5.9475	2.72E-09	3.54e-07	ZNF503
ENSG00000204388.6	77974.6	-1.74081	0.379452	-4.5877	4.48E-06	0.000224253	HSPA1B
ENSG00000185499.16	138.867	-1.73831	0.58305	-2.98141	0.00286924	0.0316525	MUC1
ENSG00000262074.6	2973.43	-1.73283	0.420237	-4.12346	3.73E-05	0.00128604	SNORD3B-2
ENSG00000169116.11	523.236	-1.69344	0.243589	-6.95205	3.60E-12	8.1e-10	PARM1
ENSG00000160221.16	337.567	-1.68912	0.375	-4.50431	6.66E-06	0.000314396	C21orf33
ENSG00000124253.10	167.151	-1.67457	0.469639	-3.56566	0.000362938	0.00742445	PCK1
ENSG00000143032.7	188.343	-1.67114	0.241706	-6.91391	4.71E-12	1.01e-09	BARHL2
ENSG00000112769.18	2673.5	-1.65763	0.233948	-7.08544	1.39E-12	3.29e-10	LAMA4
ENSG00000185839.3	212.008	-1.65703	0.417698	-3.96706	7.28E-05	0.00217113	AL035411.1
ENSG00000172164.13	386.358	-1.64609	0.315806	-5.21235	1.86E-07	1.51e-05	SNTB1
ENSG00000202198.1	20332.4	-1.63882	0.489197	-3.35001	0.000808074	0.0132731	RF00100
ENSG00000173404.4	406.738	-1.63329	0.299998	-5.44432	5.20E-08	4.99e-06	INSM1
ENSG00000169084.13	381.26	-1.63071	0.468327	-3.482	0.000497692	0.00938792	DHRSX
ENSG00000124067.16	739.666	-1.62947	0.303652	-5.36626	8.04E-08	7.06e-06	SLC12A4
ENSG00000273433.1	441.872	-1.62876	0.433442	-3.75773	0.000171463	0.00424475	AC004080.6
ENSG00000137825.10	111.788	-1.6234	0.423195	-3.83606	0.000125026	0.0033375	ITPKA
ENSG00000184916.8	2593.8	-1.6231	0.261128	-6.21573	5.11E-10	7.69e-08	JAG2
ENSG00000228158.2	100.804	-1.62114	0.485159	-3.34147	0.000833366	0.0135122	TLE1P1
ENSG00000142733.14	1153.7	-1.61523	0.342564	-4.71511	2.42E-06	0.000136562	MAP3K6
ENSG00000178860.8	100.127	-1.61502	0.537704	-3.00355	0.00266847	0.0301533	MSC
ENSG00000062524.15	133.271	-1.60883	0.375089	-4.28919	1.79E-05	0.000707682	LTK
ENSG00000185818.7	1404.8	-1.60815	0.266948	-6.02418	1.70E-09	2.29e-07	NAT8L
ENSG00000270066.3	802.829	-1.6068	0.321576	-4.99663	5.83E-07	4.11e-05	AL356488.2
ENSG00000110237.3	1102.74	-1.60388	0.36849	-4.35258	1.35E-05	0.000559468	ARHGEF17
ENSG00000128274.15	187.772	-1.60159	0.339353	-4.71953	2.36E-06	0.000134356	A4GALT
ENSG00000146674.14	179.822	-1.59447	0.382221	-4.1716	3.02E-05	0.0010796	IGFBP3
ENSG00000254726.2	2535.71	-1.59138	0.362501	-4.39	1.13E-05	0.000486837	MEX3A
ENSG00000206337.10	354.456	-1.58683	0.260107	-6.10068	1.06E-09	1.52e-07	HCP5
ENSG00000142700.11	158.071	-1.5857	0.293402	-5.40454	6.50E-08	6.04e-06	DMRTA2
ENSG00000237149.5	1476.33	-1.58287	0.276009	-5.73484	9.76E-09	1.12e-06	ZNF503-AS2
ENSG00000138669.9	177.275	-1.58109	0.301573	-5.2428	1.58E-07	1.3e-05	PRKG2
ENSG00000163273.3	135.487	-1.57994	0.303679	-5.20267	1.96E-07	1.58e-05	NPPC
ENSG00000130294.14	6427.74	-1.57971	0.308244	-5.12489	2.98E-07	2.24e-05	KIF1A
ENSG00000143333.6	430.056	-1.57194	0.268284	-5.85926	4.65E-09	5.75e-07	RGS16
ENSG00000136859.9	104.091	-1.57186	0.438099	-3.5879	0.000333353	0.00700745	ANGPTL2
ENSG00000137309.19	23184.5	-1.56948	0.394591	-3.97749	6.96E-05	0.00209597	HMGA1
ENSG00000096433.10	4014.04	-1.56387	0.228103	-6.85599	7.08E-12	1.44e-09	ITPR3
ENSG00000215817.5	120.993	-1.56017	0.352971	-4.42011	9.86E-06	0.000435337	ZC3H11B
ENSG00000197182.13	437.285	-1.55898	0.358435	-4.34941	1.37E-05	0.000566499	MIRLET7BHG
ENSG00000171161.12	695.861	-1.55713	0.293277	-5.30942	1.10E-07	9.27e-06	ZNF672
ENSG00000187140.5	368.753	-1.54621	0.33985	-4.54968	5.37E-06	0.00026318	FOXD3
ENSG00000025708.13	106.123	-1.53226	0.383151	-3.9991	6.36E-05	0.00196168	TYMP
ENSG00000172748.12	143.252	-1.52946	0.348058	-4.39426	1.11E-05	0.000479357	ZNF596
ENSG00000095596.11	224.682	-1.52875	0.379723	-4.02595	5.67E-05	0.00177946	CYP26A1
ENSG00000178773.14	489.242	-1.52592	0.319364	-4.77798	1.77E-06	0.000104912	CPNE7
ENSG00000100003.17	391.095	-1.52379	0.357263	-4.26517	2.00E-05	0.000770855	SEC14L2
ENSG00000088882.7	101.459	-1.52224	0.415102	-3.66715	0.000245271	0.00563013	CPXM1
ENSG00000196189.12	195.708	-1.51772	0.41154	-3.6879	0.000226113	0.00530199	SEMA4A
ENSG00000138771.14	1689.64	-1.51692	0.3842	-3.94824	7.87E-05	0.00230301	SHROOM3
ENSG00000010319.6	256.891	-1.51462	0.360018	-4.20706	2.59E-05	0.000956048	SEMA3G
ENSG00000104368.17	1137.6	-1.5139	0.291974	-5.18505	2.16E-07	1.7e-05	PLAT
ENSG00000151892.14	504.634	-1.51297	0.269597	-5.61196	2.00E-08	2.08e-06	GFRA1
ENSG00000142871.16	1513.27	-1.51287	0.311622	-4.85481	1.21E-06	7.64e-05	CYR61
ENSG00000128268.11	2036.15	-1.50823	0.343035	-4.39672	1.10E-05	0.00047592	MGAT3
ENSG00000253552.7	254.509	-1.50803	0.367048	-4.10855	3.98E-05	0.00134318	HOXA-AS2
ENSG00000118816.9	19441.4	-1.50507	0.464032	-3.24345	0.0011809	0.0173209	CCNI
ENSG00000234965.2	210.533	-1.50474	0.331818	-4.53484	5.76E-06	0.000279761	SHISA8
ENSG00000189410.11	607.149	-1.50465	0.312572	-4.81379	1.48E-06	9.06e-05	SH2D5
ENSG00000158106.13	875.412	-1.50433	0.302965	-4.96536	6.86E-07	4.69e-05	RHPN1
ENSG00000140284.10	127.49	-1.48652	0.289807	-5.12935	2.91E-07	2.2e-05	SLC27A2
ENSG00000256500.5	440.128	-1.48459	0.458377	-3.2388	0.00120034	0.0175201	AL139300.1
ENSG00000145423.4	131.821	-1.48093	0.357546	-4.14193	3.44E-05	0.00119858	SFRP2
ENSG00000137880.5	293.514	-1.47824	0.338859	-4.3624	1.29E-05	0.0005414	GCHFR
ENSG00000185112.5	248.372	-1.46788	0.301031	-4.87618	1.08E-06	6.94e-05	FAM43A
ENSG00000107295.9	119.579	-1.46663	0.446923	-3.28162	0.00103212	0.015746	SH3GL2
ENSG00000143382.14	192.376	-1.45907	0.311025	-4.69117	2.72E-06	0.00014882	ADAMTSL4
ENSG00000189060.5	5836.41	-1.4557	0.257333	-5.65688	1.54E-08	1.66e-06	H1F0
ENSG00000161921.14	435.372	-1.45265	0.219455	-6.61934	3.61E-11	6.51e-09	CXCL16
ENSG00000095370.19	186.076	-1.45191	0.310721	-4.67273	2.97E-06	0.000161848	SH2D3C
ENSG00000183248.11	488.654	-1.44835	0.253651	-5.71003	1.13E-08	1.26e-06	PRR36
ENSG00000112238.11	284.92	-1.44781	0.266645	-5.42974	5.64E-08	5.37e-06	PRDM13
ENSG00000140853.15	160.059	-1.44625	0.443503	-3.26098	0.00111029	0.0166621	NLRC5
ENSG00000162585.16	2995.11	-1.44514	0.338141	-4.27379	1.92E-05	0.000748755	FAAP20
ENSG00000258186.2	246.574	-1.44355	0.346101	-4.17089	3.03E-05	0.00108113	SLC7A5P2
ENSG00000158286.12	571.024	-1.44296	0.451706	-3.19447	0.00140086	0.0194687	RNF207
ENSG00000235688.2	126.178	-1.43215	0.405034	-3.53588	0.000406413	0.0080926	AC116614.1
ENSG00000197766.7	248.942	-1.42944	0.413028	-3.46087	0.000538432	0.00990487	CFD
ENSG00000175137.10	715.448	-1.427	0.20456	-6.97596	3.04E-12	6.91e-10	SH3BP5L
ENSG00000163362.10	107.424	-1.41958	0.484929	-2.9274	0.00341811	0.0355334	INAVA
ENSG00000070886.11	386.519	-1.41956	0.345358	-4.11039	3.95E-05	0.00133683	EPHA8
ENSG00000058453.16	947.979	-1.41764	0.344771	-4.11182	3.93E-05	0.00133287	CROCC
ENSG00000171794.3	118.659	-1.41691	0.347149	-4.08156	4.47E-05	0.00147119	UTF1
ENSG00000186283.13	1429.98	-1.41288	0.302574	-4.66953	3.02E-06	0.000163159	TOR3A
ENSG00000112246.9	447.985	-1.40995	0.287622	-4.90208	9.48E-07	6.22e-05	SIM1
ENSG00000147813.15	1020.45	-1.40993	0.303204	-4.65011	3.32E-06	0.000176567	NAPRT
ENSG00000132481.6	492.253	-1.40625	0.411299	-3.41904	0.000628416	0.0110919	TRIM47
ENSG00000120833.13	610.999	-1.40584	0.354528	-3.96538	7.33E-05	0.0021802	SOCS2
ENSG00000070182.18	418.772	-1.39791	0.252117	-5.5447	2.94E-08	2.96e-06	SPTB
ENSG00000205927.4	316.849	-1.39677	0.395831	-3.52871	0.000417588	0.00822436	OLIG2
ENSG00000175445.14	200.596	-1.39483	0.42083	-3.31448	0.00091813	0.0144497	LPL
ENSG00000138080.13	104.332	-1.39324	0.367937	-3.78664	0.0001527	0.00388078	EMILIN1
ENSG00000149499.11	1288.84	-1.39293	0.306611	-4.54298	5.55E-06	0.000271057	EML3
ENSG00000153234.13	474.168	-1.38997	0.307226	-4.52426	6.06E-06	0.000291418	NR4A2
ENSG00000043355.11	6631.96	-1.38535	0.240127	-5.76922	7.96E-09	9.36e-07	ZIC2
ENSG00000196497.15	7742.23	-1.37656	0.317609	-4.33415	1.46E-05	0.000601283	IPO4
ENSG00000204366.3	947.674	-1.37377	0.344633	-3.98618	6.71E-05	0.00204724	ZBTB12
ENSG00000129514.5	507.432	-1.37297	0.264036	-5.19992	1.99E-07	1.59e-05	FOXA1
ENSG00000260238.6	234.246	-1.37233	0.32426	-4.23219	2.31E-05	0.000869041	PMF1-BGLAP
ENSG00000162849.15	1243.16	-1.37001	0.239029	-5.73155	9.95E-09	1.13e-06	KIF26B
ENSG00000173546.7	992.701	-1.36892	0.263146	-5.20216	1.97E-07	1.58e-05	CSPG4
ENSG00000188130.13	3794.1	-1.36423	0.320962	-4.25044	2.13E-05	0.000817307	MAPK12
ENSG00000110719.9	489.84	-1.36044	0.283293	-4.80224	1.57E-06	9.49e-05	TCIRG1
ENSG00000172922.8	2598.15	-1.35913	0.343873	-3.95242	7.74E-05	0.00227274	RNASEH2C
ENSG00000179528.15	215.495	-1.35682	0.262001	-5.17867	2.23E-07	1.76e-05	LBX2
ENSG00000176531.10	388.085	-1.35195	0.407516	-3.31753	0.000908177	0.0143578	PHLDB3
ENSG00000137801.10	1113.16	-1.34871	0.410518	-3.28538	0.00101844	0.0156515	THBS1
ENSG00000112137.17	806.977	-1.3487	0.305465	-4.41525	1.01E-05	0.000444267	PHACTR1
ENSG00000119715.14	143.732	-1.34432	0.330196	-4.07127	4.68E-05	0.00152193	ESRRB
ENSG00000140090.17	306.511	-1.34252	0.361703	-3.71166	0.000205905	0.00489955	SLC24A4
ENSG00000171551.11	571.552	-1.34086	0.287569	-4.66276	3.12E-06	0.000167329	ECEL1
ENSG00000085741.12	206.697	-1.33999	0.301241	-4.44824	8.66E-06	0.000388601	WNT11
ENSG00000179364.13	3822.11	-1.33854	0.371905	-3.59914	0.000319275	0.00681061	PACS2
ENSG00000171877.20	210.899	-1.32995	0.345524	-3.84908	0.000118563	0.00319571	FRMD5
ENSG00000185650.9	3878.77	-1.32965	0.3089	-4.30446	1.67E-05	0.000665639	ZFP36L1
ENSG00000234648.1	525.149	-1.32735	0.354445	-3.74486	0.000180496	0.00442586	AL162151.2
ENSG00000160712.12	254.458	-1.32666	0.396861	-3.34287	0.00082917	0.0134755	IL6R
ENSG00000166924.8	182.303	-1.32492	0.385921	-3.43314	0.000596628	0.0107159	NYAP1
ENSG00000029534.19	190.901	-1.32474	0.392158	-3.37808	0.000729944	0.0124227	ANK1
ENSG00000124575.6	4243.39	-1.32399	0.311444	-4.25115	2.13E-05	0.000816214	HIST1H1D
ENSG00000177706.8	557.65	-1.32181	0.275849	-4.79179	1.65E-06	9.91e-05	FAM20C
ENSG00000121454.5	167.071	-1.31874	0.400734	-3.29081	0.000998979	0.0154432	LHX4
ENSG00000167646.13	570.17	-1.31653	0.343404	-3.83376	0.000126199	0.00334972	DNAAF3
ENSG00000168924.14	7367.88	-1.31622	0.372842	-3.53025	0.000415173	0.00819223	LETM1
ENSG00000171246.5	2487.63	-1.31212	0.390661	-3.35872	0.000783053	0.0130817	NPTX1
ENSG00000174672.15	995.971	-1.31127	0.399418	-3.28294	0.00102729	0.0157182	BRSK2
ENSG00000251602.6	370.34	-1.31096	0.302326	-4.33623	1.45E-05	0.000597968	AL928654.1
ENSG00000160094.14	3409.42	-1.31	0.254066	-5.15613	2.52E-07	1.95e-05	ZNF362
ENSG00000120896.13	4129.76	-1.30835	0.348304	-3.75634	0.000172416	0.00426271	SORBS3
ENSG00000246089.3	146.926	-1.30786	0.342041	-3.82369	0.000131468	0.00345017	AC016065.1
ENSG00000248405.10	546.958	-1.3077	0.371513	-3.51993	0.000431666	0.00842232	PRR5-ARHGAP8
ENSG00000075426.11	996.467	-1.30769	0.316194	-4.13572	3.54E-05	0.00122939	FOSL2
ENSG00000143772.9	516.905	-1.30713	0.221291	-5.90683	3.49E-09	4.34e-07	ITPKB
ENSG00000066735.14	2789.12	-1.30661	0.35333	-3.698	0.000217308	0.00513583	KIF26A
ENSG00000162066.14	783.331	-1.30519	0.332627	-3.92389	8.71E-05	0.0025062	AMDHD2
ENSG00000217950.4	109.418	-1.30236	0.410973	-3.16897	0.00152982	0.0206704	NOC2LP2
ENSG00000204588.5	723.195	-1.3017	0.249127	-5.22504	1.74E-07	1.42e-05	LINC01123
ENSG00000173320.10	1366.14	-1.29715	0.265533	-4.88506	1.03E-06	6.68e-05	STOX2
ENSG00000197879.14	3907.94	-1.2956	0.337903	-3.83425	0.00012595	0.00334972	MYO1C
ENSG00000130522.5	4208.11	-1.29537	0.375184	-3.45262	0.000555172	0.0101681	JUND
ENSG00000170382.11	398.259	-1.28818	0.223772	-5.75668	8.58E-09	1e-06	LRRN2
ENSG00000275342.4	375.209	-1.28779	0.290986	-4.4256	9.62E-06	0.000427094	PRAG1
ENSG00000161996.18	3385.22	-1.28643	0.320465	-4.01425	5.96E-05	0.00185888	WDR90
ENSG00000179314.13	483.58	-1.28603	0.37421	-3.43665	0.000588967	0.0106288	WSCD1
ENSG00000188883.4	310.313	-1.27973	0.334649	-3.8241	0.000131249	0.00345017	KLRG2
ENSG00000183779.6	30721.9	-1.27877	0.254887	-5.01701	5.25E-07	3.72e-05	ZNF703
ENSG00000145506.13	414.104	-1.2768	0.268636	-4.75289	2.01E-06	0.000116188	NKD2
ENSG00000165349.11	247.021	-1.27641	0.412144	-3.09701	0.00195485	0.0244544	SLC7A3
ENSG00000183421.11	522.551	-1.27517	0.318892	-3.99873	6.37E-05	0.00196168	RIPK4
ENSG00000187486.5	309.368	-1.27511	0.438049	-2.91088	0.0036041	0.0368025	KCNJ11
ENSG00000162852.13	487.784	-1.27257	0.205098	-6.2047	5.48E-10	8.13e-08	CNST
ENSG00000127415.12	522.983	-1.27237	0.337442	-3.77063	0.000162834	0.00409354	IDUA
ENSG00000132002.7	513.653	-1.27203	0.395691	-3.2147	0.00130579	0.0186302	DNAJB1
ENSG00000103507.13	3550.89	-1.27066	0.344174	-3.69191	0.000222573	0.0052366	BCKDK
ENSG00000272821.1	566.741	-1.26907	0.36447	-3.48196	0.000497763	0.00938792	U62317.3
ENSG00000124212.5	135.201	-1.26891	0.384505	-3.30013	0.000966407	0.0150509	PTGIS
ENSG00000123358.19	3686.72	-1.26858	0.418622	-3.03036	0.0024426	0.028462	NR4A1
ENSG00000153207.14	2574.46	-1.2673	0.227587	-5.56841	2.57E-08	2.61e-06	AHCTF1
ENSG00000134508.12	1601.75	-1.26716	0.289019	-4.38435	1.16E-05	0.000495569	CABLES1
ENSG00000100593.17	108.385	-1.2658	0.451108	-2.80599	0.0050163	0.0462808	ISM2
ENSG00000136327.6	114.658	-1.26149	0.38803	-3.251	0.00115001	0.0170351	NKX2-8
ENSG00000197562.9	1284.69	-1.25894	0.327506	-3.84401	0.000121039	0.00324986	RAB40C
ENSG00000062822.12	5937.45	-1.25372	0.266799	-4.6991	2.61E-06	0.000144928	POLD1
ENSG00000158156.7	563.798	-1.24996	0.271086	-4.61093	4.01E-06	0.000206014	XKR8
ENSG00000137266.14	1933.92	-1.2491	0.199152	-6.27212	3.56E-10	5.48e-08	SLC22A23
ENSG00000179627.9	227.458	-1.24489	0.377833	-3.29481	0.00098487	0.0152589	ZBTB42
ENSG00000188290.10	4215.01	-1.24406	0.356212	-3.49248	0.000478549	0.00912428	HES4
ENSG00000142765.17	183.803	-1.24393	0.279355	-4.45288	8.47E-06	0.000381111	SYTL1
ENSG00000129353.14	2391.74	-1.24289	0.374106	-3.3223	0.000892788	0.014165	SLC44A2
ENSG00000075275.16	4717.58	-1.24144	0.220984	-5.6178	1.93E-08	2.02e-06	CELSR1
ENSG00000168811.6	123.561	-1.24083	0.429538	-2.88875	0.00386779	0.0387631	IL12A
ENSG00000230699.2	157.504	-1.2363	0.297558	-4.1548	3.26E-05	0.00114641	AL645608.3
ENSG00000169972.11	1532.92	-1.23584	0.326922	-3.78024	0.000156677	0.00396739	PUSL1
ENSG00000136630.12	798.923	-1.23376	0.324663	-3.80012	0.000144628	0.00374386	HLX
ENSG00000127586.16	4225.09	-1.23224	0.328558	-3.75046	0.000176513	0.00434347	CHTF18
ENSG00000107404.18	5233.39	-1.22817	0.337407	-3.64002	0.000272616	0.00609843	DVL1
ENSG00000164362.18	440.465	-1.22692	0.390655	-3.14067	0.00168564	0.0220908	TERT
ENSG00000100359.20	4707.04	-1.22581	0.376586	-3.25505	0.00113371	0.0168774	SGSM3
ENSG00000186998.15	787.249	-1.22499	0.379084	-3.23143	0.00123171	0.0178287	EMID1
ENSG00000061938.16	1961.08	-1.22417	0.366269	-3.34226	0.000830989	0.0134858	TNK2
ENSG00000168970.22	393.217	-1.22397	0.327517	-3.73711	0.000186149	0.00450635	JMJD7-PLA2G4B
ENSG00000182871.14	3235.53	-1.2225	0.284047	-4.30386	1.68E-05	0.000666169	COL18A1
ENSG00000187730.7	158.874	-1.22208	0.382315	-3.19653	0.00139092	0.019408	GABRD
ENSG00000074370.17	326.423	-1.22205	0.38926	-3.13943	0.00169278	0.0221427	ATP2A3
ENSG00000172977.12	2241.98	-1.22137	0.343118	-3.55962	0.000371385	0.00753432	KAT5
ENSG00000124920.13	799.36	-1.22135	0.282264	-4.327	1.51E-05	0.000610332	MYRF
ENSG00000170949.17	222.798	-1.21569	0.257904	-4.71375	2.43E-06	0.000137111	ZNF160
ENSG00000090447.11	3400.62	-1.21534	0.405885	-2.99429	0.00275083	0.0308268	TFAP4
ENSG00000170004.16	6314.33	-1.21386	0.281662	-4.30962	1.64E-05	0.000651524	CHD3
ENSG00000121716.19	1438.45	-1.21361	0.322967	-3.75769	0.000171487	0.00424475	PILRB
ENSG00000041988.15	921.041	-1.21236	0.385461	-3.14522	0.00165962	0.0218868	THAP3
ENSG00000216490.3	315.103	-1.21111	0.23584	-5.13531	2.82E-07	2.15e-05	IFI30
ENSG00000174276.6	540.249	-1.21046	0.361392	-3.34944	0.00080974	0.0132731	ZNHIT2
ENSG00000268400.5	196.872	-1.21024	0.416773	-2.90385	0.00368608	0.0373537	AC008763.2
ENSG00000160111.12	190.978	-1.20893	0.344512	-3.50911	0.000449609	0.00871549	CPAMD8
ENSG00000140548.9	1617.89	-1.20832	0.352246	-3.43033	0.000602845	0.0107678	ZNF710
ENSG00000122641.10	117.878	-1.20798	0.377452	-3.20036	0.00137255	0.0192544	INHBA
ENSG00000185900.9	2075.58	-1.20763	0.336408	-3.58978	0.000330958	0.0069969	POMK
ENSG00000188227.12	145.803	-1.20614	0.278977	-4.32342	1.54E-05	0.000617933	ZNF793
ENSG00000225439.2	353.406	-1.20592	0.217277	-5.55013	2.85E-08	2.88e-06	BOLA3-AS1
ENSG00000104059.4	237.818	-1.20514	0.299026	-4.03024	5.57E-05	0.0017605	FAM189A1
ENSG00000112473.17	2658.62	-1.20312	0.271523	-4.43101	9.38E-06	0.000418278	SLC39A7
ENSG00000165821.11	4103.05	-1.20282	0.287199	-4.18812	2.81E-05	0.00102139	SALL2
ENSG00000207445.1	288.176	-1.20236	0.387529	-3.10264	0.001918	0.0241233	SNORD15B
ENSG00000137802.13	943.406	-1.2013	0.273732	-4.38859	1.14E-05	0.000487991	MAPKBP1
ENSG00000163694.14	199.005	-1.1965	0.292317	-4.09316	4.26E-05	0.00141952	RBM47
ENSG00000146205.13	278.892	-1.19606	0.224553	-5.3264	1.00E-07	8.62e-06	ANO7
ENSG00000205560.12	626.298	-1.19424	0.350699	-3.40533	0.000660843	0.0115377	CPT1B
ENSG00000112655.15	4730.64	-1.19388	0.233626	-5.11023	3.22E-07	2.4e-05	PTK7
ENSG00000185436.11	651.655	-1.19194	0.23315	-5.11233	3.18E-07	2.38e-05	IFNLR1
ENSG00000237424.1	324.505	-1.19181	0.220097	-5.41492	6.13E-08	5.78e-06	FOXD2-AS1
ENSG00000187608.8	125.546	-1.19176	0.353761	-3.36882	0.000754898	0.012754	ISG15
ENSG00000184887.13	2140.99	-1.19061	0.324921	-3.66432	0.000247996	0.00566895	BTBD6
ENSG00000167074.14	651.559	-1.18646	0.386933	-3.06631	0.00216718	0.0262074	TEF
ENSG00000143627.17	115.562	-1.18582	0.342054	-3.46678	0.000526742	0.00978448	PKLR
ENSG00000142279.12	312.608	-1.18498	0.425204	-2.78685	0.00532238	0.0480064	WTIP
ENSG00000205476.8	2984.5	-1.1834	0.331359	-3.57136	0.000355137	0.0072967	CCDC85C
ENSG00000204228.3	213.712	-1.18306	0.312055	-3.79118	0.00014993	0.0038251	HSD17B8
ENSG00000160200.17	11849.7	-1.18223	0.335606	-3.52267	0.00042722	0.00836033	CBS
ENSG00000118523.5	494.051	-1.17895	0.259651	-4.54051	5.61E-06	0.000272975	CTGF
ENSG00000104872.10	2544.31	-1.1745	0.322344	-3.64363	0.000268821	0.00602696	PIH1D1
ENSG00000272801.1	487.505	-1.17385	0.322788	-3.63658	0.000276282	0.00616726	AC004080.5
ENSG00000074047.21	1509.93	-1.17211	0.355355	-3.29842	0.000972315	0.0151029	GLI2
ENSG00000259431.5	1036.53	-1.17113	0.389654	-3.00556	0.00265091	0.0300035	THTPA
ENSG00000124587.13	413.318	-1.17063	0.300644	-3.89374	9.87E-05	0.00277135	PEX6
ENSG00000145214.13	582.542	-1.16989	0.326924	-3.57847	0.000345617	0.00720012	DGKQ
ENSG00000120913.23	676.79	-1.16508	0.366699	-3.17722	0.00148692	0.0203009	PDLIM2
ENSG00000283196.1	471.63	-1.16496	0.288462	-4.03853	5.38E-05	0.00170973	AC006453.2
ENSG00000072195.14	1280.93	-1.16349	0.364146	-3.19512	0.00139774	0.0194425	SPEG
ENSG00000219607.3	149.642	-1.16314	0.365784	-3.17986	0.00147346	0.0201826	PPP1R3G
ENSG00000251322.7	2861.82	-1.16143	0.327478	-3.54657	0.000390275	0.00784149	SHANK3
ENSG00000156136.9	760.548	-1.16099	0.250155	-4.64107	3.47E-06	0.00018307	DCK
ENSG00000278828.1	16136.4	-1.15882	0.293803	-3.9442	8.01E-05	0.00233569	HIST1H3H
ENSG00000197576.13	779.592	-1.15862	0.223235	-5.19012	2.10E-07	1.67e-05	HOXA4
ENSG00000153406.13	716.287	-1.15861	0.338541	-3.42235	0.000620816	0.0109949	NMRAL1
ENSG00000173530.5	277.134	-1.15806	0.264394	-4.38005	1.19E-05	0.00050441	TNFRSF10D
ENSG00000180834.7	333.618	-1.15656	0.266833	-4.33441	1.46E-05	0.000601283	MAP6D1
ENSG00000163485.15	170.111	-1.15454	0.328701	-3.51244	0.000444012	0.00862188	ADORA1
ENSG00000099995.18	18177.7	-1.15087	0.344342	-3.34222	0.000831097	0.0134858	SF3A1
ENSG00000143320.8	1411.96	-1.15061	0.233585	-4.92587	8.40E-07	5.61e-05	CRABP2
ENSG00000165556.9	1389.97	-1.14751	0.368278	-3.11587	0.00183405	0.0234055	CDX2
ENSG00000134222.16	1940.75	-1.14711	0.309106	-3.71107	0.000206388	0.00490546	PSRC1
ENSG00000177606.6	11434.9	-1.14095	0.295805	-3.8571	0.000114739	0.00311717	JUN
ENSG00000157933.9	5633.73	-1.14044	0.352696	-3.23349	0.00122286	0.0177375	SKI
ENSG00000084628.9	553.87	-1.13868	0.305754	-3.72417	0.00019596	0.00471114	NKAIN1
ENSG00000176946.11	3866.83	-1.13851	0.371641	-3.06347	0.00218787	0.0263603	THAP4
ENSG00000100726.14	3603.55	-1.13725	0.324794	-3.50144	0.000462754	0.00887977	TELO2
ENSG00000185420.18	445.582	-1.13543	0.243659	-4.65993	3.16E-06	0.000169207	SMYD3
ENSG00000270504.1	101.308	-1.13521	0.32413	-3.50234	0.000461183	0.00887689	AL391422.3
ENSG00000120075.5	2257.35	-1.13323	0.250674	-4.52072	6.16E-06	0.000294974	HOXB5
ENSG00000115194.10	331.912	-1.13119	0.235606	-4.80119	1.58E-06	9.51e-05	SLC30A3
ENSG00000188322.4	986.097	-1.13054	0.240954	-4.69194	2.71E-06	0.00014882	SBK1
ENSG00000175745.11	1909.67	-1.13044	0.303991	-3.71867	0.000200277	0.00478223	NR2F1
ENSG00000183114.7	333.446	-1.13029	0.336816	-3.35581	0.000791318	0.0131568	FAM43B
ENSG00000197136.4	4806.63	-1.12769	0.338266	-3.33374	0.000856866	0.0137523	PCNX3
ENSG00000099889.13	614.381	-1.12661	0.323662	-3.48082	0.000499885	0.00941098	ARVCF
ENSG00000100227.17	6452.6	-1.12481	0.366838	-3.06624	0.00216766	0.0262074	POLDIP3
ENSG00000167962.13	6802.71	-1.12392	0.339757	-3.30802	0.000939597	0.01471	ZNF598
ENSG00000073150.13	737.858	-1.1237	0.316585	-3.54945	0.000386039	0.00777131	PANX2
ENSG00000182979.17	8658.98	-1.1231	0.311602	-3.60427	0.000313034	0.00672221	MTA1
ENSG00000176909.11	254.276	-1.12285	0.294737	-3.80969	0.000139143	0.0036108	MAMSTR
ENSG00000073111.13	18685	-1.12085	0.374371	-2.99396	0.00275378	0.0308268	MCM2
ENSG00000197153.4	1815.76	-1.12	0.341027	-3.28421	0.0010227	0.0156966	HIST1H3J
ENSG00000116717.11	682.329	-1.11984	0.334495	-3.34786	0.00081439	0.0133075	GADD45A
ENSG00000117266.15	1841.07	-1.11867	0.255822	-4.37284	1.23E-05	0.000520284	CDK18
ENSG00000198719.8	489.309	-1.11661	0.288584	-3.86927	0.000109162	0.00299245	DLL1
ENSG00000187961.13	2107.11	-1.11377	0.255856	-4.35313	1.34E-05	0.000559188	KLHL17
ENSG00000041982.15	916.076	-1.11245	0.34717	-3.20432	0.0013538	0.019058	TNC
ENSG00000160447.6	2369.97	-1.10983	0.307753	-3.60623	0.000310677	0.0066853	PKN3
ENSG00000179743.4	433.785	-1.10831	0.275275	-4.02621	5.67E-05	0.00177946	AL450998.2
ENSG00000213859.4	315.033	-1.10815	0.297532	-3.72446	0.000195731	0.00471114	KCTD11
ENSG00000105655.18	4197.42	-1.10422	0.301425	-3.66333	0.000248961	0.00568391	ISYNA1
ENSG00000157540.19	2990.54	-1.10325	0.27253	-4.04818	5.16E-05	0.00165332	DYRK1A
ENSG00000171848.13	6647.34	-1.10075	0.277925	-3.9606	7.48E-05	0.00221494	RRM2
ENSG00000168763.15	1980.8	-1.10051	0.328782	-3.34724	0.000816203	0.0133165	CNNM3
ENSG00000125895.5	314.708	-1.09938	0.368033	-2.98717	0.00281573	0.0311816	TMEM74B
ENSG00000168067.11	939.267	-1.09921	0.322697	-3.40632	0.000658442	0.0115078	MAP4K2
ENSG00000087087.18	7991.04	-1.09611	0.336228	-3.26002	0.00111405	0.0166917	SRRT
ENSG00000259605.3	118.148	-1.09575	0.363467	-3.01472	0.00257219	0.0294633	AC074212.1
ENSG00000115318.11	668.54	-1.09546	0.308029	-3.55636	0.000376029	0.00761377	LOXL3
ENSG00000072110.13	5225.67	-1.09542	0.343154	-3.19223	0.00141181	0.0195762	ACTN1
ENSG00000159692.15	7091.68	-1.09219	0.386926	-2.82273	0.00476173	0.0445422	CTBP1
ENSG00000090581.9	740.332	-1.09175	0.282504	-3.86457	0.000111286	0.00303873	GNPTG
ENSG00000015133.18	1134.49	-1.09056	0.328083	-3.32403	0.000887275	0.0140913	CCDC88C
ENSG00000171992.12	520.305	-1.09055	0.338819	-3.21868	0.00128784	0.018437	SYNPO
ENSG00000128567.16	1682.76	-1.09027	0.244337	-4.46215	8.11E-06	0.000368139	PODXL
ENSG00000205746.9	3416.65	-1.08998	0.311023	-3.50451	0.000457454	0.00883454	AC126755.1
ENSG00000127054.19	3424.43	-1.08898	0.32098	-3.39269	0.000692109	0.0119539	INTS11
ENSG00000182325.10	1037.19	-1.08788	0.308847	-3.52241	0.000427649	0.00836033	FBXL6
ENSG00000124574.14	1346.87	-1.08719	0.307788	-3.53226	0.000412023	0.00813774	ABCC10
ENSG00000173581.7	1346.71	-1.08606	0.352956	-3.07703	0.00209074	0.0256631	CCDC106
ENSG00000167470.12	3464.72	-1.08568	0.265715	-4.08589	4.39E-05	0.00145314	MIDN
ENSG00000128683.13	260.6	-1.08498	0.299108	-3.62737	0.00028632	0.0063574	GAD1
ENSG00000142208.15	8164.94	-1.08421	0.377206	-2.87432	0.00404897	0.0398887	AKT1
ENSG00000156030.13	3282.54	-1.08301	0.263516	-4.10986	3.96E-05	0.00133776	ELMSAN1
ENSG00000162419.12	1788.63	-1.08099	0.230005	-4.69986	2.60E-06	0.000144822	GMEB1
ENSG00000008130.15	3824.85	-1.08047	0.300398	-3.59679	0.00032217	0.00686203	NADK
ENSG00000165804.15	748.94	-1.07997	0.243033	-4.44372	8.84E-06	0.000395997	ZNF219
ENSG00000214193.9	584.335	-1.0756	0.275468	-3.90463	9.44E-05	0.00268551	SH3D21
ENSG00000130997.16	744.056	-1.07527	0.347118	-3.09771	0.00195025	0.024426	POLN
ENSG00000198597.8	1090.98	-1.07509	0.253463	-4.24161	2.22E-05	0.000842414	ZNF536
ENSG00000077684.15	2417.61	-1.07312	0.263161	-4.07781	4.55E-05	0.00149042	JADE1
ENSG00000177595.17	2463.1	-1.0729	0.297648	-3.6046	0.000312632	0.00672046	PIDD1
ENSG00000170684.8	643.206	-1.07183	0.381692	-2.80809	0.00498359	0.0460613	ZNF296
ENSG00000165731.17	540.059	-1.07023	0.379987	-2.81648	0.0048553	0.0450948	RET
ENSG00000130768.14	524.423	-1.07004	0.264244	-4.04945	5.13E-05	0.00164944	SMPDL3B
ENSG00000180822.11	561.247	-1.06892	0.305253	-3.50175	0.000462207	0.00887743	PSMG4
ENSG00000100288.19	1609.31	-1.06851	0.254997	-4.1903	2.79E-05	0.00101691	CHKB
ENSG00000143537.13	3149.55	-1.06845	0.27861	-3.83491	0.00012561	0.00334682	ADAM15
ENSG00000143878.9	3982.28	-1.0669	0.267561	-3.98749	6.68E-05	0.00204132	RHOB
ENSG00000149809.14	656.623	-1.0659	0.242951	-4.3873	1.15E-05	0.000489882	TM7SF2
ENSG00000114993.15	978.533	-1.06573	0.226451	-4.70623	2.52E-06	0.000141119	RTKN
ENSG00000136367.13	584.727	-1.06534	0.218984	-4.86492	1.15E-06	7.3e-05	ZFHX2
ENSG00000124216.3	130.903	-1.06389	0.325945	-3.26403	0.00109841	0.0165284	SNAI1
ENSG00000244257.5	2546.1	-1.06373	0.331849	-3.20546	0.00134846	0.0190134	PKD1P1
ENSG00000160753.15	2996.18	-1.06224	0.337539	-3.14703	0.00164938	0.0218068	RUSC1
ENSG00000169926.10	2561.95	-1.06067	0.373968	-2.83625	0.00456462	0.0431738	KLF13
ENSG00000144485.10	332.11	-1.06031	0.282081	-3.75887	0.00017068	0.00424475	HES6
ENSG00000176720.4	219.477	-1.06002	0.380518	-2.78572	0.00534096	0.0481308	BOK
ENSG00000172889.15	1905.8	-1.05723	0.334357	-3.16197	0.00156708	0.0210649	EGFL7
ENSG00000203485.12	2278.51	-1.05698	0.247364	-4.27299	1.93E-05	0.000749834	INF2
ENSG00000154917.10	1111.7	-1.05697	0.299077	-3.5341	0.000409172	0.00811978	RAB6B
ENSG00000115884.10	1013.02	-1.05648	0.331697	-3.18506	0.00144722	0.0199145	SDC1
ENSG00000237517.9	826.874	-1.05522	0.281831	-3.74416	0.000180996	0.00443292	DGCR5
ENSG00000246705.4	103.948	-1.0542	0.311084	-3.38881	0.000701969	0.0120767	H2AFJ
ENSG00000131323.14	2881.61	-1.05416	0.36198	-2.91221	0.00358883	0.0367061	TRAF3
ENSG00000100242.15	4209.8	-1.0531	0.346795	-3.03667	0.00239208	0.0280297	SUN2
ENSG00000188191.14	752.82	-1.05017	0.376166	-2.79179	0.00524179	0.047565	PRKAR1B
ENSG00000163874.9	216.212	-1.04961	0.359772	-2.91744	0.00352921	0.0362737	ZC3H12A
ENSG00000117016.9	847.204	-1.04913	0.354142	-2.96247	0.00305184	0.0330224	RIMS3
ENSG00000180921.6	2298.3	-1.04891	0.274783	-3.81724	0.000134953	0.00351955	FAM83H
ENSG00000130005.11	3550.26	-1.04864	0.340574	-3.07904	0.00207668	0.025549	GAMT
ENSG00000164403.14	758.404	-1.04862	0.317965	-3.29792	0.000974042	0.0151135	SHROOM1
ENSG00000106624.9	297.462	-1.04822	0.305246	-3.43401	0.000594713	0.0107048	AEBP1
ENSG00000090470.14	895.051	-1.04812	0.354444	-2.95709	0.00310557	0.0333964	PDCD7
ENSG00000178026.12	569.964	-1.0475	0.289447	-3.61898	0.000295769	0.0065119	LRRC75B
ENSG00000144488.14	889.559	-1.04723	0.312426	-3.35194	0.000802474	0.0132579	ESPNL
ENSG00000269352.1	161.071	-1.04666	0.368653	-2.83913	0.00452361	0.0429748	PTOV1-AS2
ENSG00000213190.3	1033	-1.04592	0.23216	-4.50515	6.63E-06	0.000313862	MLLT11
ENSG00000125755.18	10681.4	-1.04572	0.358815	-2.91436	0.00356416	0.0365573	SYMPK
ENSG00000105538.9	112.718	-1.04534	0.266985	-3.91534	9.03E-05	0.00258312	RASIP1
ENSG00000183741.11	11632.2	-1.0452	0.261006	-4.0045	6.21E-05	0.00193149	CBX6
ENSG00000198176.12	2486.28	-1.04335	0.277238	-3.76337	0.000167637	0.00418413	TFDP1
ENSG00000099994.10	114.512	-1.04291	0.32283	-3.23052	0.00123564	0.0178732	SUSD2
ENSG00000142798.17	2136.59	-1.04237	0.331358	-3.14575	0.0016566	0.0218747	HSPG2
ENSG00000184979.9	661.076	-1.04211	0.261976	-3.9779	6.95E-05	0.00209543	USP18
ENSG00000272512.1	842.984	-1.04198	0.277656	-3.75278	0.000174888	0.00431362	AL645608.8
ENSG00000099814.15	4338.53	-1.04183	0.297302	-3.50427	0.000457862	0.00883454	CEP170B
ENSG00000149485.17	3857.58	-1.04032	0.313798	-3.31525	0.000915598	0.0144315	FADS1
ENSG00000170577.7	2219.5	-1.03985	0.291135	-3.5717	0.000354674	0.00729435	SIX2
ENSG00000185049.13	2757.97	-1.0385	0.282771	-3.67259	0.000240108	0.00555541	NELFA
ENSG00000120328.6	141.379	-1.03827	0.291309	-3.56414	0.000365052	0.0074492	PCDHB12
ENSG00000260404.3	1933.4	-1.03671	0.373274	-2.77734	0.00548058	0.048988	AC110079.1
ENSG00000167799.9	408.63	-1.03663	0.369929	-2.80223	0.00507506	0.0466103	NUDT8
ENSG00000111057.10	1729.66	-1.03619	0.253658	-4.08499	4.41E-05	0.00145634	KRT18
ENSG00000197119.12	649.486	-1.03615	0.257416	-4.02517	5.69E-05	0.00178266	SLC25A29
ENSG00000184557.4	161.474	-1.03569	0.341223	-3.03522	0.00240364	0.0281178	SOCS3
ENSG00000249115.8	4997.02	-1.03488	0.30254	-3.42063	0.000624764	0.0110555	HAUS5
ENSG00000116871.15	3832.75	-1.03397	0.32102	-3.22088	0.00127799	0.0183085	MAP7D1
ENSG00000167491.17	8632.83	-1.03291	0.349117	-2.95862	0.00309018	0.033248	GATAD2A
ENSG00000132182.11	13099.1	-1.03289	0.218557	-4.72595	2.29E-06	0.000130891	NUP210
ENSG00000160256.12	1052.67	-1.03249	0.334274	-3.08876	0.00200997	0.0249944	FAM207A
ENSG00000160685.13	1018.34	-1.03177	0.318101	-3.24353	0.00118057	0.0173209	ZBTB7B
ENSG00000118579.12	5156.58	-1.02993	0.281166	-3.66309	0.000249194	0.00568391	MED28
ENSG00000197102.10	30017	-1.02851	0.249856	-4.1164	3.85E-05	0.00131308	DYNC1H1
ENSG00000183072.9	2527.12	-1.02788	0.369687	-2.78042	0.00542894	0.0486787	NKX2-5
ENSG00000140326.12	755.856	-1.02754	0.324761	-3.16398	0.00155629	0.0209333	CDAN1
ENSG00000214336.4	311.602	-1.02494	0.255157	-4.01691	5.90E-05	0.00184354	FOXI3
ENSG00000162804.13	362.736	-1.02455	0.363765	-2.81651	0.00485479	0.0450948	SNED1
ENSG00000120318.15	478.546	-1.02418	0.261008	-3.92394	8.71E-05	0.0025062	ARAP3
ENSG00000129946.10	722.819	-1.02408	0.298161	-3.43466	0.00059329	0.0106955	SHC2
ENSG00000168936.10	1704.79	-1.02299	0.322745	-3.16966	0.00152617	0.020661	TMEM129
ENSG00000182759.3	200.573	-1.02295	0.314781	-3.24971	0.00115523	0.0170762	MAFA
ENSG00000213445.9	1258.86	-1.02246	0.351623	-2.90781	0.00363964	0.037067	SIPA1
ENSG00000135454.13	1084.26	-1.02063	0.273018	-3.7383	0.000185266	0.00450635	B4GALNT1
ENSG00000180011.6	1878.77	-1.02061	0.262731	-3.8846	0.000102496	0.00286224	ZADH2
ENSG00000131668.13	472.846	-1.02035	0.286171	-3.56552	0.000363129	0.00742445	BARX1
ENSG00000135862.5	8061.66	-1.01849	0.256369	-3.97274	7.11E-05	0.00213215	LAMC1
ENSG00000104973.15	3808.51	-1.01727	0.351361	-2.89523	0.00378876	0.0381907	MED25
ENSG00000213923.10	32948.4	-1.01724	0.246016	-4.13487	3.55E-05	0.00123191	CSNK1E
ENSG00000075618.17	3899.42	-1.01629	0.296165	-3.43152	0.000600218	0.0107379	FSCN1
ENSG00000179409.10	3260.06	-1.01353	0.327534	-3.09442	0.00197199	0.0246393	GEMIN4
ENSG00000213588.5	663.043	-1.01352	0.324415	-3.12414	0.00178323	0.0230093	ZBTB9
ENSG00000175567.8	2679.81	-1.01224	0.314998	-3.21348	0.00131138	0.0186463	UCP2
ENSG00000198894.7	1919.63	-1.01076	0.314853	-3.21027	0.00132608	0.018765	CIPC
ENSG00000213638.5	631.857	-1.00957	0.314787	-3.20714	0.00134063	0.0189336	ADAT3
ENSG00000184185.9	521.938	-1.00911	0.29579	-3.41159	0.000645856	0.0113423	KCNJ12
ENSG00000130340.15	2684.86	-1.00855	0.332033	-3.0375	0.00238547	0.0280149	SNX9
ENSG00000204209.10	4320.94	-1.00608	0.301857	-3.33298	0.000859198	0.0137564	DAXX
ENSG00000197774.12	1926.04	-1.00605	0.290262	-3.466	0.00052827	0.00979548	EME2
ENSG00000141858.11	2143.22	-1.00601	0.341325	-2.94736	0.00320499	0.0340974	SAMD1
ENSG00000275793.1	254.215	-1.00585	0.293824	-3.42331	0.00061863	0.0109655	RIMBP3
ENSG00000100626.16	1017.55	-1.00553	0.259139	-3.88026	0.000104343	0.00289064	GALNT16
ENSG00000224051.6	1115.63	-1.00549	0.327295	-3.07211	0.00212554	0.0258626	CPTP
ENSG00000160949.16	3847.89	-1.00536	0.279167	-3.60129	0.000316637	0.00678563	TONSL
ENSG00000226210.3	667.436	-1.00429	0.29323	-3.42491	0.000615005	0.010929	AC215219.1
ENSG00000044090.8	1995.35	-1.00317	0.319409	-3.1407	0.00168542	0.0220908	CUL7
ENSG00000275464.4	2004.83	-1.00263	0.190184	-5.27187	1.35E-07	1.13e-05	FP565260.1
ENSG00000040608.13	592.335	-1.00241	0.316596	-3.1662	0.00154443	0.0208007	RTN4R
ENSG00000187051.8	2226.1	-1.00179	0.335128	-2.98927	0.00279641	0.0310864	RPS19BP1
ENSG00000217236.1	457.197	-1.00159	0.233786	-4.28423	1.83E-05	0.000719581	SP9
ENSG00000278996.1	2327.52	-1.00148	0.346437	-2.89079	0.00384273	0.0385674	FP671120.1
ENSG00000260708.1	164.42	-1.00139	0.34304	-2.91916	0.00350976	0.036128	AL118516.1
ENSG00000233608.3	193.977	-1.00133	0.317727	-3.15155	0.00162404	0.0216465	TWIST2
ENSG00000278500.1	1163.23	-1.00127	0.247563	-4.04449	5.24E-05	0.00167446	AC009336.2
ENSG00000142173.14	3621.62	-1.00098	0.283664	-3.52876	0.000417513	0.00822436	COL6A2
ENSG00000116985.11	524.252	-0.999565	0.226995	-4.40347	1.07E-05	0.000465185	BMP8B
ENSG00000104907.12	2741.86	-0.999132	0.302779	-3.29987	0.000967296	0.0150535	TRMT1
ENSG00000174669.11	1104.81	-0.99912	0.254304	-3.92884	8.54E-05	0.00247276	SLC29A2
ENSG00000188976.10	7409.86	-0.998831	0.302617	-3.30064	0.000964647	0.0150347	NOC2L
ENSG00000005073.5	1960.98	-0.99824	0.255835	-3.90189	9.54E-05	0.00269521	HOXA11
ENSG00000196810.4	1126.01	-0.99638	0.250447	-3.97841	6.94E-05	0.00209543	CTBP1-AS2
ENSG00000106133.17	853.712	-0.996234	0.333974	-2.98297	0.00285467	0.0315083	NSUN5P2
ENSG00000137267.5	3119.9	-0.996155	0.358061	-2.78208	0.00540121	0.0484857	TUBB2A
ENSG00000141456.14	6209.77	-0.996031	0.319837	-3.11419	0.00184453	0.0234673	PELP1
ENSG00000204536.13	1637.65	-0.996008	0.249074	-3.99885	6.37E-05	0.00196168	CCHCR1
ENSG00000172663.8	980.12	-0.99494	0.301104	-3.3043	0.000952126	0.014895	TMEM134
ENSG00000204060.6	116.994	-0.994881	0.323141	-3.07878	0.00207848	0.025549	FOXO6
ENSG00000196453.7	2744.13	-0.99357	0.329879	-3.01193	0.00259596	0.0295672	ZNF777
ENSG00000137411.16	2513.45	-0.99338	0.272636	-3.64361	0.000268845	0.00602696	VARS2
ENSG00000103202.12	12414.2	-0.993296	0.338547	-2.934	0.00334627	0.0351182	NME4
ENSG00000167967.15	2347.91	-0.993198	0.344863	-2.87997	0.00397708	0.0393867	E4F1
ENSG00000144560.13	2104.26	-0.989685	0.355011	-2.78776	0.0053074	0.0479712	VGLL4
ENSG00000188157.13	3297.6	-0.98958	0.287857	-3.43775	0.000586569	0.0106041	AGRN
ENSG00000105664.10	107.556	-0.988861	0.333513	-2.96498	0.003027	0.0328726	COMP
ENSG00000100239.15	3752.33	-0.988358	0.309855	-3.18974	0.00142401	0.0196987	PPP6R2
ENSG00000172575.11	120.298	-0.987875	0.280197	-3.52565	0.000422447	0.00830443	RASGRP1
ENSG00000196155.12	1648.69	-0.987386	0.252996	-3.90278	9.51E-05	0.00269448	PLEKHG4
ENSG00000163083.5	289.224	-0.987093	0.273607	-3.6077	0.000308919	0.00666456	INHBB
ENSG00000061273.17	2358.43	-0.985925	0.312893	-3.151	0.00162713	0.0216519	HDAC7
ENSG00000115694.14	10195.1	-0.985065	0.325092	-3.03011	0.00244465	0.0284651	STK25
ENSG00000112541.13	1462.02	-0.984921	0.294788	-3.34112	0.000834404	0.0135185	PDE10A
ENSG00000187122.16	225.755	-0.984277	0.333444	-2.95186	0.00315871	0.0337424	SLIT1
ENSG00000249673.6	1004.51	-0.984027	0.276553	-3.55818	0.000373433	0.00756854	NOP14-AS1
ENSG00000198885.9	1194.81	-0.983175	0.282678	-3.47808	0.000505023	0.0094821	ITPRIPL1
ENSG00000237289.9	2853.13	-0.983074	0.255194	-3.85227	0.000117029	0.00315843	CKMT1B
ENSG00000131187.9	968.561	-0.98248	0.32268	-3.04475	0.00232874	0.0275497	F12
ENSG00000228232.1	761.119	-0.981738	0.274626	-3.57482	0.000350474	0.00726513	GAPDHP1
ENSG00000170801.9	516.609	-0.981662	0.281116	-3.49201	0.000479392	0.0091313	HTRA3
ENSG00000003137.8	1094.17	-0.980993	0.262471	-3.73752	0.000185842	0.00450635	CYP26B1
ENSG00000136717.14	1147.91	-0.980932	0.296235	-3.31133	0.000928545	0.0145588	BIN1
ENSG00000104129.9	386.498	-0.980657	0.271081	-3.61758	0.00029737	0.0065197	DNAJC17
ENSG00000185347.17	1091.67	-0.979814	0.346369	-2.82881	0.00467211	0.0439397	TEDC1
ENSG00000165272.14	148.434	-0.979065	0.285069	-3.43448	0.000593685	0.0106955	AQP3
ENSG00000106829.18	9972.6	-0.978502	0.25455	-3.84405	0.00012102	0.00324986	TLE4
ENSG00000172932.14	890.816	-0.978426	0.319519	-3.06219	0.00219727	0.0263824	ANKRD13D
ENSG00000188807.12	4081.35	-0.978198	0.283087	-3.45547	0.000549332	0.01007	TMEM201
ENSG00000114867.20	26081.8	-0.977829	0.297115	-3.29108	0.000998046	0.0154402	EIF4G1
ENSG00000023902.13	1874.78	-0.97773	0.323046	-3.02659	0.00247327	0.0286916	PLEKHO1
ENSG00000162551.13	500.091	-0.977267	0.327159	-2.98713	0.00281612	0.0311816	ALPL
ENSG00000143842.14	612.293	-0.975906	0.326177	-2.99195	0.00277198	0.0309056	SOX13
ENSG00000085831.15	594.992	-0.975736	0.309932	-3.14822	0.00164266	0.0217524	TTC39A
ENSG00000132382.14	7929.61	-0.975087	0.343283	-2.84048	0.00450463	0.0428852	MYBBP1A
ENSG00000103335.20	4418.28	-0.974535	0.286101	-3.40627	0.000658579	0.0115078	PIEZO1
ENSG00000099958.14	747.873	-0.973292	0.347482	-2.80098	0.00509473	0.0466965	DERL3
ENSG00000125817.7	5426.83	-0.972632	0.330336	-2.94437	0.00323609	0.0342853	CENPB
ENSG00000215045.8	210.997	-0.971156	0.336284	-2.8879	0.00387822	0.0388133	GRID2IP
ENSG00000114646.9	1217.79	-0.970962	0.225896	-4.29828	1.72E-05	0.000681871	CSPG5
ENSG00000171680.20	792.681	-0.970716	0.298656	-3.25028	0.00115292	0.0170662	PLEKHG5
ENSG00000100461.17	3964.09	-0.970377	0.268549	-3.6134	0.000302204	0.00659114	RBM23
ENSG00000071894.15	6341.39	-0.970124	0.267218	-3.63046	0.000282917	0.0062952	CPSF1
ENSG00000078399.16	3931	-0.969674	0.242785	-3.99397	6.50E-05	0.00199566	HOXA9
ENSG00000174871.10	213.858	-0.969563	0.282773	-3.42876	0.000606338	0.0108025	CNIH2
ENSG00000103528.16	188.503	-0.967875	0.34047	-2.84276	0.00447247	0.0426957	SYT17
ENSG00000141959.16	6361.7	-0.965437	0.263149	-3.66878	0.00024371	0.00560911	PFKL
ENSG00000184792.15	814.295	-0.965087	0.347625	-2.77623	0.00549926	0.0490962	OSBP2
ENSG00000142627.12	754.906	-0.964936	0.324098	-2.9773	0.00290799	0.0318949	EPHA2
ENSG00000073350.13	762.011	-0.964769	0.26204	-3.68176	0.000231626	0.00539497	LLGL2
ENSG00000122386.10	1452.03	-0.964595	0.342397	-2.81718	0.00484473	0.0450366	ZNF205
ENSG00000185252.18	2603.59	-0.964125	0.318805	-3.02419	0.00249304	0.0288687	ZNF74
ENSG00000162062.14	1140.64	-0.963664	0.339603	-2.83762	0.00454519	0.0430558	TEDC2
ENSG00000102996.4	445.237	-0.963426	0.313419	-3.07392	0.00211267	0.025781	MMP15
ENSG00000179403.11	963.145	-0.962063	0.287256	-3.34915	0.000810594	0.0132767	VWA1
ENSG00000187147.17	3360.8	-0.961969	0.289793	-3.3195	0.000901773	0.0142674	RNF220
ENSG00000185324.21	1292.15	-0.961341	0.335998	-2.86115	0.00422106	0.0411087	CDK10
ENSG00000141524.15	505.226	-0.96036	0.301193	-3.18852	0.00143001	0.0197557	TMC6
ENSG00000105699.16	2888.25	-0.96005	0.327757	-2.92915	0.0033989	0.0353968	LSR
ENSG00000114251.13	2565.53	-0.958964	0.232784	-4.11955	3.80E-05	0.00130375	WNT5A
ENSG00000078269.13	1158.62	-0.958224	0.279816	-3.42448	0.000615977	0.010937	SYNJ2
ENSG00000100258.17	3699.8	-0.957449	0.269683	-3.55027	0.000384831	0.00775446	LMF2
ENSG00000070404.9	393.41	-0.95678	0.276022	-3.46632	0.000527637	0.00979242	FSTL3
ENSG00000100139.13	6286.68	-0.956599	0.298757	-3.20193	0.00136512	0.0191759	MICALL1
ENSG00000066379.14	808.78	-0.956401	0.230631	-4.14689	3.37E-05	0.00118036	ZNRD1
ENSG00000013810.18	6787.15	-0.956087	0.291712	-3.2775	0.0010473	0.015908	TACC3
ENSG00000278970.1	148.112	-0.955181	0.249244	-3.83232	0.000126943	0.00336094	HEIH
ENSG00000100106.19	2194.3	-0.954378	0.245316	-3.89041	0.000100076	0.00280213	TRIOBP
ENSG00000105245.9	2450.81	-0.954083	0.289059	-3.30066	0.000964584	0.0150347	NUMBL
ENSG00000184271.16	541.982	-0.954036	0.276466	-3.45082	0.00055888	0.0102105	POU6F1
ENSG00000131653.12	5071.94	-0.954034	0.334055	-2.85592	0.00429128	0.0415154	TRAF7
ENSG00000267296.2	151.396	-0.952966	0.265838	-3.58476	0.000337394	0.00707108	CEBPA-AS1
ENSG00000173020.10	4409.51	-0.952622	0.325176	-2.92956	0.00339441	0.0353926	GRK2
ENSG00000197951.8	820.911	-0.951985	0.292439	-3.25533	0.0011326	0.0168774	ZNF71
ENSG00000142949.16	14168.3	-0.951587	0.284654	-3.34296	0.000828905	0.0134755	PTPRF
ENSG00000278637.1	365.84	-0.951509	0.259971	-3.66006	0.000252161	0.00573374	HIST1H4A
ENSG00000164107.8	219.313	-0.9512	0.283814	-3.35149	0.000803786	0.0132587	HAND2
ENSG00000169783.12	1660.68	-0.951147	0.313404	-3.03489	0.00240623	0.0281323	LINGO1
ENSG00000100092.20	2918.11	-0.950808	0.272736	-3.48619	0.000489961	0.00928604	SH3BP1
ENSG00000175634.14	2039.31	-0.950391	0.26158	-3.63326	0.000279859	0.00623379	RPS6KB2
ENSG00000108821.13	16794	-0.949162	0.260054	-3.64986	0.000262382	0.00592655	COL1A1
ENSG00000184702.17	2920.74	-0.948815	0.253873	-3.73736	0.000185961	0.00450635	2024-09-05
ENSG00000126522.16	459.227	-0.948799	0.245042	-3.87198	0.000107956	0.00296715	ASL
ENSG00000116329.10	149.531	-0.94833	0.301093	-3.14962	0.00163482	0.0216967	OPRD1
ENSG00000160803.7	7059.67	-0.947633	0.314561	-3.01256	0.00259057	0.0295367	UBQLN4
ENSG00000184986.10	401.219	-0.946669	0.301733	-3.13745	0.00170427	0.022221	TMEM121
ENSG00000175556.16	361.961	-0.946539	0.210776	-4.49074	7.10E-06	0.000329904	LONRF3
ENSG00000142235.8	269.466	-0.945992	0.30282	-3.12394	0.00178446	0.0230109	LMTK3
ENSG00000137804.12	3980.74	-0.945619	0.283537	-3.33508	0.000852753	0.0137201	NUSAP1
ENSG00000136720.6	2886.5	-0.944693	0.294822	-3.20428	0.001354	0.019058	HS6ST1
ENSG00000157193.15	999.196	-0.944626	0.240692	-3.92463	8.69E-05	0.0025062	LRP8
ENSG00000160199.14	1623.04	-0.944555	0.243855	-3.87343	0.000107312	0.00295874	PKNOX1
ENSG00000104881.15	748.689	-0.944289	0.248839	-3.79478	0.000147774	0.00379245	PPP1R13L
ENSG00000160789.19	2647.45	-0.943736	0.332325	-2.83979	0.00451426	0.0429183	LMNA
ENSG00000018408.14	2762.56	-0.943313	0.25741	-3.66463	0.000247693	0.00566821	WWTR1
ENSG00000137463.4	189.42	-0.942664	0.24091	-3.91292	9.12E-05	0.00259844	MGARP
ENSG00000064545.14	2557.39	-0.942539	0.2943	-3.20265	0.00136171	0.0191408	TMEM161A
ENSG00000178922.16	694.467	-0.942377	0.234033	-4.02669	5.66E-05	0.00177917	HYI
ENSG00000128591.15	6089.22	-0.942114	0.274122	-3.43684	0.00058854	0.0106288	FLNC
ENSG00000241878.10	1519.54	-0.940818	0.291678	-3.22554	0.00125736	0.0180873	PISD
ENSG00000186480.12	2861.59	-0.940812	0.304216	-3.09257	0.00198428	0.0247418	INSIG1
ENSG00000121753.12	1547.05	-0.940797	0.283645	-3.31682	0.000910495	0.0143728	ADGRB2
ENSG00000075043.18	2113.11	-0.940381	0.324977	-2.89369	0.00380745	0.0382869	KCNQ2
ENSG00000120889.12	2593.85	-0.937056	0.252683	-3.70843	0.000208547	0.00494555	TNFRSF10B
ENSG00000137497.17	9600.63	-0.935966	0.273856	-3.41773	0.000631449	0.0111092	NUMA1
ENSG00000212864.3	404.657	-0.934353	0.286545	-3.26075	0.00111118	0.0166621	RNF208
ENSG00000224870.6	615.191	-0.934249	0.326105	-2.86487	0.00417177	0.0407742	AL391244.1
ENSG00000141480.17	2159.68	-0.93168	0.292699	-3.18307	0.00145723	0.0200128	ARRB2
ENSG00000126705.13	1288.96	-0.93026	0.247382	-3.76041	0.000169633	0.00422386	AHDC1
ENSG00000007545.15	2550.06	-0.930187	0.207011	-4.49343	7.01E-06	0.000327216	CRAMP1
ENSG00000151914.19	12308.1	-0.929669	0.190521	-4.87962	1.06E-06	6.84e-05	DST
ENSG00000181625.17	1448.79	-0.92729	0.269431	-3.44166	0.000578164	0.0104978	SLX1B
ENSG00000223705.9	1785.7	-0.927284	0.290492	-3.19212	0.00141234	0.0195762	NSUN5P1
ENSG00000168495.12	1341.96	-0.927	0.328814	-2.81922	0.00481401	0.0448907	POLR3D
ENSG00000215012.8	3048.11	-0.926824	0.282408	-3.28186	0.00103125	0.0157443	RTL10
ENSG00000077942.18	6313.71	-0.926463	0.220817	-4.19562	2.72E-05	0.000998546	FBLN1
ENSG00000117643.14	222.401	-0.924582	0.270524	-3.41774	0.000631433	0.0111092	MAN1C1
ENSG00000196547.14	2476.17	-0.923424	0.274048	-3.36957	0.000752846	0.0127399	MAN2A2
ENSG00000099800.7	3989.45	-0.923309	0.277315	-3.32946	0.000870135	0.0138718	TIMM13
ENSG00000185619.18	2647.59	-0.92279	0.300322	-3.07267	0.00212154	0.0258446	PCGF3
ENSG00000174373.16	2547.99	-0.922079	0.253148	-3.64245	0.000270057	0.00604767	RALGAPA1
ENSG00000054598.6	11772.5	-0.92183	0.243196	-3.79048	0.000150358	0.0038259	FOXC1
ENSG00000099999.14	937.189	-0.919924	0.325513	-2.82607	0.00471223	0.0441898	RNF215
ENSG00000100226.15	10564.3	-0.919013	0.260096	-3.53336	0.00041032	0.00813365	GTPBP1
ENSG00000088836.12	900.554	-0.918799	0.21699	-4.23429	2.29E-05	0.000864044	SLC4A11
ENSG00000110046.12	2637.67	-0.918591	0.27983	-3.28267	0.00102828	0.0157218	ATG2A
ENSG00000141644.17	1933.78	-0.918268	0.270727	-3.39186	0.000694208	0.0119802	MBD1
ENSG00000172732.11	1694.42	-0.918213	0.291179	-3.15343	0.00161362	0.0215382	MUS81
ENSG00000233461.5	743.449	-0.918107	0.271386	-3.38304	0.000716892	0.0122504	AL445524.1
ENSG00000163462.17	179	-0.918085	0.292363	-3.14022	0.0016882	0.0221104	TRIM46
ENSG00000119632.3	300.147	-0.917375	0.289446	-3.16942	0.00152744	0.0206649	IFI27L2
ENSG00000100241.20	13831.6	-0.916804	0.286926	-3.19527	0.00139701	0.0194425	SBF1
ENSG00000204392.10	2423.51	-0.916254	0.293026	-3.12687	0.00176679	0.0228514	LSM2
ENSG00000137285.9	1780.76	-0.915425	0.271913	-3.36661	0.000760969	0.0128235	TUBB2B
ENSG00000136059.14	122.404	-0.915115	0.321252	-2.84859	0.00439129	0.0420853	VILL
ENSG00000160796.16	3468.44	-0.914733	0.25162	-3.63537	0.000277585	0.00618974	NBEAL2
ENSG00000106006.6	2041.1	-0.914148	0.279803	-3.26712	0.00108648	0.0163724	HOXA6
ENSG00000154342.5	418.37	-0.913604	0.311468	-2.93322	0.00335471	0.0351627	WNT3A
ENSG00000069482.6	3540.77	-0.912465	0.282826	-3.22624	0.0012543	0.0180805	GAL
ENSG00000081479.12	657.224	-0.911206	0.277049	-3.28897	0.00100554	0.0155216	LRP2
ENSG00000181222.15	17636.4	-0.910971	0.268105	-3.39782	0.000679247	0.0117706	POLR2A
ENSG00000160867.14	903.199	-0.910702	0.281018	-3.24072	0.00119229	0.0174269	FGFR4
ENSG00000196418.12	401.145	-0.910444	0.238003	-3.82535	0.000130589	0.00344004	ZNF124
ENSG00000143862.7	1587.72	-0.909218	0.27284	-3.33243	0.000860924	0.0137564	ARL8A
ENSG00000142945.12	3191.97	-0.908653	0.248333	-3.65902	0.000253184	0.00574984	KIF2C
ENSG00000143321.18	18706.2	-0.908595	0.276455	-3.2866	0.00101406	0.0155956	HDGF
ENSG00000176595.3	362.238	-0.90825	0.237666	-3.82155	0.000132618	0.0034673	KBTBD11
ENSG00000125247.15	415.378	-0.908209	0.229593	-3.95573	7.63E-05	0.00225091	TMTC4
ENSG00000142655.12	1371.33	-0.907219	0.307012	-2.955	0.00312674	0.0335035	PEX14
ENSG00000177051.5	1488.92	-0.906878	0.322554	-2.81155	0.00493031	0.0456698	FBXO46
ENSG00000169683.7	1091.9	-0.906455	0.31537	-2.87426	0.00404978	0.0398887	LRRC45
ENSG00000131652.13	1410.83	-0.905729	0.278015	-3.25784	0.00112264	0.0167842	THOC6
ENSG00000198355.4	3620.08	-0.905659	0.304023	-2.97891	0.00289272	0.0318275	PIM3
ENSG00000163374.19	4848.64	-0.905448	0.259062	-3.4951	0.000473885	0.00904359	YY1AP1
ENSG00000121039.9	1887.99	-0.904173	0.209117	-4.32376	1.53E-05	0.000617933	RDH10
ENSG00000185024.16	2369.82	-0.903568	0.28439	-3.17722	0.00148695	0.0203009	BRF1
ENSG00000137185.11	336.981	-0.903476	0.278691	-3.24185	0.00118756	0.0173822	ZSCAN9
ENSG00000228801.5	151.377	-0.902563	0.267383	-3.37554	0.000736717	0.0125075	AC064807.1
ENSG00000203761.5	232.614	-0.902468	0.269933	-3.3433	0.000827884	0.0134755	MSTO2P
ENSG00000262049.1	449.598	-0.902199	0.29736	-3.03403	0.00241308	0.0281652	AC139530.1
ENSG00000164442.9	2862.97	-0.901545	0.249111	-3.61905	0.000295682	0.0065119	CITED2
ENSG00000205643.10	409.471	-0.900712	0.289309	-3.11332	0.00184995	0.0235076	CDPF1
ENSG00000083857.13	10640.8	-0.899489	0.235238	-3.82374	0.000131445	0.00345017	FAT1
ENSG00000260727.1	139.413	-0.899409	0.312443	-2.87864	0.00399397	0.0394605	SLC7A5P1
ENSG00000112658.7	4794.11	-0.898354	0.280421	-3.20358	0.00135728	0.0190914	SRF
ENSG00000105486.13	4204.76	-0.898116	0.288199	-3.1163	0.00183134	0.0234055	LIG1
ENSG00000103326.11	4307.18	-0.897508	0.317534	-2.8265	0.00470605	0.044178	CAPN15
ENSG00000180739.13	118.241	-0.897403	0.297969	-3.01173	0.00259765	0.0295672	S1PR5
ENSG00000124608.4	2329.45	-0.896973	0.232316	-3.86101	0.000112918	0.00307526	AARS2
ENSG00000197852.9	380.398	-0.896408	0.299373	-2.99428	0.00275095	0.0308268	FAM212B
ENSG00000271576.1	170.969	-0.896343	0.296912	-3.01888	0.00253707	0.029205	AL359504.2
ENSG00000181856.14	184.353	-0.894717	0.249959	-3.57946	0.000344306	0.00718712	SLC2A4
ENSG00000183828.14	667.032	-0.894639	0.266316	-3.35931	0.000781365	0.013064	NUDT14
ENSG00000173898.11	4886.58	-0.8938	0.288742	-3.0955	0.00196484	0.0245646	SPTBN2
ENSG00000037280.15	2813.97	-0.892903	0.299053	-2.98577	0.00282864	0.0313036	FLT4
ENSG00000075340.22	3287.15	-0.892574	0.283439	-3.14909	0.00163782	0.0217089	ADD2
ENSG00000158321.15	8445.43	-0.892335	0.283811	-3.14411	0.00166591	0.0219421	AUTS2
ENSG00000183579.15	2353.49	-0.889816	0.27666	-3.21629	0.00129861	0.0185658	ZNRF3
ENSG00000173011.11	1693.69	-0.889709	0.2972	-2.99364	0.00275671	0.0308268	TADA2B
ENSG00000204498.10	1199.11	-0.889434	0.319898	-2.78037	0.00542969	0.0486787	NFKBIL1
ENSG00000232559.3	412.226	-0.88808	0.258706	-3.43278	0.000597434	0.0107159
ENSG00000161202.17	3893.25	-0.886934	0.256177	-3.46219	0.000535798	0.00988249	DVL3
ENSG00000101144.12	1832.67	-0.885595	0.298682	-2.96501	0.00302673	0.0328726	BMP7
ENSG00000074181.8	5999.16	-0.885524	0.276916	-3.19781	0.00138475	0.0193477	NOTCH3
ENSG00000137962.12	1073.73	-0.88543	0.318924	-2.7763	0.00549813	0.0490962	ARHGAP29
ENSG00000078900.14	1120.33	-0.88516	0.25563	-3.46267	0.000534848	0.00987369	TP73
ENSG00000142409.5	1534.56	-0.884987	0.311452	-2.84149	0.0044903	0.0427877	ZNF787
ENSG00000196787.3	14947.4	-0.884856	0.316906	-2.79217	0.00523555	0.0475439	HIST1H2AG
ENSG00000177181.14	421.456	-0.884645	0.218387	-4.05082	5.10E-05	0.00164234	RIMKLA
ENSG00000173511.9	1816.89	-0.884468	0.272886	-3.24117	0.00119041	0.0174116	VEGFB
ENSG00000160284.14	1646.92	-0.884323	0.309691	-2.8555	0.00429687	0.0415375	SPATC1L
ENSG00000198171.12	1123.54	-0.882626	0.212627	-4.15105	3.31E-05	0.0011634	DDRGK1
ENSG00000204469.12	39658	-0.881941	0.250623	-3.51899	0.000433194	0.00844425	PRRC2A
ENSG00000228205.1	198.087	-0.881564	0.262985	-3.35215	0.000801872	0.0132579	AC131235.1
ENSG00000168824.14	673.277	-0.880965	0.243569	-3.61691	0.000298145	0.00652985	NSG1
ENSG00000092096.15	649.462	-0.880955	0.254103	-3.46693	0.000526443	0.00978448	SLC22A17
ENSG00000071282.11	186.338	-0.88094	0.278232	-3.1662	0.00154444	0.0208007	LMCD1
ENSG00000105085.10	815.675	-0.880714	0.270091	-3.2608	0.00111098	0.0166621	MED26
ENSG00000109189.12	1391.84	-0.880256	0.210657	-4.17861	2.93E-05	0.00105404	USP46
ENSG00000140264.19	13237.2	-0.879437	0.27722	-3.17234	0.00151214	0.0205376	SERF2
ENSG00000130762.14	401.125	-0.877969	0.31714	-2.76839	0.00563332	0.0499054	ARHGEF16
ENSG00000204685.6	223.024	-0.877059	0.253421	-3.46088	0.000538405	0.00990487	STARD7-AS1
ENSG00000164694.16	594.667	-0.876254	0.246532	-3.55431	0.000378965	0.00764362	FNDC1
ENSG00000009830.11	1942.08	-0.875694	0.308968	-2.83426	0.00459325	0.0433736	POMT2
ENSG00000133612.18	6296.82	-0.873825	0.289656	-3.01677	0.00255481	0.0293607	AGAP3
ENSG00000155363.18	4081.8	-0.873066	0.224407	-3.89056	0.000100015	0.00280213	MOV10
ENSG00000129219.13	806.506	-0.870955	0.304956	-2.856	0.00429015	0.0415154	PLD2
ENSG00000163040.14	741.695	-0.870798	0.294717	-2.95469	0.00312986	0.0335198	CCDC74A
ENSG00000173917.10	1286.76	-0.869914	0.306679	-2.83657	0.00456016	0.0431738	HOXB2
ENSG00000116990.10	340.603	-0.86857	0.298968	-2.90523	0.00366984	0.0372071	MYCL
ENSG00000009950.15	791.82	-0.868306	0.290066	-2.99348	0.00275815	0.0308268	MLXIPL
ENSG00000269026.2	138.378	-0.867647	0.256686	-3.38019	0.000724364	0.0123579	AC003006.1
ENSG00000149782.11	2041.66	-0.865065	0.22572	-3.83246	0.000126866	0.00336094	PLCB3
ENSG00000143322.19	3547.96	-0.865003	0.199043	-4.34581	1.39E-05	0.000574724	ABL2
ENSG00000185504.16	2944.94	-0.864843	0.28813	-3.00157	0.00268587	0.0303172	FAAP100
ENSG00000100263.13	1585.08	-0.864656	0.246538	-3.50719	0.000452869	0.00876245	RHBDD3
ENSG00000063169.10	1999.32	-0.863594	0.228183	-3.78465	0.000153922	0.00390708	BICRA
ENSG00000034053.14	1380.18	-0.863409	0.270228	-3.19511	0.00139779	0.0194425	APBA2
ENSG00000136699.19	6347.01	-0.863369	0.28776	-3.00031	0.00269703	0.0304102	SMPD4
ENSG00000164707.15	635.853	-0.862204	0.299318	-2.88056	0.00396965	0.0393414	SLC13A4
ENSG00000115073.7	1977.84	-0.861416	0.304062	-2.83303	0.00461093	0.0434816	ACTR1B
ENSG00000130707.17	2059.14	-0.860923	0.294063	-2.92768	0.00341499	0.0355334	ASS1
ENSG00000001617.11	420.696	-0.859953	0.292163	-2.9434	0.00324627	0.0343098	SEMA3F
ENSG00000122971.8	435.657	-0.859869	0.305171	-2.81766	0.00483744	0.0450254	ACADS
ENSG00000177822.7	115.583	-0.85986	0.280377	-3.0668	0.00216362	0.026201	AC098864.1
ENSG00000134884.13	739.467	-0.859631	0.221362	-3.88336	0.000103021	0.00286923	ARGLU1
ENSG00000197472.14	251.812	-0.859237	0.246493	-3.48585	0.000490585	0.00928604	ZNF695
ENSG00000105516.10	468.469	-0.858857	0.272333	-3.1537	0.00161216	0.0215325	DBP
ENSG00000215447.7	351.82	-0.858293	0.254923	-3.36687	0.000760273	0.0128235
ENSG00000177732.8	5983.14	-0.857278	0.232335	-3.68983	0.000224404	0.00526784	SOX12
ENSG00000127561.14	374.042	-0.857016	0.309417	-2.76978	0.00560938	0.0497565	SYNGR3
ENSG00000133056.13	1111.73	-0.856763	0.307795	-2.78355	0.00537682	0.048329	PIK3C2B
ENSG00000115282.19	1089.86	-0.856017	0.283374	-3.0208	0.00252105	0.0290851	TTC31
ENSG00000204599.14	536.809	-0.853994	0.267775	-3.18923	0.00142653	0.0197206	TRIM39
ENSG00000137076.19	16334.9	-0.85272	0.29349	-2.90545	0.00366731	0.0371996	TLN1
ENSG00000163155.11	911.124	-0.851163	0.204477	-4.16263	3.15E-05	0.00111717	LYSMD1
ENSG00000162413.16	2052.55	-0.851042	0.304993	-2.79037	0.00526484	0.0476914	KLHL21
ENSG00000100124.13	2493.7	-0.85092	0.304927	-2.79057	0.00526153	0.047682	ANKRD54
ENSG00000026950.16	252.248	-0.850225	0.247906	-3.42962	0.000604423	0.0107868	BTN3A1
ENSG00000138101.18	1306.82	-0.849119	0.286088	-2.96803	0.00299713	0.03265	DTNB
ENSG00000100297.15	19540.2	-0.84855	0.275967	-3.07482	0.00210631	0.0257734	MCM5
ENSG00000169710.8	25805.8	-0.848126	0.276817	-3.06385	0.00218511	0.0263422	FASN
ENSG00000166133.17	454.488	-0.847201	0.30268	-2.799	0.00512617	0.0468614	RPUSD2
ENSG00000175182.13	523.398	-0.846879	0.266145	-3.18202	0.00146252	0.020059	FAM131A
ENSG00000164880.15	11207.1	-0.846363	0.296546	-2.85407	0.00431635	0.0416532	INTS1
ENSG00000228594.3	2245.71	-0.845917	0.286829	-2.94921	0.00318587	0.0339632	FNDC10
ENSG00000107816.17	3753.07	-0.845607	0.2954	-2.86258	0.00420207	0.0410095	LZTS2
ENSG00000092445.11	1791.2	-0.845571	0.294333	-2.87284	0.00406805	0.0400034	TYRO3
ENSG00000275993.2	579.563	-0.844746	0.241061	-3.50428	0.000457836	0.00883454	SIK1B
ENSG00000247092.6	332.313	-0.844148	0.238747	-3.53574	0.000406642	0.0080926	SNHG10
ENSG00000141867.17	17408.4	-0.84391	0.268504	-3.14301	0.00167222	0.0219562	BRD4
ENSG00000073050.11	2122.27	-0.843725	0.284158	-2.96921	0.00298567	0.032542	XRCC1
ENSG00000087266.15	2052.73	-0.843111	0.26142	-3.22512	0.00125919	0.0180888	SH3BP2
ENSG00000101384.11	2221.49	-0.842906	0.199311	-4.2291	2.35E-05	0.000879468	JAG1
ENSG00000086015.20	2710.33	-0.842418	0.20574	-4.09458	4.23E-05	0.00141312	MAST2
ENSG00000148400.9	2691.81	-0.842023	0.270253	-3.11568	0.00183521	0.0234055	NOTCH1
ENSG00000011028.13	1463.66	-0.841234	0.282599	-2.97677	0.00291298	0.0319329	MRC2
ENSG00000163945.15	685.148	-0.839717	0.290029	-2.89529	0.00378808	0.0381907	UVSSA
ENSG00000090539.15	234.768	-0.839555	0.266461	-3.15076	0.00162848	0.0216537	CHRD
ENSG00000100422.13	3856.63	-0.839017	0.285367	-2.94014	0.00328067	0.0345685	CERK
ENSG00000066926.10	1847.83	-0.838928	0.284915	-2.94449	0.0032349	0.0342853	FECH
ENSG00000188848.15	740.007	-0.83867	0.234527	-3.576	0.000348887	0.00725143	BEND4
ENSG00000065600.12	845.05	-0.838527	0.255895	-3.27684	0.00104976	0.0159338	TMEM206
ENSG00000197712.11	306.081	-0.838063	0.220749	-3.79644	0.000146786	0.00377636	FAM114A1
ENSG00000198752.10	5838.27	-0.838057	0.271403	-3.08787	0.00201598	0.0250394	CDC42BPB
ENSG00000137124.7	4351.49	-0.837433	0.279557	-2.99557	0.00273932	0.0307687	ALDH1B1
ENSG00000162676.11	767.998	-0.83741	0.216515	-3.86768	0.000109875	0.00300804	GFI1
ENSG00000100441.9	2335.86	-0.836643	0.238098	-3.51385	0.000441659	0.00859324	KHNYN
ENSG00000204371.11	5182.13	-0.836604	0.261758	-3.1961	0.00139299	0.0194238	EHMT2
ENSG00000007944.14	478.801	-0.83657	0.219311	-3.81454	0.000136435	0.00354936	MYLIP
ENSG00000134871.17	2181.37	-0.836015	0.240353	-3.47829	0.000504632	0.0094821	COL4A2
ENSG00000104522.15	1970.61	-0.834995	0.300935	-2.77467	0.00552574	0.0492863	TSTA3
ENSG00000169919.16	1720.18	-0.834617	0.202966	-4.11211	3.92E-05	0.00133287	GUSB
ENSG00000164056.10	1377.68	-0.834461	0.257334	-3.24272	0.00118394	0.0173534	SPRY1
ENSG00000160050.14	751.711	-0.83406	0.300621	-2.77445	0.00552944	0.0492982	CCDC28B
ENSG00000213983.11	1964.72	-0.83348	0.274878	-3.03218	0.00242797	0.0283231	AP1G2
ENSG00000166689.15	419.933	-0.833312	0.268487	-3.10373	0.00191099	0.0240495	PLEKHA7
ENSG00000100167.19	2480.56	-0.832708	0.215947	-3.85607	0.000115223	0.00312583	2024-09-03
ENSG00000076706.15	1734.59	-0.832396	0.282863	-2.94276	0.00325304	0.0343466	MCAM
ENSG00000186470.13	419.605	-0.83216	0.252479	-3.29595	0.000980883	0.0152084	BTN3A2
ENSG00000083838.15	672.842	-0.832131	0.295882	-2.81238	0.00491768	0.045624	ZNF446
ENSG00000100105.17	3317.14	-0.831988	0.214966	-3.87032	0.000108694	0.00298353	PATZ1
ENSG00000104885.17	5138.02	-0.831768	0.225814	-3.68342	0.000230123	0.00537193	DOT1L
ENSG00000173083.14	313.936	-0.830559	0.257518	-3.22525	0.00125864	0.0180888	HPSE
ENSG00000106004.4	4411.13	-0.830255	0.23006	-3.60886	0.000307541	0.00666456	HOXA5
ENSG00000138074.14	2631.24	-0.830249	0.241375	-3.43967	0.000582431	0.0105564	SLC5A6
ENSG00000170325.14	718.588	-0.829896	0.294546	-2.81755	0.00483922	0.0450254	PRDM10
ENSG00000137331.11	286.54	-0.829828	0.290903	-2.8526	0.00433637	0.0417393	IER3
ENSG00000114770.16	1880.33	-0.829031	0.248732	-3.33303	0.000859065	0.0137564	ABCC5
ENSG00000165238.16	7283.67	-0.828869	0.288947	-2.86858	0.00412317	0.0404124	WNK2
ENSG00000135525.18	1042.59	-0.828862	0.21989	-3.76945	0.00016361	0.0041032	MAP7
ENSG00000197903.7	18314.8	-0.827738	0.229197	-3.61147	0.000304462	0.00662145	HIST1H2BK
ENSG00000140022.9	811.451	-0.827171	0.25726	-3.21531	0.00130305	0.0186165	STON2
ENSG00000004975.11	3036.89	-0.826524	0.199265	-4.14786	3.36E-05	0.00117777	DVL2
ENSG00000270170.1	245.231	-0.825496	0.246197	-3.35299	0.000799441	0.0132287	NCBP2-AS2
ENSG00000139880.19	1226.93	-0.824295	0.253393	-3.25303	0.00114181	0.0169377	CDH24
ENSG00000112511.17	1115.53	-0.823413	0.255219	-3.2263	0.00125402	0.0180805	PHF1
ENSG00000117115.12	174.825	-0.822629	0.26685	-3.08274	0.00205105	0.0253695	PADI2
ENSG00000124782.19	3674.34	-0.822602	0.266941	-3.08158	0.00205902	0.025438	RREB1
ENSG00000184058.12	3085.61	-0.822227	0.257652	-3.19123	0.00141666	0.0196231	TBX1
ENSG00000071205.11	637.13	-0.821934	0.273076	-3.00991	0.00261329	0.0296741	ARHGAP10
ENSG00000184828.9	218.768	-0.821619	0.293139	-2.80283	0.00506563	0.0465931	ZBTB7C
ENSG00000088899.14	1131.08	-0.821456	0.262992	-3.12351	0.00178711	0.0230309	LZTS3
ENSG00000171119.2	254.487	-0.818733	0.289903	-2.82416	0.00474053	0.0444035	NRTN
ENSG00000171425.9	2368.13	-0.818712	0.292766	-2.79647	0.00516642	0.0471629	ZNF581
ENSG00000006652.13	2063.77	-0.818641	0.21839	-3.74854	0.000177869	0.00437168	IFRD1
ENSG00000137413.15	1655.06	-0.817607	0.265927	-3.07455	0.00210817	0.0257734	TAF8
ENSG00000100266.18	3544.45	-0.816804	0.262174	-3.1155	0.00183632	0.0234055	PACSIN2
ENSG00000187498.14	1293.01	-0.815645	0.207864	-3.92393	8.71E-05	0.0025062	COL4A1
ENSG00000170779.10	3004.88	-0.814052	0.230254	-3.53546	0.00040707	0.00809343	CDCA4
ENSG00000084731.14	1356.43	-0.812636	0.250152	-3.24856	0.00115989	0.0171156	KIF3C
ENSG00000126091.19	652.282	-0.812523	0.212533	-3.82304	0.000131814	0.0034506	ST3GAL3
ENSG00000145284.11	828.369	-0.81209	0.192258	-4.22396	2.40E-05	0.000896572	SCD5
ENSG00000175287.18	2266.54	-0.810495	0.260858	-3.10704	0.00188971	0.0238104	PHYHD1
ENSG00000104884.14	3404.88	-0.809644	0.251662	-3.21719	0.00129452	0.01852	ERCC2
ENSG00000160208.12	6636.27	-0.808537	0.233133	-3.46814	0.000524078	0.00976102	RRP1B
ENSG00000068724.15	1009.57	-0.807329	0.254044	-3.17792	0.00148337	0.0202815	TTC7A
ENSG00000170265.11	5121.91	-0.807109	0.246123	-3.27929	0.00104069	0.0158421	ZNF282
ENSG00000170638.9	3871.49	-0.806081	0.290678	-2.7731	0.00555245	0.0493981	TRABD
ENSG00000160193.11	714.246	-0.805494	0.225389	-3.57379	0.000351847	0.00726568	WDR4
ENSG00000141258.12	1543.33	-0.804094	0.23066	-3.48606	0.000490185	0.00928604	SGSM2
ENSG00000151612.15	1063.3	-0.803612	0.22809	-3.52322	0.000426336	0.00836033	ZNF827
ENSG00000125901.5	1639.36	-0.803087	0.265408	-3.02586	0.00247924	0.028729	MRPS26
ENSG00000088881.20	912.579	-0.80249	0.23888	-3.35938	0.000781177	0.013064	EBF4
ENSG00000100353.17	18420.6	-0.801891	0.286415	-2.79976	0.0051141	0.0468296	EIF3D
ENSG00000182199.10	9173.78	-0.799505	0.253444	-3.15456	0.00160739	0.0214826	SHMT2
ENSG00000005007.12	6382.71	-0.799015	0.251083	-3.18227	0.00146127	0.0200551	UPF1
ENSG00000198807.12	499.927	-0.79826	0.26542	-3.00753	0.00263377	0.0298418	PAX9
ENSG00000136002.17	1477.53	-0.797395	0.280621	-2.84154	0.00448968	0.0427877	ARHGEF4
ENSG00000268516.2	188.317	-0.796208	0.245455	-3.24381	0.00117944	0.0173209	AC020915.3
ENSG00000121775.17	1379.94	-0.793636	0.200196	-3.96428	7.36E-05	0.00218717	TMEM39B
ENSG00000146830.9	3786.81	-0.793548	0.269506	-2.94445	0.00323529	0.0342853	GIGYF1
ENSG00000163364.9	380.88	-0.793455	0.243409	-3.25976	0.00111505	0.0166946	LINC01116
ENSG00000269937.1	681.684	-0.793394	0.226184	-3.50773	0.000451939	0.00875256	AC093525.7
ENSG00000091640.7	575.633	-0.793044	0.22925	-3.4593	0.000541582	0.00995407	SPAG7
ENSG00000147471.11	1658.19	-0.792739	0.234227	-3.38449	0.000713107	0.0122057	PLPBP
ENSG00000124593.14	312.301	-0.790187	0.260788	-3.02999	0.00244558	0.0284651	AL365205.1
ENSG00000182541.17	1382.95	-0.789714	0.222595	-3.54776	0.000388518	0.0078137	LIMK2
ENSG00000230124.6	1837.26	-0.789358	0.180868	-4.36427	1.28E-05	0.000537858	ACBD6
ENSG00000083812.11	1280.44	-0.786764	0.238844	-3.29405	0.000987534	0.0152889	ZNF324
ENSG00000118369.12	467.244	-0.784774	0.261828	-2.99729	0.00272394	0.0306476	USP35
ENSG00000186648.14	231.741	-0.781206	0.259496	-3.01048	0.00260838	0.0296344	CARMIL3
ENSG00000178921.13	4063.8	-0.780344	0.259146	-3.01121	0.0026021	0.0295791	PFAS
ENSG00000087077.12	4853.48	-0.778974	0.240879	-3.23388	0.00122119	0.0177291	TRIP6
ENSG00000196588.14	3036.85	-0.777234	0.278641	-2.78938	0.00528096	0.0478167	MKL1
ENSG00000104835.14	1066.94	-0.776222	0.248255	-3.12671	0.00176772	0.0228514	SARS2
ENSG00000213995.11	392.134	-0.775868	0.236595	-3.27931	0.00104063	0.0158421	NAXD
ENSG00000168061.14	518.255	-0.775848	0.263843	-2.94056	0.00327614	0.0345382	SAC3D1
ENSG00000100403.11	10011.4	-0.775589	0.261722	-2.96341	0.00304252	0.0329695	ZC3H7B
ENSG00000112039.3	906.727	-0.774917	0.248389	-3.11977	0.00180991	0.0232348	FANCE
ENSG00000187605.15	4284.34	-0.77485	0.230095	-3.36753	0.00075846	0.0128038	TET3
ENSG00000173950.15	764.131	-0.773957	0.25507	-3.03429	0.00241102	0.0281638	XXYLT1
ENSG00000163975.11	1153.12	-0.772606	0.24994	-3.09117	0.00199369	0.0248362	MELTF
ENSG00000196208.13	1208.84	-0.770942	0.239948	-3.21296	0.00131376	0.0186675	GREB1
ENSG00000279508.1	2063.39	-0.770542	0.27122	-2.84102	0.00449695	0.0428316
ENSG00000118495.18	3745.49	-0.770332	0.237362	-3.24539	0.00117288	0.0172639	PLAGL1
ENSG00000186185.13	6809.97	-0.768485	0.249689	-3.07776	0.00208561	0.0256151	KIF18B
ENSG00000177359.17	190.304	-0.767187	0.268525	-2.85704	0.00427615	0.0415035	AC024940.2
ENSG00000112293.14	179.373	-0.766822	0.266366	-2.87882	0.0039916	0.0394557	GPLD1
ENSG00000163909.7	418.948	-0.766176	0.274927	-2.78683	0.00532257	0.0480064	HEYL
ENSG00000186806.5	101.067	-0.765647	0.249345	-3.07063	0.00213608	0.0259606	VSIG10L
ENSG00000180229.12	877.075	-0.765279	0.248235	-3.08288	0.00205009	0.0253695	HERC2P3
ENSG00000172613.7	1053.05	-0.762735	0.260378	-2.92934	0.00339683	0.0353968	RAD9A
ENSG00000112062.10	2239.94	-0.762514	0.264039	-2.88789	0.00387836	0.0388133	MAPK14
ENSG00000182095.14	7293.67	-0.761329	0.212262	-3.58674	0.000334837	0.00703158	TNRC18
ENSG00000213672.7	2261.66	-0.760504	0.234222	-3.24694	0.00116653	0.0171946	NCKIPSD
ENSG00000182952.4	1878.56	-0.759942	0.226077	-3.36144	0.000775385	0.0129952	HMGN4
ENSG00000270276.2	2843.09	-0.758945	0.257727	-2.94477	0.00323196	0.0342853	HIST2H4B
ENSG00000160051.11	645.989	-0.757893	0.211076	-3.59061	0.000329904	0.00699116	IQCC
ENSG00000008710.18	5497.25	-0.757685	0.261319	-2.89946	0.00373806	0.0378438	PKD1
ENSG00000143373.17	4172.58	-0.757585	0.263257	-2.87774	0.00400533	0.0395541	ZNF687
ENSG00000181027.10	1046.61	-0.757397	0.258417	-2.93091	0.00337972	0.0353098	FKRP
ENSG00000278677.1	7476.07	-0.757126	0.252967	-2.99298	0.00276264	0.0308507	HIST1H2AM
ENSG00000213465.7	2417.46	-0.756737	0.258121	-2.93171	0.00337102	0.0352401	ARL2
ENSG00000158882.13	1447.2	-0.756153	0.269703	-2.80365	0.00505283	0.0464959	TOMM40L
ENSG00000105997.22	2039.28	-0.755835	0.213808	-3.53511	0.00040761	0.00809646	HOXA3
ENSG00000241852.9	225.993	-0.755347	0.21962	-3.43934	0.000583136	0.0105601	C8orf58
ENSG00000104897.9	9207.37	-0.755201	0.255731	-2.95311	0.00314591	0.0336572	SF3A2
ENSG00000085978.21	1103.01	-0.75503	0.227907	-3.31288	0.000923399	0.0145185	ATG16L1
ENSG00000173653.7	831.86	-0.754206	0.270444	-2.78876	0.00529097	0.0478659	RCE1
ENSG00000160216.18	2941.04	-0.75407	0.224868	-3.35338	0.000798297	0.0132269	AGPAT3
ENSG00000075702.16	3697.85	-0.753203	0.26145	-2.88087	0.00396577	0.0393414	WDR62
ENSG00000120068.6	674.712	-0.751542	0.240995	-3.1185	0.00181774	0.0232964	HOXB8
ENSG00000085999.11	2252.52	-0.751277	0.235924	-3.1844	0.00145053	0.0199469	RAD54L
ENSG00000125820.5	202.246	-0.751121	0.254089	-2.95614	0.00311516	0.0334352	NKX2-2
ENSG00000204356.12	3428.4	-0.749503	0.264875	-2.82965	0.00465985	0.0438611	NELFE
ENSG00000106025.8	909.025	-0.748628	0.216194	-3.46276	0.000534669	0.00987369	TSPAN12
ENSG00000204304.11	4119.08	-0.747935	0.206969	-3.61376	0.000301789	0.00658896	PBX2
ENSG00000251493.4	1481.87	-0.745518	0.262919	-2.83555	0.00457475	0.0432379	FOXD1
ENSG00000183665.5	620.955	-0.745039	0.260841	-2.8563	0.00428612	0.0415154	TRMT12
ENSG00000173638.18	2589.87	-0.744574	0.24585	-3.02857	0.0024571	0.0285515	SLC19A1
ENSG00000069966.18	533.04	-0.744082	0.202676	-3.67128	0.000241334	0.00557763	GNB5
ENSG00000165458.13	7166.8	-0.744063	0.234072	-3.17877	0.001479	0.0202452	INPPL1
ENSG00000047410.13	12466.4	-0.743575	0.178074	-4.17565	2.97E-05	0.00106421	TPR
ENSG00000185000.10	1374.87	-0.742521	0.201696	-3.68139	0.000231965	0.00539687	DGAT1
ENSG00000144649.8	322.599	-0.741841	0.23032	-3.22092	0.00127781	0.0183085	FAM198A
ENSG00000150630.3	206.791	-0.74091	0.264138	-2.80501	0.00503146	0.0463604	VEGFC
ENSG00000100504.16	8804.9	-0.739999	0.195851	-3.77838	0.000157851	0.00399228	PYGL
ENSG00000184371.13	878.678	-0.739944	0.232106	-3.18796	0.0014328	0.0197811	CSF1
ENSG00000196628.14	2433.14	-0.739659	0.235322	-3.14317	0.00167128	0.0219562	TCF4
ENSG00000206503.11	7225.08	-0.739185	0.242229	-3.0516	0.00227628	0.0270977	HLA-A
ENSG00000224831.3	853.238	-0.739157	0.263531	-2.80482	0.00503451	0.046368	TMEM183B
ENSG00000253352.8	6499.83	-0.739122	0.237799	-3.10818	0.00188247	0.0237466	TUG1
ENSG00000100426.6	4065.75	-0.737626	0.214224	-3.44324	0.000574793	0.0104542	ZBED4
ENSG00000109736.14	2311.49	-0.737218	0.255125	-2.88963	0.00385691	0.0386727	MFSD10
ENSG00000198732.10	2595.14	-0.737112	0.216689	-3.4017	0.000669684	0.011634	SMOC1
ENSG00000106333.12	979.467	-0.736194	0.244177	-3.015	0.00256979	0.0294519	PCOLCE
ENSG00000205978.5	2681.18	-0.734971	0.237202	-3.0985	0.00194506	0.0243756	NYNRIN
ENSG00000198729.4	692.897	-0.734845	0.256114	-2.86921	0.004115	0.0403892	PPP1R14C
ENSG00000154832.14	2322.26	-0.734836	0.256448	-2.86544	0.00416434	0.0407378	CXXC1
ENSG00000075218.18	4490.37	-0.734051	0.245568	-2.9892	0.00279712	0.0310864	GTSE1
ENSG00000156587.15	382.118	-0.733602	0.264584	-2.77267	0.00555992	0.0494405	UBE2L6
ENSG00000235173.6	1223.39	-0.730232	0.239458	-3.04951	0.00229212	0.0272481	HGH1
ENSG00000144120.12	1182.5	-0.728797	0.259235	-2.81134	0.00493362	0.0456802	TMEM177
ENSG00000204574.12	5696.76	-0.727163	0.232007	-3.13422	0.00172311	0.0224133	ABCF1
ENSG00000204267.13	1490.41	-0.726891	0.233562	-3.1122	0.00185696	0.0235252	TAP2
ENSG00000147536.11	1728.38	-0.726469	0.258725	-2.80788	0.00498692	0.0460717	GINS4
ENSG00000257365.7	773.937	-0.726064	0.215165	-3.37445	0.000739629	0.0125467	FNTB
ENSG00000128245.14	6108.86	-0.725649	0.234517	-3.09423	0.00197323	0.02464	YWHAH
ENSG00000162174.12	713.165	-0.724267	0.211016	-3.43228	0.000598531	0.0107182	ASRGL1
ENSG00000112096.16	4268.18	-0.722556	0.223482	-3.23318	0.00122423	0.0177449	SOD2
ENSG00000101187.15	326.223	-0.721441	0.238781	-3.02135	0.00251648	0.0290639	SLCO4A1
ENSG00000154845.15	2026.78	-0.720895	0.241048	-2.99068	0.0027836	0.031002	PPP4R1
ENSG00000158863.21	1441.72	-0.720526	0.258112	-2.79153	0.00524602	0.0475827	FAM160B2
ENSG00000198353.7	2978.01	-0.718948	0.209894	-3.42529	0.000614137	0.0109229	HOXC4
ENSG00000135638.13	208.158	-0.718023	0.250284	-2.86883	0.00411993	0.0403996	EMX1
ENSG00000161888.11	2241.1	-0.715628	0.250194	-2.8603	0.00423243	0.0411938	SPC24
ENSG00000099617.3	198.047	-0.715106	0.254849	-2.806	0.00501608	0.0462808	EFNA2
ENSG00000055070.16	8166.4	-0.713705	0.244336	-2.921	0.00348913	0.0359855	SZRD1
ENSG00000146122.16	1318.77	-0.713541	0.226408	-3.15157	0.00162395	0.0216465	DAAM2
ENSG00000101558.13	3600.71	-0.713283	0.206641	-3.45181	0.000556847	0.0101899	VAPA
ENSG00000162733.16	5586.19	-0.712493	0.182531	-3.9034	9.48E-05	0.00269181	DDR2
ENSG00000183864.4	5583.55	-0.712484	0.249257	-2.85844	0.00425736	0.0413595	TOB2
ENSG00000245848.2	747.42	-0.711977	0.250444	-2.84286	0.004471	0.0426957	CEBPA
ENSG00000204394.12	6515.64	-0.708683	0.230052	-3.08053	0.00206629	0.0254676	VARS
ENSG00000106211.8	2907.06	-0.70737	0.245386	-2.88268	0.0039431	0.039232	HSPB1
ENSG00000131016.16	7178.36	-0.704612	0.209455	-3.36403	0.000768133	0.0128943	AKAP12
ENSG00000172493.20	4043.1	-0.703906	0.236592	-2.97519	0.00292809	0.0320313	AFF1
ENSG00000184060.10	317.499	-0.70247	0.242682	-2.89461	0.00379628	0.0382223	ADAP2
ENSG00000276903.1	733.383	-0.702087	0.233934	-3.00122	0.00268898	0.0303359	HIST1H2AL
ENSG00000112146.16	2291.68	-0.702064	0.246294	-2.85051	0.00436491	0.0419754	FBXO9
ENSG00000172893.15	2789.17	-0.701997	0.230845	-3.04099	0.00235801	0.0278017	DHCR7
ENSG00000100281.13	3566.68	-0.700084	0.229579	-3.04942	0.00229282	0.0272481	HMGXB4
ENSG00000133895.14	2879.3	-0.69678	0.239602	-2.90808	0.00363656	0.037067	MEN1
ENSG00000137814.9	1217.41	-0.695233	0.245416	-2.83287	0.0046132	0.0434823	HAUS2
ENSG00000112118.17	12249.2	-0.691667	0.223127	-3.09988	0.00193601	0.0242767	MCM3
ENSG00000167978.16	65279.1	-0.689542	0.198398	-3.47555	0.000509812	0.00956344	SRRM2
ENSG00000074855.10	562.631	-0.687597	0.238765	-2.87981	0.00397918	0.0393888	ANO8
ENSG00000167972.13	3665.15	-0.686689	0.204952	-3.35048	0.000806716	0.0132731	ABCA3
ENSG00000169136.9	967.591	-0.684998	0.237401	-2.8854	0.0039092	0.0389913	ATF5
ENSG00000266028.7	3437.69	-0.684359	0.239839	-2.85341	0.0043253	0.0417018	SRGAP2
ENSG00000221988.12	1744.59	-0.683265	0.218665	-3.12471	0.00177978	0.0229789	PPT2
ENSG00000092094.10	1075.7	-0.6831	0.210526	-3.24473	0.00117561	0.0172919	OSGEP
ENSG00000180900.17	5147.86	-0.682952	0.210896	-3.23834	0.00120229	0.0175363	SCRIB
ENSG00000143157.11	4094.64	-0.682913	0.226413	-3.01622	0.00255944	0.0293927	POGK
ENSG00000160058.18	4909.69	-0.682546	0.242081	-2.8195	0.00480989	0.0448723	BSDC1
ENSG00000006432.15	1429.54	-0.680635	0.241443	-2.81903	0.00481696	0.0448982	MAP3K9
ENSG00000180198.15	8205.06	-0.679554	0.22915	-2.96554	0.00302151	0.0328472	RCC1
ENSG00000198756.10	658.523	-0.679461	0.209873	-3.2375	0.00120583	0.0175676	COLGALT2
ENSG00000131149.18	3285.23	-0.679112	0.244419	-2.77848	0.00546142	0.0488584	GSE1
ENSG00000105323.16	13124	-0.674793	0.234105	-2.88244	0.00394612	0.039232	HNRNPUL1
ENSG00000162783.10	996.908	-0.674398	0.205349	-3.28416	0.00102287	0.0156966	IER5
ENSG00000158161.15	3625.05	-0.674078	0.182982	-3.68384	0.000229748	0.00536917	EYA3
ENSG00000181754.6	708.131	-0.673868	0.21406	-3.14803	0.00164375	0.0217524	AMIGO1
ENSG00000151014.5	920.814	-0.673541	0.22877	-2.94418	0.00323811	0.0342853	NOCT
ENSG00000272752.6	1295.44	-0.671834	0.242626	-2.76901	0.00562264	0.0498319	STAG3L5P-PVRIG2P-PILRB
ENSG00000160233.7	1117.61	-0.671524	0.223522	-3.00428	0.0026621	0.0300976	LRRC3
ENSG00000145012.12	2075.02	-0.671409	0.203493	-3.29941	0.000968874	0.0150669	LPP
ENSG00000053371.12	1364.52	-0.671133	0.228836	-2.93281	0.00335906	0.0351818	AKR7A2
ENSG00000176842.14	264.79	-0.66961	0.235958	-2.83783	0.00454212	0.0430558	IRX5
ENSG00000134775.15	921.16	-0.668676	0.239845	-2.78795	0.0053043	0.0479657	FHOD3
ENSG00000128710.5	4349.93	-0.668083	0.20842	-3.20547	0.00134842	0.0190134	HOXD10
ENSG00000116251.9	6475.25	-0.666434	0.238043	-2.79964	0.00511598	0.0468296	RPL22
ENSG00000151729.10	1000.94	-0.66487	0.224646	-2.95963	0.00308008	0.0332077	SLC25A4
ENSG00000067606.16	1266.63	-0.662247	0.195607	-3.3856	0.000710225	0.0121863	PRKCZ
ENSG00000114861.18	2463.82	-0.661554	0.16671	-3.9683	7.24E-05	0.00216375	FOXP1
ENSG00000100445.17	2388.56	-0.660728	0.219289	-3.01304	0.00258644	0.0295295	SDR39U1
ENSG00000168077.13	990.224	-0.660606	0.226761	-2.91323	0.00357713	0.0366402	SCARA3
ENSG00000141905.17	3768.33	-0.660545	0.221008	-2.98878	0.00280092	0.031112	NFIC
ENSG00000132773.11	643.245	-0.660128	0.217561	-3.03422	0.00241162	0.0281638	TOE1
ENSG00000184897.5	4687.47	-0.658497	0.235531	-2.7958	0.00517719	0.0471629	H1FX
ENSG00000215305.9	1178.91	-0.657756	0.202127	-3.25418	0.0011372	0.0168975	VPS16
ENSG00000140265.12	1247.34	-0.65745	0.195962	-3.35499	0.000793667	0.0131853	ZSCAN29
ENSG00000111802.13	1276.05	-0.65672	0.216283	-3.03639	0.00239428	0.0280297	TDP2
ENSG00000000460.16	1292.54	-0.654086	0.218214	-2.99745	0.00272251	0.0306476	C1orf112
ENSG00000143126.7	3222.3	-0.653813	0.169702	-3.85271	0.000116819	0.00315684	CELSR2
ENSG00000227051.6	1288.75	-0.651947	0.218209	-2.98772	0.00281068	0.0311598	C14orf132
ENSG00000135821.17	10129.2	-0.649507	0.223457	-2.90663	0.00365344	0.0371214	GLUL
ENSG00000164164.15	2855.79	-0.649216	0.185438	-3.50099	0.000463533	0.00888658	OTUD4
ENSG00000143179.13	5610.26	-0.646471	0.221425	-2.91959	0.0035049	0.036128	UCK2
ENSG00000100147.13	773.513	-0.646426	0.227327	-2.8436	0.00446069	0.0426221	CCDC134
ENSG00000065526.10	50949.9	-0.643465	0.181815	-3.53912	0.000401461	0.00802002	SPEN
ENSG00000117713.18	9151.18	-0.642014	0.201488	-3.18636	0.00144075	0.0198389	ARID1A
ENSG00000181315.10	1278.95	-0.640808	0.22435	-2.85628	0.00428633	0.0415154	ZNF322
ENSG00000133226.16	10889	-0.637945	0.223929	-2.84887	0.00438741	0.0420757	SRRM1
ENSG00000072135.12	1701.35	-0.637707	0.196852	-3.23953	0.00119728	0.0174877	PTPN18
ENSG00000008083.13	2383.06	-0.63721	0.202646	-3.14445	0.00166397	0.0219305	JARID2
ENSG00000129460.15	1556.66	-0.636434	0.203194	-3.13215	0.00173531	0.022544	NGDN
ENSG00000173276.13	2487.32	-0.635215	0.199293	-3.18735	0.00143585	0.0198086	ZBTB21
ENSG00000119772.16	2686.33	-0.633532	0.226768	-2.79375	0.00521007	0.0474128	DNMT3A
ENSG00000198435.3	1451.94	-0.633079	0.22374	-2.82953	0.00466165	0.0438611	NRARP
ENSG00000118503.14	420.746	-0.633011	0.221413	-2.85896	0.00425035	0.0413297	TNFAIP3
ENSG00000164093.15	752.163	-0.630792	0.220754	-2.85744	0.00427076	0.0414704	PITX2
ENSG00000164742.14	2898.93	-0.628964	0.211821	-2.96931	0.00298467	0.032542	ADCY1
ENSG00000183172.8	632.444	-0.628604	0.222342	-2.8272	0.00469571	0.044122	SMDT1
ENSG00000152284.4	1193.61	-0.627972	0.206216	-3.04521	0.00232521	0.0275235	TCF7L1
ENSG00000100335.13	6868.73	-0.627472	0.214671	-2.92295	0.00346736	0.0358671	MIEF1
ENSG00000273749.4	3845.08	-0.62646	0.203958	-3.07151	0.00212978	0.0258991	CYFIP1
ENSG00000168758.10	1472.98	-0.624452	0.212117	-2.9439	0.00324102	0.0342889	SEMA4C
ENSG00000264522.5	2715.45	-0.624423	0.211019	-2.95909	0.0030855	0.0332148	OTUD7B
ENSG00000142453.11	5113.94	-0.624082	0.219166	-2.84753	0.00440598	0.0421571	CARM1
ENSG00000218336.8	2799.88	-0.623526	0.211495	-2.94818	0.00319649	0.0340416	TENM3
ENSG00000189171.14	879.381	-0.615818	0.194389	-3.16798	0.00153504	0.0207008	S100A13
ENSG00000104213.12	245.322	-0.614636	0.202079	-3.04156	0.00235352	0.0277958	PDGFRL
ENSG00000168528.11	915.083	-0.613206	0.219516	-2.79345	0.00521492	0.0474128	SERINC2
ENSG00000176903.4	2651.58	-0.608311	0.202969	-2.99707	0.00272589	0.0306531	PNMA1
ENSG00000160310.16	1918.47	-0.607657	0.213952	-2.84016	0.00450913	0.042889	PRMT2
ENSG00000137822.12	1696.55	-0.607292	0.209696	-2.89605	0.00377889	0.0381464	TUBGCP4
ENSG00000162704.15	4153.71	-0.606507	0.203826	-2.97561	0.00292404	0.0320051	ARPC5
ENSG00000073008.14	2286.89	-0.605138	0.20641	-2.93174	0.00337072	0.0352401	PVR
ENSG00000145979.17	578.774	-0.60187	0.216313	-2.7824	0.00539592	0.048459	TBC1D7
ENSG00000137207.11	3046.86	-0.596533	0.210217	-2.83769	0.00454406	0.0430558	YIPF3
ENSG00000109685.17	9858.59	-0.594379	0.17656	-3.36643	0.000761466	0.0128235	NSD2
ENSG00000237649.7	2479.48	-0.594053	0.205438	-2.89164	0.00383233	0.0385054	KIFC1
ENSG00000164023.14	1394.55	-0.593733	0.208455	-2.84825	0.00439601	0.0421002	SGMS2
ENSG00000007968.6	2707.07	-0.591957	0.198937	-2.9756	0.00292416	0.0320051	E2F2
ENSG00000143614.9	5563.49	-0.585074	0.187848	-3.11462	0.0018418	0.0234468	GATAD2B
ENSG00000223501.8	1951.01	-0.58463	0.19109	-3.05945	0.0022174	0.0265327	VPS52
ENSG00000168538.15	1223.48	-0.584092	0.208275	-2.80442	0.0050407	0.0464046	TRAPPC11
ENSG00000125827.8	2348.6	-0.583073	0.174174	-3.34764	0.000815019	0.0133075	TMX4
ENSG00000127423.10	1248.43	-0.580718	0.183512	-3.16447	0.00155366	0.0209114	AUNIP
ENSG00000198805.11	2270	-0.580276	0.189878	-3.05605	0.00224276	0.0267749	PNP
ENSG00000176890.15	4173.28	-0.579523	0.193845	-2.98963	0.00279319	0.0310757	TYMS
ENSG00000100209.9	414.806	-0.579265	0.201206	-2.87897	0.00398983	0.0394557	HSCB
ENSG00000138767.12	1939.19	-0.579235	0.205965	-2.81229	0.00491899	0.045624	CNOT6L
ENSG00000184900.15	2964.44	-0.578673	0.191196	-3.0266	0.00247321	0.0286916	SUMO3
ENSG00000135912.10	4218.69	-0.577533	0.17916	-3.22356	0.00126609	0.018163	TTLL4
ENSG00000104852.14	8725.05	-0.576204	0.191338	-3.01145	0.00260006	0.029572	SNRNP70
ENSG00000119689.14	4039.21	-0.572986	0.17925	-3.19658	0.00139067	0.019408	DLST
ENSG00000247315.3	1893.79	-0.572937	0.199957	-2.8653	0.0041661	0.0407378	ZCCHC3
ENSG00000101361.15	10938.6	-0.572752	0.174445	-3.28329	0.00102604	0.0157182	NOP56
ENSG00000123388.4	1209.92	-0.572535	0.186567	-3.06879	0.00214928	0.0260756	HOXC11
ENSG00000116754.13	6891.1	-0.570812	0.185265	-3.08105	0.00206271	0.0254534	SRSF11
ENSG00000100345.20	19116.2	-0.570272	0.190472	-2.99399	0.00275359	0.0308268	MYH9
ENSG00000138780.14	1423.95	-0.56864	0.188174	-3.02188	0.00251211	0.0290454	GSTCD
ENSG00000133059.16	1247.43	-0.565876	0.201261	-2.81165	0.00492881	0.0456698	DSTYK
ENSG00000072864.13	1964.14	-0.564333	0.183514	-3.07515	0.00210396	0.0257734	NDE1
ENSG00000168496.3	3761.99	-0.563878	0.194809	-2.89452	0.00379738	0.0382223	FEN1
ENSG00000084207.15	12425	-0.563644	0.20144	-2.79807	0.00514091	0.0469757	GSTP1
ENSG00000141756.18	11786.1	-0.562809	0.19844	-2.83616	0.00456591	0.0431738	FKBP10
ENSG00000138031.14	3133.64	-0.562534	0.202444	-2.77871	0.00545753	0.0488445	ADCY3
ENSG00000021776.10	2422.81	-0.561215	0.189496	-2.96161	0.00306032	0.0330629	AQR
ENSG00000101365.20	3526.92	-0.560475	0.16657	-3.36479	0.000766011	0.0128793	IDH3B
ENSG00000106628.10	6267.69	-0.560147	0.195317	-2.86789	0.00413223	0.0404634	POLD2
ENSG00000171067.10	1063.38	-0.558103	0.189108	-2.95123	0.00316507	0.0337813	C11orf24
ENSG00000184661.13	1524.78	-0.555485	0.200419	-2.77163	0.00557769	0.0495595	CDCA2
ENSG00000186866.16	1108.42	-0.55383	0.191799	-2.88756	0.00388249	0.0388266	POFUT2
ENSG00000169564.6	7670.27	-0.553214	0.195425	-2.83082	0.00464285	0.0437235	PCBP1
ENSG00000165506.14	409.668	-0.549663	0.192116	-2.8611	0.00422172	0.0411087	DNAAF2
ENSG00000152061.23	1782.39	-0.548834	0.182131	-3.01341	0.00258333	0.0295119	RABGAP1L
ENSG00000170677.5	655.052	-0.539546	0.183264	-2.94409	0.00323904	0.0342853	SOCS6
ENSG00000090020.10	1524.92	-0.528165	0.187476	-2.81724	0.00484377	0.0450366	SLC9A1
ENSG00000111371.15	9468.88	-0.520665	0.17734	-2.93598	0.00332496	0.0349648	SLC38A1

## Sheet: Notes
Differentially expressed genes in tumors derived from implanted FLC cells that stably overexpress LINC00473 (LeGO-473ox) relative to empty vector control (LeGO-Ctl). Genes filtered for expression with base mean > 100, log2FC > 0.5 (for top upregulated genes) or <-0.5 (for top downregulated genes) and padj < 0.05 (DESeq)
